# Supplementary material for: Developing an Amplification Refractory Mutation System-Quantitative Reverse Transcription-PCR Assay for Rapid and Sensitive Screening of SARS-CoV-2 Variants of Concern
Source: Microbiol Spectr. 2022 Jan 5;10(1):e01438-21. doi: 10.1128/spectrum.01438-21 (PMC8729772; doi:10.1128/spectrum.01438-21)
Supplement: SUPPLEMENTAL FILE 1 — Supplemental material. Download SPECTRUM01438-21_Supp_1_seq8.xlsx, XLSX file, 1.0 MB [file spectrum01438-21_supp_1_seq8.xlsx]

## Sheet: 2019.12~2021.03.06
Supplementary Table 1. Identification of common mutations within each lineage at three time points.
Lineage	Mutation type	Site on gene	Site on genome	Mutation	Gene	Amino Acid change	Synonymous or non-syn	Number of the isolates with the mutation	Total number of the isolates in the lineage	Percentage of the mutation	Number of the lineages with the same mutation	Lineages with the same mutation
A	SNP	605	28878	G->A	N	S202N	non-synonymous	619	971	0.637487	2	A;A.23.1
A	SNP	251	28144	T->C	ORF8	L84S	non-synonymous	933	971	0.960865	7	A;A.1;A.2;A.2.2;A.23.1;A.3;A.5
A	SNP	68	29742	G->A	UTR3	R23H	non-synonymous	542	971	0.558187	2	A;A.23.1
A	SNP	228	8782	C->T	nsp4	S76S	synonymous	946	971	0.974253	7	A;A.1;A.2;A.2.2;A.23.1;A.3;A.5
A.1	SNP	251	28144	T->C	ORF8	L84S	non-synonymous	630	632	0.996835	7	A;A.1;A.2;A.2.2;A.23.1;A.3;A.5
A.1	SNP	21	18060	C->T	exonuclease	L7L	synonymous	627	632	0.992089	1	A.1
A.1	SNP	1511	17747	C->T	helicase	P504L	non-synonymous	590	632	0.933544	1	A.1
A.1	SNP	1622	17858	A->G	helicase	Y541C	non-synonymous	630	632	0.996835	1	A.1
A.1	SNP	228	8782	C->T	nsp4	S76S	synonymous	628	632	0.993671	7	A;A.1;A.2;A.2.2;A.23.1;A.3;A.5
A.2	SNP	384	28657	C->T	N	D128D	synonymous	353	353	1	3	A.2;A.2.2;B.1.177.11
A.2	SNP	590	28863	C->T	N	S197L	non-synonymous	350	353	0.991501	3	A.2;A.2.2;B.1.499
A.2	SNP	587	25979	G->T	ORF3a	G196V	non-synonymous	344	353	0.974504	2	A.2;A.2.2
A.2	SNP	251	28144	T->C	ORF8	L84S	non-synonymous	348	353	0.985836	7	A;A.1;A.2;A.2.2;A.23.1;A.3;A.5
A.2	SNP	1344	14805	C->T	RdRp	Y448Y	synonymous	349	353	0.988669	7	A.2;A.2.2;B.1.1.433;B.28;B.39;B.40;B.41
A.2	SNP	228	8782	C->T	nsp4	S76S	synonymous	345	353	0.977337	7	A;A.1;A.2;A.2.2;A.23.1;A.3;A.5
A.2	SNP	923	9477	T->A	nsp4	F308Y	non-synonymous	349	353	0.988669	2	A.2;A.2.2
A.2.2	SNP	38	28311	C->T	N	P13L	non-synonymous	160	160	1	4	A.2.2;B.1.526.2;B.6;B.6.6
A.2.2	SNP	384	28657	C->T	N	D128D	synonymous	160	160	1	3	A.2;A.2.2;B.1.177.11
A.2.2	SNP	590	28863	C->T	N	S197L	non-synonymous	160	160	1	3	A.2;A.2.2;B.1.499
A.2.2	SNP	587	25979	G->T	ORF3a	G196V	non-synonymous	160	160	1	2	A.2;A.2.2
A.2.2	SNP	251	28144	T->C	ORF8	L84S	non-synonymous	160	160	1	7	A;A.1;A.2;A.2.2;A.23.1;A.3;A.5
A.2.2	SNP	1344	14805	C->T	RdRp	Y448Y	synonymous	160	160	1	7	A.2;A.2.2;B.1.1.433;B.28;B.39;B.40;B.41
A.2.2	SNP	1821	4540	C->T	nsp3	Y607Y	synonymous	160	160	1	1	A.2.2
A.2.2	SNP	228	8782	C->T	nsp4	S76S	synonymous	159	160	0.99375	7	A;A.1;A.2;A.2.2;A.23.1;A.3;A.5
A.2.2	SNP	923	9477	T->A	nsp4	F308Y	non-synonymous	159	160	0.99375	2	A.2;A.2.2
A.23.1	SNP	105	28378	G->C	N	A35A	synonymous	244	246	0.99187	1	A.23.1
A.23.1	SNP	605	28878	G->A	N	S202N	non-synonymous	246	246	1	2	A;A.23.1
A.23.1	SNP	251	28144	T->C	ORF8	L84S	non-synonymous	246	246	1	7	A;A.1;A.2;A.2.2;A.23.1;A.3;A.5
A.23.1	SNP	274	28167	G->A	ORF8	E92K	non-synonymous	242	246	0.98374	2	A.23.1;P.1
A.23.1	SNP	438	22000	C->T	S	H146H	synonymous	243	246	0.987805	1	A.23.1
A.23.1	SNP	471	22033	C->A	S	F157L	non-synonymous	243	246	0.987805	2	A.23.1;B.1.1.219
A.23.1	SNP	1099	22661	G->T	S	V367F	non-synonymous	242	246	0.98374	1	A.23.1
A.23.1	SNP	1839	23401	G->T	S	Q613H	non-synonymous	245	246	0.995935	1	A.23.1
A.23.1	SNP	2042	23604	C->G	S	P681R	non-synonymous	246	246	1	1	A.23.1
A.23.1	SNP	2535	24097	T->C	S	A845A	synonymous	235	246	0.955285	1	A.23.1
A.23.1	SNP	68	29742	G->A	UTR3	R23H	non-synonymous	243	246	0.987805	2	A;A.23.1
A.23.1	deletion	163~229	29837~29903	CCATGTGATTTTAATAGCTTCTTAGGAGAATGACAAAAAAAAAAAAAAAAAAAAAAAAAAAAAAAAA->-------------------------------------------------------------------	UTR3	-	non-synonymous	123	246	0.5	153	A.23.1;A.3;AB.1;AD.1;AD.2;B.1.1.1;B.1.1.10;B.1.1.138;B.1.1.153;B.1.1.170;B.1.1.171;B.1.1.176;B.1.1.191;B.1.1.196;B.1.1.198;B.1.1.207;B.1.1.217;B.1.1.219;B.1.1.220;B.1.1.227;B.1.1.232;B.1.1.240;B.1.1.241;B.1.1.253;B.1.1.255;B.1.1.269;B.1.1.272;B.1.1.277;B.1.1.279;B.1.1.286;B.1.1.288;B.1.1.294;B.1.1.297;B.1.1.298;B.1.1.301;B.1.1.302;B.1.1.303;B.1.1.304;B.1.1.305;B.1.1.307;B.1.1.309;B.1.1.310;B.1.1.…
A.23.1	deletion	1~54	1~54	ATTAAAGGTTTATACCTTCCCAGGTAACAAACCAACCAACTTTCGATCTCTTGT->------------------------------------------------------	UTR5	-	non-synonymous	184	246	0.747967	173	A.23.1;A.3;AB.1;AD.1;AD.2;AE.8;B.1.1.1;B.1.1.10;B.1.1.138;B.1.1.153;B.1.1.157;B.1.1.170;B.1.1.171;B.1.1.176;B.1.1.191;B.1.1.196;B.1.1.198;B.1.1.207;B.1.1.217;B.1.1.219;B.1.1.220;B.1.1.227;B.1.1.232;B.1.1.240;B.1.1.241;B.1.1.253;B.1.1.255;B.1.1.269;B.1.1.272;B.1.1.277;B.1.1.279;B.1.1.286;B.1.1.288;B.1.1.294;B.1.1.297;B.1.1.298;B.1.1.301;B.1.1.302;B.1.1.303;B.1.1.304;B.1.1.305;B.1.1.307;B.1.1.309;B…
A.23.1	SNP	339	16575	C->T	helicase	D113D	synonymous	246	246	1	1	A.23.1
A.23.1	SNP	1509	17745	C->T	helicase	N503N	synonymous	236	246	0.95935	1	A.23.1
A.23.1	SNP	1854	4573	C->T	nsp3	N618N	synonymous	246	246	1	1	A.23.1
A.23.1	SNP	228	8782	C->T	nsp4	S76S	synonymous	246	246	1	7	A;A.1;A.2;A.2.2;A.23.1;A.3;A.5
A.23.1	SNP	258	11230	G->T	nsp6	M86I	non-synonymous	245	246	0.995935	2	A.23.1;B.1.1.311
A.23.1	SNP	294	11266	G->T	nsp6	L98F	non-synonymous	246	246	1	1	A.23.1
A.23.1	SNP	549	11521	G->T	nsp6	M183I	non-synonymous	231	246	0.939024	1	A.23.1
A.23.1	SNP	693	10747	C->T	proteinase	N231N	synonymous	228	246	0.926829	2	A.23.1;B.1.88.1
A.3	SNP	207	26729	T->C	M	A69A	synonymous	126	128	0.984375	1	A.3
A.3	SNP	623	28896	C->G	N	A208G	non-synonymous	126	128	0.984375	1	A.3
A.3	SNP	1178	29451	C->T	N	T393I	non-synonymous	94	128	0.734375	1	A.3
A.3	SNP	184	28077	G->C	ORF8	V62L	non-synonymous	127	128	0.992188	1	A.3
A.3	SNP	251	28144	T->C	ORF8	L84S	non-synonymous	127	128	0.992188	7	A;A.1;A.2;A.2.2;A.23.1;A.3;A.5
A.3	SNP	2472	24034	C->T	S	N824N	synonymous	127	128	0.992188	1	A.3
A.3	SNP	26	29700	A->G	UTR3	*9W	non-synonymous	124	128	0.96875	1	A.3
A.3	deletion	163~229	29837~29903	CCATGTGATTTTAATAGCTTCTTAGGAGAATGACAAAAAAAAAAAAAAAAAAAAAAAAAAAAAAAAA->-------------------------------------------------------------------	UTR3	-	non-synonymous	97	128	0.757812	153	A.23.1;A.3;AB.1;AD.1;AD.2;B.1.1.1;B.1.1.10;B.1.1.138;B.1.1.153;B.1.1.170;B.1.1.171;B.1.1.176;B.1.1.191;B.1.1.196;B.1.1.198;B.1.1.207;B.1.1.217;B.1.1.219;B.1.1.220;B.1.1.227;B.1.1.232;B.1.1.240;B.1.1.241;B.1.1.253;B.1.1.255;B.1.1.269;B.1.1.272;B.1.1.277;B.1.1.279;B.1.1.286;B.1.1.288;B.1.1.294;B.1.1.297;B.1.1.298;B.1.1.301;B.1.1.302;B.1.1.303;B.1.1.304;B.1.1.305;B.1.1.307;B.1.1.309;B.1.1.310;B.1.1.…
A.3	deletion	1~54	1~54	ATTAAAGGTTTATACCTTCCCAGGTAACAAACCAACCAACTTTCGATCTCTTGT->------------------------------------------------------	UTR5	-	non-synonymous	100	128	0.78125	173	A.23.1;A.3;AB.1;AD.1;AD.2;AE.8;B.1.1.1;B.1.1.10;B.1.1.138;B.1.1.153;B.1.1.157;B.1.1.170;B.1.1.171;B.1.1.176;B.1.1.191;B.1.1.196;B.1.1.198;B.1.1.207;B.1.1.217;B.1.1.219;B.1.1.220;B.1.1.227;B.1.1.232;B.1.1.240;B.1.1.241;B.1.1.253;B.1.1.255;B.1.1.269;B.1.1.272;B.1.1.277;B.1.1.279;B.1.1.286;B.1.1.288;B.1.1.294;B.1.1.297;B.1.1.298;B.1.1.301;B.1.1.302;B.1.1.303;B.1.1.304;B.1.1.305;B.1.1.307;B.1.1.309;B…
A.3	SNP	697	18736	T->C	exonuclease	F233L	non-synonymous	128	128	1	1	A.3
A.3	SNP	225	490	T->A	nsp1	D75E	non-synonymous	128	128	1	1	A.3
A.3	SNP	458	3177	C->T	nsp3	P153L	non-synonymous	128	128	1	1	A.3
A.3	SNP	3321	6040	C->T	nsp3	F1107F	synonymous	128	128	1	2	A.3;B.1.177.86
A.3	SNP	228	8782	C->T	nsp4	S76S	synonymous	128	128	1	7	A;A.1;A.2;A.2.2;A.23.1;A.3;A.5
A.3	SNP	396	8950	C->T	nsp4	I132I	synonymous	95	128	0.742188	2	A.3;B.1.235
A.3	SNP	387	12478	G->A	nsp8	M129I	non-synonymous	128	128	1	1	A.3
A.5	SNP	696	26088	C->T	ORF3a	I232I	synonymous	107	108	0.990741	1	A.5
A.5	SNP	251	28144	T->C	ORF8	L84S	non-synonymous	106	108	0.981481	7	A;A.1;A.2;A.2.2;A.23.1;A.3;A.5
A.5	SNP	228	8782	C->T	nsp4	S76S	synonymous	107	108	0.990741	7	A;A.1;A.2;A.2.2;A.23.1;A.3;A.5
AB.1	SNP	213	26735	C->T	M	Y71Y	synonymous	101	101	1	31	AB.1;B.1.160;B.1.160.14;B.1.160.16;B.1.160.17;B.1.160.23;B.1.160.24;B.1.160.26;B.1.160.8;B.1.36;B.1.36.1;B.1.36.10;B.1.36.17;B.1.36.18;B.1.36.22;B.1.36.25;B.1.36.27;B.1.36.28;B.1.36.29;B.1.36.35;B.1.36.36;B.1.36.37;B.1.36.39;B.1.36.8;B.1.36.9;B.1.463;B.1.465;B.1.469;B.1.470;B.1.471;B.1.523
AB.1	SNP	354	26876	T->C	M	I118I	synonymous	101	101	1	9	AB.1;B.1.160;B.1.160.14;B.1.160.16;B.1.160.17;B.1.160.23;B.1.160.24;B.1.160.26;B.1.160.8
AB.1	SNP	702	28975	G->C	N	M234I	non-synonymous	100	101	0.990099	9	AB.1;B.1.160;B.1.160.14;B.1.160.16;B.1.160.17;B.1.160.23;B.1.160.24;B.1.160.26;B.1.160.8
AB.1	SNP	1126	29399	G->A	N	A376T	non-synonymous	99	101	0.980198	9	AB.1;B.1.160;B.1.160.14;B.1.160.16;B.1.160.17;B.1.160.23;B.1.160.24;B.1.160.26;B.1.160.8
AB.1	SNP	171	25563	G->T	ORF3a	Q57H	non-synonymous	101	101	1	82	AB.1;B.1;B.1.111;B.1.13;B.1.160;B.1.160.14;B.1.160.16;B.1.160.17;B.1.160.23;B.1.160.24;B.1.160.26;B.1.160.8;B.1.2;B.1.22;B.1.265;B.1.279;B.1.3;B.1.311;B.1.320;B.1.324;B.1.329;B.1.336;B.1.349;B.1.350;B.1.351;B.1.356;B.1.36;B.1.36.1;B.1.36.10;B.1.36.17;B.1.36.18;B.1.36.22;B.1.36.25;B.1.36.27;B.1.36.28;B.1.36.29;B.1.36.35;B.1.36.36;B.1.36.37;B.1.36.39;B.1.36.8;B.1.36.9;B.1.361;B.1.367;B.1.369;B.1.37…
AB.1	SNP	318	25710	C->T	ORF3a	L106L	synonymous	101	101	1	9	AB.1;B.1.160;B.1.160.14;B.1.160.16;B.1.160.17;B.1.160.23;B.1.160.24;B.1.160.26;B.1.160.8
AB.1	SNP	668	26060	C->T	ORF3a	T223I	non-synonymous	101	101	1	7	AB.1;AD.1;AD.2;B.1.1.216;B.1.1.416;B.1.1.433;B.1.36.27
AB.1	SNP	41	27434	C->T	ORF7a	T14I	non-synonymous	101	101	1	5	AB.1;AP.1;B.1.160.14;B.1.160.16;B.1.409
AB.1	SNP	98	27491	A->T	ORF7a	E33V	non-synonymous	73	101	0.722772	1	AB.1
AB.1	SNP	283	27676	G->C	ORF7a	E95Q	non-synonymous	101	101	1	1	AB.1
AB.1	SNP	71	27964	C->T	ORF8	S24L	non-synonymous	101	101	1	12	AB.1;B.1.160.16;B.1.2;B.1.265;B.1.336;B.1.577;B.1.587;B.1.588;B.1.590;B.1.595;B.1.595.4;B.1.596
AB.1	SNP	180	28073	G->T	ORF8	L60F	non-synonymous	75	101	0.742574	1	AB.1
AB.1	SNP	532	13993	G->T	RdRp	A178S	non-synonymous	101	101	1	9	AB.1;B.1.160;B.1.160.14;B.1.160.16;B.1.160.17;B.1.160.23;B.1.160.24;B.1.160.26;B.1.160.8
AB.1	SNP	947	14408	C->T	RdRp	P316L	non-synonymous	101	101	1	299	AB.1;AD.1;AD.2;AE.8;AP.1;B.1;B.1.1;B.1.1.1;B.1.1.10;B.1.1.138;B.1.1.153;B.1.1.157;B.1.1.170;B.1.1.171;B.1.1.176;B.1.1.189;B.1.1.191;B.1.1.194;B.1.1.196;B.1.1.198;B.1.1.207;B.1.1.214;B.1.1.216;B.1.1.217;B.1.1.219;B.1.1.220;B.1.1.222;B.1.1.227;B.1.1.232;B.1.1.237;B.1.1.240;B.1.1.241;B.1.1.25;B.1.1.253;B.1.1.255;B.1.1.258;B.1.1.263;B.1.1.269;B.1.1.27;B.1.1.272;B.1.1.273;B.1.1.277;B.1.1.279;B.1.1.28;…
AB.1	SNP	2305	15766	G->T	RdRp	V769L	non-synonymous	101	101	1	9	AB.1;B.1.160;B.1.160.14;B.1.160.16;B.1.160.17;B.1.160.23;B.1.160.24;B.1.160.26;B.1.160.8
AB.1	SNP	752	22314	C->T	S	P251L	non-synonymous	94	101	0.930693	1	AB.1
AB.1	SNP	1430	22992	G->A	S	S477N	non-synonymous	101	101	1	12	AB.1;B.1.127;B.1.160;B.1.160.14;B.1.160.16;B.1.160.17;B.1.160.23;B.1.160.24;B.1.160.26;B.1.160.8;B.1.526.2;D.2
AB.1	SNP	1841	23403	A->G	S	D614G	non-synonymous	101	101	1	299	AB.1;AD.1;AD.2;AE.8;AP.1;B.1;B.1.1;B.1.1.1;B.1.1.10;B.1.1.138;B.1.1.153;B.1.1.157;B.1.1.170;B.1.1.171;B.1.1.176;B.1.1.189;B.1.1.191;B.1.1.194;B.1.1.196;B.1.1.198;B.1.1.207;B.1.1.214;B.1.1.216;B.1.1.217;B.1.1.219;B.1.1.220;B.1.1.222;B.1.1.227;B.1.1.232;B.1.1.237;B.1.1.240;B.1.1.241;B.1.1.25;B.1.1.253;B.1.1.255;B.1.1.258;B.1.1.263;B.1.1.269;B.1.1.27;B.1.1.272;B.1.1.273;B.1.1.277;B.1.1.279;B.1.1.28;…
AB.1	SNP	2121	23683	C->T	S	Y707Y	synonymous	101	101	1	1	AB.1
AB.1	SNP	3790	25352	G->T	S	V1264L	non-synonymous	94	101	0.930693	1	AB.1
AB.1	deletion	163~229	29837~29903	CCATGTGATTTTAATAGCTTCTTAGGAGAATGACAAAAAAAAAAAAAAAAAAAAAAAAAAAAAAAAA->-------------------------------------------------------------------	UTR3	-	non-synonymous	101	101	1	153	A.23.1;A.3;AB.1;AD.1;AD.2;B.1.1.1;B.1.1.10;B.1.1.138;B.1.1.153;B.1.1.170;B.1.1.171;B.1.1.176;B.1.1.191;B.1.1.196;B.1.1.198;B.1.1.207;B.1.1.217;B.1.1.219;B.1.1.220;B.1.1.227;B.1.1.232;B.1.1.240;B.1.1.241;B.1.1.253;B.1.1.255;B.1.1.269;B.1.1.272;B.1.1.277;B.1.1.279;B.1.1.286;B.1.1.288;B.1.1.294;B.1.1.297;B.1.1.298;B.1.1.301;B.1.1.302;B.1.1.303;B.1.1.304;B.1.1.305;B.1.1.307;B.1.1.309;B.1.1.310;B.1.1.…
AB.1	SNP	241	241	C->T	UTR5	R81C	non-synonymous	101	101	1	299	AB.1;AD.1;AD.2;AE.8;AP.1;B.1;B.1.1;B.1.1.1;B.1.1.10;B.1.1.138;B.1.1.153;B.1.1.157;B.1.1.170;B.1.1.171;B.1.1.176;B.1.1.189;B.1.1.191;B.1.1.194;B.1.1.196;B.1.1.198;B.1.1.207;B.1.1.214;B.1.1.216;B.1.1.217;B.1.1.219;B.1.1.220;B.1.1.222;B.1.1.227;B.1.1.232;B.1.1.237;B.1.1.240;B.1.1.241;B.1.1.25;B.1.1.253;B.1.1.255;B.1.1.258;B.1.1.263;B.1.1.269;B.1.1.27;B.1.1.272;B.1.1.273;B.1.1.277;B.1.1.279;B.1.1.28;…
AB.1	deletion	1~54	1~54	ATTAAAGGTTTATACCTTCCCAGGTAACAAACCAACCAACTTTCGATCTCTTGT->------------------------------------------------------	UTR5	-	non-synonymous	101	101	1	173	A.23.1;A.3;AB.1;AD.1;AD.2;AE.8;B.1.1.1;B.1.1.10;B.1.1.138;B.1.1.153;B.1.1.157;B.1.1.170;B.1.1.171;B.1.1.176;B.1.1.191;B.1.1.196;B.1.1.198;B.1.1.207;B.1.1.217;B.1.1.219;B.1.1.220;B.1.1.227;B.1.1.232;B.1.1.240;B.1.1.241;B.1.1.253;B.1.1.255;B.1.1.269;B.1.1.272;B.1.1.277;B.1.1.279;B.1.1.286;B.1.1.288;B.1.1.294;B.1.1.297;B.1.1.298;B.1.1.301;B.1.1.302;B.1.1.303;B.1.1.304;B.1.1.305;B.1.1.307;B.1.1.309;B…
AB.1	SNP	838	18877	C->T	exonuclease	L280L	synonymous	101	101	1	33	AB.1;B.1.111;B.1.160;B.1.160.14;B.1.160.16;B.1.160.17;B.1.160.23;B.1.160.24;B.1.160.26;B.1.160.8;B.1.36;B.1.36.1;B.1.36.17;B.1.36.18;B.1.36.22;B.1.36.25;B.1.36.27;B.1.36.28;B.1.36.29;B.1.36.35;B.1.36.36;B.1.36.37;B.1.36.39;B.1.36.8;B.1.36.9;B.1.438.1;B.1.463;B.1.465;B.1.469;B.1.470;B.1.471;B.1.523;R.1
AB.1	SNP	653	16889	A->G	helicase	K218R	non-synonymous	101	101	1	9	AB.1;B.1.160;B.1.160.14;B.1.160.16;B.1.160.17;B.1.160.23;B.1.160.24;B.1.160.26;B.1.160.8
AB.1	SNP	783	17019	G->T	helicase	E261D	non-synonymous	101	101	1	9	AB.1;B.1.160;B.1.160.14;B.1.160.16;B.1.160.17;B.1.160.23;B.1.160.24;B.1.160.26;B.1.160.8
AB.1	SNP	318	3037	C->T	nsp3	F106F	synonymous	101	101	1	299	AB.1;AD.1;AD.2;AE.8;AP.1;B.1;B.1.1;B.1.1.1;B.1.1.10;B.1.1.138;B.1.1.153;B.1.1.157;B.1.1.170;B.1.1.171;B.1.1.176;B.1.1.189;B.1.1.191;B.1.1.194;B.1.1.196;B.1.1.198;B.1.1.207;B.1.1.214;B.1.1.216;B.1.1.217;B.1.1.219;B.1.1.220;B.1.1.222;B.1.1.227;B.1.1.232;B.1.1.237;B.1.1.240;B.1.1.241;B.1.1.25;B.1.1.253;B.1.1.255;B.1.1.258;B.1.1.263;B.1.1.269;B.1.1.27;B.1.1.272;B.1.1.273;B.1.1.277;B.1.1.279;B.1.1.28;…
AB.1	SNP	548	3267	C->T	nsp3	T183I	non-synonymous	92	101	0.910891	3	AB.1;B.1.1.7;B.1.36.29
AB.1	SNP	1824	4543	C->T	nsp3	T608T	synonymous	101	101	1	9	AB.1;B.1.160;B.1.160.14;B.1.160.16;B.1.160.17;B.1.160.23;B.1.160.24;B.1.160.26;B.1.160.8
AB.1	SNP	2910	5629	G->T	nsp3	T970T	synonymous	101	101	1	9	AB.1;B.1.160;B.1.160.14;B.1.160.16;B.1.160.17;B.1.160.23;B.1.160.24;B.1.160.26;B.1.160.8
AB.1	SNP	4287	7006	C->T	nsp3	T1429T	synonymous	71	101	0.70297	1	AB.1
AB.1	SNP	972	9526	G->T	nsp4	M324I	non-synonymous	101	101	1	9	AB.1;B.1.160;B.1.160.14;B.1.160.16;B.1.160.17;B.1.160.23;B.1.160.24;B.1.160.26;B.1.160.8
AB.1	SNP	525	11497	C->T	nsp6	Y175Y	synonymous	101	101	1	9	AB.1;B.1.160;B.1.160.14;B.1.160.16;B.1.160.17;B.1.160.23;B.1.160.24;B.1.160.26;B.1.160.8
AD.1	SNP	608	28881	G->A	N	R203K	non-synonymous	190	194	0.979381	109	AD.1;AD.2;AE.8;AP.1;B.1.1;B.1.1.1;B.1.1.10;B.1.1.138;B.1.1.153;B.1.1.157;B.1.1.170;B.1.1.171;B.1.1.176;B.1.1.189;B.1.1.191;B.1.1.194;B.1.1.196;B.1.1.198;B.1.1.207;B.1.1.214;B.1.1.216;B.1.1.217;B.1.1.219;B.1.1.220;B.1.1.222;B.1.1.227;B.1.1.232;B.1.1.237;B.1.1.240;B.1.1.241;B.1.1.25;B.1.1.253;B.1.1.255;B.1.1.258;B.1.1.263;B.1.1.269;B.1.1.27;B.1.1.272;B.1.1.273;B.1.1.277;B.1.1.279;B.1.1.28;B.1.1.284…
AD.1	SNP	609	28882	G->A	N	R203R	synonymous	190	194	0.979381	109	AD.1;AD.2;AE.8;AP.1;B.1.1;B.1.1.1;B.1.1.10;B.1.1.138;B.1.1.153;B.1.1.157;B.1.1.170;B.1.1.171;B.1.1.176;B.1.1.189;B.1.1.191;B.1.1.194;B.1.1.196;B.1.1.198;B.1.1.207;B.1.1.214;B.1.1.216;B.1.1.217;B.1.1.219;B.1.1.220;B.1.1.222;B.1.1.227;B.1.1.232;B.1.1.237;B.1.1.240;B.1.1.241;B.1.1.25;B.1.1.253;B.1.1.255;B.1.1.258;B.1.1.263;B.1.1.269;B.1.1.27;B.1.1.272;B.1.1.273;B.1.1.277;B.1.1.279;B.1.1.28;B.1.1.284…
AD.1	SNP	610	28883	G->C	N	G204R	non-synonymous	190	194	0.979381	109	AD.1;AD.2;AE.8;AP.1;B.1.1;B.1.1.1;B.1.1.10;B.1.1.138;B.1.1.153;B.1.1.157;B.1.1.170;B.1.1.171;B.1.1.176;B.1.1.189;B.1.1.191;B.1.1.194;B.1.1.196;B.1.1.198;B.1.1.207;B.1.1.214;B.1.1.216;B.1.1.217;B.1.1.219;B.1.1.220;B.1.1.222;B.1.1.227;B.1.1.232;B.1.1.237;B.1.1.240;B.1.1.241;B.1.1.25;B.1.1.253;B.1.1.255;B.1.1.258;B.1.1.263;B.1.1.269;B.1.1.27;B.1.1.272;B.1.1.273;B.1.1.277;B.1.1.279;B.1.1.28;B.1.1.284…
AD.1	SNP	639	28912	T->C	N	N213N	synonymous	170	194	0.876289	1	AD.1
AD.1	SNP	954	29227	G->T	N	S318S	synonymous	194	194	1	2	AD.1;AD.2
AD.1	SNP	1193	29466	C->T	N	A398V	non-synonymous	193	194	0.994845	2	AD.1;AD.2
AD.1	SNP	668	26060	C->T	ORF3a	T223I	non-synonymous	192	194	0.989691	7	AB.1;AD.1;AD.2;B.1.1.216;B.1.1.416;B.1.1.433;B.1.36.27
AD.1	SNP	741	14202	G->T	RdRp	E247D	non-synonymous	193	194	0.994845	2	AD.1;AD.2
AD.1	SNP	947	14408	C->T	RdRp	P316L	non-synonymous	194	194	1	299	AB.1;AD.1;AD.2;AE.8;AP.1;B.1;B.1.1;B.1.1.1;B.1.1.10;B.1.1.138;B.1.1.153;B.1.1.157;B.1.1.170;B.1.1.171;B.1.1.176;B.1.1.189;B.1.1.191;B.1.1.194;B.1.1.196;B.1.1.198;B.1.1.207;B.1.1.214;B.1.1.216;B.1.1.217;B.1.1.219;B.1.1.220;B.1.1.222;B.1.1.227;B.1.1.232;B.1.1.237;B.1.1.240;B.1.1.241;B.1.1.25;B.1.1.253;B.1.1.255;B.1.1.258;B.1.1.263;B.1.1.269;B.1.1.27;B.1.1.272;B.1.1.273;B.1.1.277;B.1.1.279;B.1.1.28;…
AD.1	SNP	826	22388	C->T	S	L276L	synonymous	193	194	0.994845	2	AD.1;AD.2
AD.1	SNP	1841	23403	A->G	S	D614G	non-synonymous	194	194	1	299	AB.1;AD.1;AD.2;AE.8;AP.1;B.1;B.1.1;B.1.1.1;B.1.1.10;B.1.1.138;B.1.1.153;B.1.1.157;B.1.1.170;B.1.1.171;B.1.1.176;B.1.1.189;B.1.1.191;B.1.1.194;B.1.1.196;B.1.1.198;B.1.1.207;B.1.1.214;B.1.1.216;B.1.1.217;B.1.1.219;B.1.1.220;B.1.1.222;B.1.1.227;B.1.1.232;B.1.1.237;B.1.1.240;B.1.1.241;B.1.1.25;B.1.1.253;B.1.1.255;B.1.1.258;B.1.1.263;B.1.1.269;B.1.1.27;B.1.1.272;B.1.1.273;B.1.1.277;B.1.1.279;B.1.1.28;…
AD.1	SNP	97	29771	A->G	UTR3	M33V	non-synonymous	192	194	0.989691	2	AD.1;AD.2
AD.1	deletion	163~229	29837~29903	CCATGTGATTTTAATAGCTTCTTAGGAGAATGACAAAAAAAAAAAAAAAAAAAAAAAAAAAAAAAAA->-------------------------------------------------------------------	UTR3	-	non-synonymous	194	194	1	153	A.23.1;A.3;AB.1;AD.1;AD.2;B.1.1.1;B.1.1.10;B.1.1.138;B.1.1.153;B.1.1.170;B.1.1.171;B.1.1.176;B.1.1.191;B.1.1.196;B.1.1.198;B.1.1.207;B.1.1.217;B.1.1.219;B.1.1.220;B.1.1.227;B.1.1.232;B.1.1.240;B.1.1.241;B.1.1.253;B.1.1.255;B.1.1.269;B.1.1.272;B.1.1.277;B.1.1.279;B.1.1.286;B.1.1.288;B.1.1.294;B.1.1.297;B.1.1.298;B.1.1.301;B.1.1.302;B.1.1.303;B.1.1.304;B.1.1.305;B.1.1.307;B.1.1.309;B.1.1.310;B.1.1.…
AD.1	SNP	199	199	G->T	UTR5	V67F	non-synonymous	193	194	0.994845	1	AD.1
AD.1	SNP	241	241	C->T	UTR5	R81C	non-synonymous	194	194	1	299	AB.1;AD.1;AD.2;AE.8;AP.1;B.1;B.1.1;B.1.1.1;B.1.1.10;B.1.1.138;B.1.1.153;B.1.1.157;B.1.1.170;B.1.1.171;B.1.1.176;B.1.1.189;B.1.1.191;B.1.1.194;B.1.1.196;B.1.1.198;B.1.1.207;B.1.1.214;B.1.1.216;B.1.1.217;B.1.1.219;B.1.1.220;B.1.1.222;B.1.1.227;B.1.1.232;B.1.1.237;B.1.1.240;B.1.1.241;B.1.1.25;B.1.1.253;B.1.1.255;B.1.1.258;B.1.1.263;B.1.1.269;B.1.1.27;B.1.1.272;B.1.1.273;B.1.1.277;B.1.1.279;B.1.1.28;…
AD.1	deletion	1~54	1~54	ATTAAAGGTTTATACCTTCCCAGGTAACAAACCAACCAACTTTCGATCTCTTGT->------------------------------------------------------	UTR5	-	non-synonymous	194	194	1	173	A.23.1;A.3;AB.1;AD.1;AD.2;AE.8;B.1.1.1;B.1.1.10;B.1.1.138;B.1.1.153;B.1.1.157;B.1.1.170;B.1.1.171;B.1.1.176;B.1.1.191;B.1.1.196;B.1.1.198;B.1.1.207;B.1.1.217;B.1.1.219;B.1.1.220;B.1.1.227;B.1.1.232;B.1.1.240;B.1.1.241;B.1.1.253;B.1.1.255;B.1.1.269;B.1.1.272;B.1.1.277;B.1.1.279;B.1.1.286;B.1.1.288;B.1.1.294;B.1.1.297;B.1.1.298;B.1.1.301;B.1.1.302;B.1.1.303;B.1.1.304;B.1.1.305;B.1.1.307;B.1.1.309;B…
AD.1	SNP	98	19718	C->T	endoRNAse	T33I	non-synonymous	193	194	0.994845	4	AD.1;AD.2;AP.1;B.1.1.70
AD.1	SNP	1503	19542	G->T	exonuclease	M501I	non-synonymous	193	194	0.994845	3	AD.1;AD.2;B.1.469
AD.1	SNP	358	1163	A->T	nsp2	I120F	non-synonymous	193	194	0.994845	4	AD.1;AD.2;B.1.1.25;D.2
AD.1	SNP	318	3037	C->T	nsp3	F106F	synonymous	194	194	1	299	AB.1;AD.1;AD.2;AE.8;AP.1;B.1;B.1.1;B.1.1.1;B.1.1.10;B.1.1.138;B.1.1.153;B.1.1.157;B.1.1.170;B.1.1.171;B.1.1.176;B.1.1.189;B.1.1.191;B.1.1.194;B.1.1.196;B.1.1.198;B.1.1.207;B.1.1.214;B.1.1.216;B.1.1.217;B.1.1.219;B.1.1.220;B.1.1.222;B.1.1.227;B.1.1.232;B.1.1.237;B.1.1.240;B.1.1.241;B.1.1.25;B.1.1.253;B.1.1.255;B.1.1.258;B.1.1.263;B.1.1.269;B.1.1.27;B.1.1.272;B.1.1.273;B.1.1.277;B.1.1.279;B.1.1.28;…
AD.1	SNP	537	3256	T->C	nsp3	N179N	synonymous	193	194	0.994845	2	AD.1;AD.2
AD.1	SNP	4040	6759	G->T	nsp3	C1347F	non-synonymous	193	194	0.994845	1	AD.1
AD.1	SNP	576	11548	G->T	nsp6	M192I	non-synonymous	185	194	0.953608	1	AD.1
AD.1	SNP	279	12964	A->G	nsp9	G93G	synonymous	193	194	0.994845	2	AD.1;P.2
AD.2	SNP	608	28881	G->A	N	R203K	non-synonymous	2839	2840	0.999648	109	AD.1;AD.2;AE.8;AP.1;B.1.1;B.1.1.1;B.1.1.10;B.1.1.138;B.1.1.153;B.1.1.157;B.1.1.170;B.1.1.171;B.1.1.176;B.1.1.189;B.1.1.191;B.1.1.194;B.1.1.196;B.1.1.198;B.1.1.207;B.1.1.214;B.1.1.216;B.1.1.217;B.1.1.219;B.1.1.220;B.1.1.222;B.1.1.227;B.1.1.232;B.1.1.237;B.1.1.240;B.1.1.241;B.1.1.25;B.1.1.253;B.1.1.255;B.1.1.258;B.1.1.263;B.1.1.269;B.1.1.27;B.1.1.272;B.1.1.273;B.1.1.277;B.1.1.279;B.1.1.28;B.1.1.284…
AD.2	SNP	609	28882	G->A	N	R203R	synonymous	2839	2840	0.999648	109	AD.1;AD.2;AE.8;AP.1;B.1.1;B.1.1.1;B.1.1.10;B.1.1.138;B.1.1.153;B.1.1.157;B.1.1.170;B.1.1.171;B.1.1.176;B.1.1.189;B.1.1.191;B.1.1.194;B.1.1.196;B.1.1.198;B.1.1.207;B.1.1.214;B.1.1.216;B.1.1.217;B.1.1.219;B.1.1.220;B.1.1.222;B.1.1.227;B.1.1.232;B.1.1.237;B.1.1.240;B.1.1.241;B.1.1.25;B.1.1.253;B.1.1.255;B.1.1.258;B.1.1.263;B.1.1.269;B.1.1.27;B.1.1.272;B.1.1.273;B.1.1.277;B.1.1.279;B.1.1.28;B.1.1.284…
AD.2	SNP	610	28883	G->C	N	G204R	non-synonymous	2839	2840	0.999648	109	AD.1;AD.2;AE.8;AP.1;B.1.1;B.1.1.1;B.1.1.10;B.1.1.138;B.1.1.153;B.1.1.157;B.1.1.170;B.1.1.171;B.1.1.176;B.1.1.189;B.1.1.191;B.1.1.194;B.1.1.196;B.1.1.198;B.1.1.207;B.1.1.214;B.1.1.216;B.1.1.217;B.1.1.219;B.1.1.220;B.1.1.222;B.1.1.227;B.1.1.232;B.1.1.237;B.1.1.240;B.1.1.241;B.1.1.25;B.1.1.253;B.1.1.255;B.1.1.258;B.1.1.263;B.1.1.269;B.1.1.27;B.1.1.272;B.1.1.273;B.1.1.277;B.1.1.279;B.1.1.28;B.1.1.284…
AD.2	SNP	954	29227	G->T	N	S318S	synonymous	2840	2840	1	2	AD.1;AD.2
AD.2	SNP	1193	29466	C->T	N	A398V	non-synonymous	2839	2840	0.999648	2	AD.1;AD.2
AD.2	SNP	668	26060	C->T	ORF3a	T223I	non-synonymous	2839	2840	0.999648	7	AB.1;AD.1;AD.2;B.1.1.216;B.1.1.416;B.1.1.433;B.1.36.27
AD.2	SNP	741	14202	G->T	RdRp	E247D	non-synonymous	2840	2840	1	2	AD.1;AD.2
AD.2	SNP	947	14408	C->T	RdRp	P316L	non-synonymous	2840	2840	1	299	AB.1;AD.1;AD.2;AE.8;AP.1;B.1;B.1.1;B.1.1.1;B.1.1.10;B.1.1.138;B.1.1.153;B.1.1.157;B.1.1.170;B.1.1.171;B.1.1.176;B.1.1.189;B.1.1.191;B.1.1.194;B.1.1.196;B.1.1.198;B.1.1.207;B.1.1.214;B.1.1.216;B.1.1.217;B.1.1.219;B.1.1.220;B.1.1.222;B.1.1.227;B.1.1.232;B.1.1.237;B.1.1.240;B.1.1.241;B.1.1.25;B.1.1.253;B.1.1.255;B.1.1.258;B.1.1.263;B.1.1.269;B.1.1.27;B.1.1.272;B.1.1.273;B.1.1.277;B.1.1.279;B.1.1.28;…
AD.2	SNP	826	22388	C->T	S	L276L	synonymous	2838	2840	0.999296	2	AD.1;AD.2
AD.2	SNP	1841	23403	A->G	S	D614G	non-synonymous	2840	2840	1	299	AB.1;AD.1;AD.2;AE.8;AP.1;B.1;B.1.1;B.1.1.1;B.1.1.10;B.1.1.138;B.1.1.153;B.1.1.157;B.1.1.170;B.1.1.171;B.1.1.176;B.1.1.189;B.1.1.191;B.1.1.194;B.1.1.196;B.1.1.198;B.1.1.207;B.1.1.214;B.1.1.216;B.1.1.217;B.1.1.219;B.1.1.220;B.1.1.222;B.1.1.227;B.1.1.232;B.1.1.237;B.1.1.240;B.1.1.241;B.1.1.25;B.1.1.253;B.1.1.255;B.1.1.258;B.1.1.263;B.1.1.269;B.1.1.27;B.1.1.272;B.1.1.273;B.1.1.277;B.1.1.279;B.1.1.28;…
AD.2	SNP	97	29771	A->G	UTR3	M33V	non-synonymous	2792	2840	0.983099	2	AD.1;AD.2
AD.2	deletion	163~229	29837~29903	CCATGTGATTTTAATAGCTTCTTAGGAGAATGACAAAAAAAAAAAAAAAAAAAAAAAAAAAAAAAAA->-------------------------------------------------------------------	UTR3	-	non-synonymous	2417	2840	0.851056	153	A.23.1;A.3;AB.1;AD.1;AD.2;B.1.1.1;B.1.1.10;B.1.1.138;B.1.1.153;B.1.1.170;B.1.1.171;B.1.1.176;B.1.1.191;B.1.1.196;B.1.1.198;B.1.1.207;B.1.1.217;B.1.1.219;B.1.1.220;B.1.1.227;B.1.1.232;B.1.1.240;B.1.1.241;B.1.1.253;B.1.1.255;B.1.1.269;B.1.1.272;B.1.1.277;B.1.1.279;B.1.1.286;B.1.1.288;B.1.1.294;B.1.1.297;B.1.1.298;B.1.1.301;B.1.1.302;B.1.1.303;B.1.1.304;B.1.1.305;B.1.1.307;B.1.1.309;B.1.1.310;B.1.1.…
AD.2	SNP	241	241	C->T	UTR5	R81C	non-synonymous	2840	2840	1	299	AB.1;AD.1;AD.2;AE.8;AP.1;B.1;B.1.1;B.1.1.1;B.1.1.10;B.1.1.138;B.1.1.153;B.1.1.157;B.1.1.170;B.1.1.171;B.1.1.176;B.1.1.189;B.1.1.191;B.1.1.194;B.1.1.196;B.1.1.198;B.1.1.207;B.1.1.214;B.1.1.216;B.1.1.217;B.1.1.219;B.1.1.220;B.1.1.222;B.1.1.227;B.1.1.232;B.1.1.237;B.1.1.240;B.1.1.241;B.1.1.25;B.1.1.253;B.1.1.255;B.1.1.258;B.1.1.263;B.1.1.269;B.1.1.27;B.1.1.272;B.1.1.273;B.1.1.277;B.1.1.279;B.1.1.28;…
AD.2	deletion	1~54	1~54	ATTAAAGGTTTATACCTTCCCAGGTAACAAACCAACCAACTTTCGATCTCTTGT->------------------------------------------------------	UTR5	-	non-synonymous	2453	2840	0.863732	173	A.23.1;A.3;AB.1;AD.1;AD.2;AE.8;B.1.1.1;B.1.1.10;B.1.1.138;B.1.1.153;B.1.1.157;B.1.1.170;B.1.1.171;B.1.1.176;B.1.1.191;B.1.1.196;B.1.1.198;B.1.1.207;B.1.1.217;B.1.1.219;B.1.1.220;B.1.1.227;B.1.1.232;B.1.1.240;B.1.1.241;B.1.1.253;B.1.1.255;B.1.1.269;B.1.1.272;B.1.1.277;B.1.1.279;B.1.1.286;B.1.1.288;B.1.1.294;B.1.1.297;B.1.1.298;B.1.1.301;B.1.1.302;B.1.1.303;B.1.1.304;B.1.1.305;B.1.1.307;B.1.1.309;B…
AD.2	SNP	98	19718	C->T	endoRNAse	T33I	non-synonymous	2840	2840	1	4	AD.1;AD.2;AP.1;B.1.1.70
AD.2	SNP	1503	19542	G->T	exonuclease	M501I	non-synonymous	2839	2840	0.999648	3	AD.1;AD.2;B.1.469
AD.2	SNP	358	1163	A->T	nsp2	I120F	non-synonymous	2840	2840	1	4	AD.1;AD.2;B.1.1.25;D.2
AD.2	SNP	318	3037	C->T	nsp3	F106F	synonymous	2840	2840	1	299	AB.1;AD.1;AD.2;AE.8;AP.1;B.1;B.1.1;B.1.1.1;B.1.1.10;B.1.1.138;B.1.1.153;B.1.1.157;B.1.1.170;B.1.1.171;B.1.1.176;B.1.1.189;B.1.1.191;B.1.1.194;B.1.1.196;B.1.1.198;B.1.1.207;B.1.1.214;B.1.1.216;B.1.1.217;B.1.1.219;B.1.1.220;B.1.1.222;B.1.1.227;B.1.1.232;B.1.1.237;B.1.1.240;B.1.1.241;B.1.1.25;B.1.1.253;B.1.1.255;B.1.1.258;B.1.1.263;B.1.1.269;B.1.1.27;B.1.1.272;B.1.1.273;B.1.1.277;B.1.1.279;B.1.1.28;…
AD.2	SNP	537	3256	T->C	nsp3	N179N	synonymous	2840	2840	1	2	AD.1;AD.2
AD.2	SNP	2903	5622	C->T	nsp3	P968L	non-synonymous	2838	2840	0.999296	1	AD.2
AD.2	SNP	111	11083	G->T	nsp6	L37F	non-synonymous	1997	2840	0.703169	14	AD.2;B.1.1.312;B.1.177.45;B.1.258.2;B.1.36.9;B.1.474;B.28;B.39;B.4;B.40;B.41;B.6;B.6.6;C.8
AE.8	SNP	608	28881	G->A	N	R203K	non-synonymous	730	730	1	109	AD.1;AD.2;AE.8;AP.1;B.1.1;B.1.1.1;B.1.1.10;B.1.1.138;B.1.1.153;B.1.1.157;B.1.1.170;B.1.1.171;B.1.1.176;B.1.1.189;B.1.1.191;B.1.1.194;B.1.1.196;B.1.1.198;B.1.1.207;B.1.1.214;B.1.1.216;B.1.1.217;B.1.1.219;B.1.1.220;B.1.1.222;B.1.1.227;B.1.1.232;B.1.1.237;B.1.1.240;B.1.1.241;B.1.1.25;B.1.1.253;B.1.1.255;B.1.1.258;B.1.1.263;B.1.1.269;B.1.1.27;B.1.1.272;B.1.1.273;B.1.1.277;B.1.1.279;B.1.1.28;B.1.1.284…
AE.8	SNP	609	28882	G->A	N	R203R	synonymous	730	730	1	109	AD.1;AD.2;AE.8;AP.1;B.1.1;B.1.1.1;B.1.1.10;B.1.1.138;B.1.1.153;B.1.1.157;B.1.1.170;B.1.1.171;B.1.1.176;B.1.1.189;B.1.1.191;B.1.1.194;B.1.1.196;B.1.1.198;B.1.1.207;B.1.1.214;B.1.1.216;B.1.1.217;B.1.1.219;B.1.1.220;B.1.1.222;B.1.1.227;B.1.1.232;B.1.1.237;B.1.1.240;B.1.1.241;B.1.1.25;B.1.1.253;B.1.1.255;B.1.1.258;B.1.1.263;B.1.1.269;B.1.1.27;B.1.1.272;B.1.1.273;B.1.1.277;B.1.1.279;B.1.1.28;B.1.1.284…
AE.8	SNP	610	28883	G->C	N	G204R	non-synonymous	730	730	1	109	AD.1;AD.2;AE.8;AP.1;B.1.1;B.1.1.1;B.1.1.10;B.1.1.138;B.1.1.153;B.1.1.157;B.1.1.170;B.1.1.171;B.1.1.176;B.1.1.189;B.1.1.191;B.1.1.194;B.1.1.196;B.1.1.198;B.1.1.207;B.1.1.214;B.1.1.216;B.1.1.217;B.1.1.219;B.1.1.220;B.1.1.222;B.1.1.227;B.1.1.232;B.1.1.237;B.1.1.240;B.1.1.241;B.1.1.25;B.1.1.253;B.1.1.255;B.1.1.258;B.1.1.263;B.1.1.269;B.1.1.27;B.1.1.272;B.1.1.273;B.1.1.277;B.1.1.279;B.1.1.28;B.1.1.284…
AE.8	SNP	514	13975	G->T	RdRp	G172C	non-synonymous	726	730	0.994521	1	AE.8
AE.8	SNP	947	14408	C->T	RdRp	P316L	non-synonymous	730	730	1	299	AB.1;AD.1;AD.2;AE.8;AP.1;B.1;B.1.1;B.1.1.1;B.1.1.10;B.1.1.138;B.1.1.153;B.1.1.157;B.1.1.170;B.1.1.171;B.1.1.176;B.1.1.189;B.1.1.191;B.1.1.194;B.1.1.196;B.1.1.198;B.1.1.207;B.1.1.214;B.1.1.216;B.1.1.217;B.1.1.219;B.1.1.220;B.1.1.222;B.1.1.227;B.1.1.232;B.1.1.237;B.1.1.240;B.1.1.241;B.1.1.25;B.1.1.253;B.1.1.255;B.1.1.258;B.1.1.263;B.1.1.269;B.1.1.27;B.1.1.272;B.1.1.273;B.1.1.277;B.1.1.279;B.1.1.28;…
AE.8	SNP	1841	23403	A->G	S	D614G	non-synonymous	730	730	1	299	AB.1;AD.1;AD.2;AE.8;AP.1;B.1;B.1.1;B.1.1.1;B.1.1.10;B.1.1.138;B.1.1.153;B.1.1.157;B.1.1.170;B.1.1.171;B.1.1.176;B.1.1.189;B.1.1.191;B.1.1.194;B.1.1.196;B.1.1.198;B.1.1.207;B.1.1.214;B.1.1.216;B.1.1.217;B.1.1.219;B.1.1.220;B.1.1.222;B.1.1.227;B.1.1.232;B.1.1.237;B.1.1.240;B.1.1.241;B.1.1.25;B.1.1.253;B.1.1.255;B.1.1.258;B.1.1.263;B.1.1.269;B.1.1.27;B.1.1.272;B.1.1.273;B.1.1.277;B.1.1.279;B.1.1.28;…
AE.8	deletion	95~229	29769~29903	CAATGCTAGGGAGAGCTGCCTATATGGAAGAGCCCTAATGTGTAAAATTAATTTTAGTAGTGCTATCCCCATGTGATTTTAATAGCTTCTTAGGAGAATGACAAAAAAAAAAAAAAAAAAAAAAAAAAAAAAAAA->---------------------------------------------------------------------------------------------------------------------------------------	UTR3	-	non-synonymous	697	730	0.954795	9	AE.8;B.1.1.157;B.1.1.464.1;B.1.128;B.1.36.36;B.1.36.37;B.1.422;B.1.438.1;B.1.573
AE.8	SNP	241	241	C->T	UTR5	R81C	non-synonymous	730	730	1	299	AB.1;AD.1;AD.2;AE.8;AP.1;B.1;B.1.1;B.1.1.1;B.1.1.10;B.1.1.138;B.1.1.153;B.1.1.157;B.1.1.170;B.1.1.171;B.1.1.176;B.1.1.189;B.1.1.191;B.1.1.194;B.1.1.196;B.1.1.198;B.1.1.207;B.1.1.214;B.1.1.216;B.1.1.217;B.1.1.219;B.1.1.220;B.1.1.222;B.1.1.227;B.1.1.232;B.1.1.237;B.1.1.240;B.1.1.241;B.1.1.25;B.1.1.253;B.1.1.255;B.1.1.258;B.1.1.263;B.1.1.269;B.1.1.27;B.1.1.272;B.1.1.273;B.1.1.277;B.1.1.279;B.1.1.28;…
AE.8	deletion	1~54	1~54	ATTAAAGGTTTATACCTTCCCAGGTAACAAACCAACCAACTTTCGATCTCTTGT->------------------------------------------------------	UTR5	-	non-synonymous	719	730	0.984932	173	A.23.1;A.3;AB.1;AD.1;AD.2;AE.8;B.1.1.1;B.1.1.10;B.1.1.138;B.1.1.153;B.1.1.157;B.1.1.170;B.1.1.171;B.1.1.176;B.1.1.191;B.1.1.196;B.1.1.198;B.1.1.207;B.1.1.217;B.1.1.219;B.1.1.220;B.1.1.227;B.1.1.232;B.1.1.240;B.1.1.241;B.1.1.253;B.1.1.255;B.1.1.269;B.1.1.272;B.1.1.277;B.1.1.279;B.1.1.286;B.1.1.288;B.1.1.294;B.1.1.297;B.1.1.298;B.1.1.301;B.1.1.302;B.1.1.303;B.1.1.304;B.1.1.305;B.1.1.307;B.1.1.309;B…
AE.8	SNP	1708	17944	G->T	helicase	V570L	non-synonymous	477	730	0.653425	1	AE.8
AE.8	SNP	48	313	C->T	nsp1	L16L	synonymous	730	730	1	11	AE.8;B.1.1.214;B.1.1.272;B.1.1.284;B.1.1.303;B.1.1.305;B.1.1.306;B.1.1.433;B.1.1.48;B.1.1.50;B.1.1.51
AE.8	SNP	542	1347	C->T	nsp2	P181L	non-synonymous	730	730	1	1	AE.8
AE.8	SNP	1138	1943	C->T	nsp2	R380C	non-synonymous	730	730	1	1	AE.8
AE.8	SNP	318	3037	C->T	nsp3	F106F	synonymous	730	730	1	299	AB.1;AD.1;AD.2;AE.8;AP.1;B.1;B.1.1;B.1.1.1;B.1.1.10;B.1.1.138;B.1.1.153;B.1.1.157;B.1.1.170;B.1.1.171;B.1.1.176;B.1.1.189;B.1.1.191;B.1.1.194;B.1.1.196;B.1.1.198;B.1.1.207;B.1.1.214;B.1.1.216;B.1.1.217;B.1.1.219;B.1.1.220;B.1.1.222;B.1.1.227;B.1.1.232;B.1.1.237;B.1.1.240;B.1.1.241;B.1.1.25;B.1.1.253;B.1.1.255;B.1.1.258;B.1.1.263;B.1.1.269;B.1.1.27;B.1.1.272;B.1.1.273;B.1.1.277;B.1.1.279;B.1.1.28;…
AE.8	SNP	2981	5700	C->A	nsp3	A994D	non-synonymous	730	730	1	2	AE.8;B.1.1.306
AE.8	SNP	3312	6031	C->T	nsp3	N1104N	synonymous	730	730	1	1	AE.8
AE.8	SNP	4434	7153	T->C	nsp3	D1478D	synonymous	730	730	1	1	AE.8
AP.1	SNP	336	26858	C->T	M	F112F	synonymous	412	413	0.997579	1	AP.1
AP.1	SNP	27	28300	G->C	N	Q9H	non-synonymous	412	413	0.997579	1	AP.1
AP.1	SNP	486	28759	T->C	N	P162P	synonymous	373	413	0.903148	2	AP.1;B.1.1.70
AP.1	SNP	608	28881	G->A	N	R203K	non-synonymous	413	413	1	109	AD.1;AD.2;AE.8;AP.1;B.1.1;B.1.1.1;B.1.1.10;B.1.1.138;B.1.1.153;B.1.1.157;B.1.1.170;B.1.1.171;B.1.1.176;B.1.1.189;B.1.1.191;B.1.1.194;B.1.1.196;B.1.1.198;B.1.1.207;B.1.1.214;B.1.1.216;B.1.1.217;B.1.1.219;B.1.1.220;B.1.1.222;B.1.1.227;B.1.1.232;B.1.1.237;B.1.1.240;B.1.1.241;B.1.1.25;B.1.1.253;B.1.1.255;B.1.1.258;B.1.1.263;B.1.1.269;B.1.1.27;B.1.1.272;B.1.1.273;B.1.1.277;B.1.1.279;B.1.1.28;B.1.1.284…
AP.1	SNP	609	28882	G->A	N	R203R	synonymous	413	413	1	109	AD.1;AD.2;AE.8;AP.1;B.1.1;B.1.1.1;B.1.1.10;B.1.1.138;B.1.1.153;B.1.1.157;B.1.1.170;B.1.1.171;B.1.1.176;B.1.1.189;B.1.1.191;B.1.1.194;B.1.1.196;B.1.1.198;B.1.1.207;B.1.1.214;B.1.1.216;B.1.1.217;B.1.1.219;B.1.1.220;B.1.1.222;B.1.1.227;B.1.1.232;B.1.1.237;B.1.1.240;B.1.1.241;B.1.1.25;B.1.1.253;B.1.1.255;B.1.1.258;B.1.1.263;B.1.1.269;B.1.1.27;B.1.1.272;B.1.1.273;B.1.1.277;B.1.1.279;B.1.1.28;B.1.1.284…
AP.1	SNP	610	28883	G->C	N	G204R	non-synonymous	413	413	1	109	AD.1;AD.2;AE.8;AP.1;B.1.1;B.1.1.1;B.1.1.10;B.1.1.138;B.1.1.153;B.1.1.157;B.1.1.170;B.1.1.171;B.1.1.176;B.1.1.189;B.1.1.191;B.1.1.194;B.1.1.196;B.1.1.198;B.1.1.207;B.1.1.214;B.1.1.216;B.1.1.217;B.1.1.219;B.1.1.220;B.1.1.222;B.1.1.227;B.1.1.232;B.1.1.237;B.1.1.240;B.1.1.241;B.1.1.25;B.1.1.253;B.1.1.255;B.1.1.258;B.1.1.263;B.1.1.269;B.1.1.27;B.1.1.272;B.1.1.273;B.1.1.277;B.1.1.279;B.1.1.28;B.1.1.284…
AP.1	SNP	467	25859	A->G	ORF3a	Y156C	non-synonymous	413	413	1	1	AP.1
AP.1	SNP	41	27434	C->T	ORF7a	T14I	non-synonymous	412	413	0.997579	5	AB.1;AP.1;B.1.160.14;B.1.160.16;B.1.409
AP.1	SNP	947	14408	C->T	RdRp	P316L	non-synonymous	413	413	1	299	AB.1;AD.1;AD.2;AE.8;AP.1;B.1;B.1.1;B.1.1.1;B.1.1.10;B.1.1.138;B.1.1.153;B.1.1.157;B.1.1.170;B.1.1.171;B.1.1.176;B.1.1.189;B.1.1.191;B.1.1.194;B.1.1.196;B.1.1.198;B.1.1.207;B.1.1.214;B.1.1.216;B.1.1.217;B.1.1.219;B.1.1.220;B.1.1.222;B.1.1.227;B.1.1.232;B.1.1.237;B.1.1.240;B.1.1.241;B.1.1.25;B.1.1.253;B.1.1.255;B.1.1.258;B.1.1.263;B.1.1.269;B.1.1.27;B.1.1.272;B.1.1.273;B.1.1.277;B.1.1.279;B.1.1.28;…
AP.1	SNP	2511	15972	A->G	RdRp	V837V	synonymous	412	413	0.997579	2	AP.1;B.1.1.70
AP.1	SNP	1501	23063	A->T	S	N501Y	non-synonymous	412	413	0.997579	4	AP.1;B.1.1.7;B.1.351;P.1
AP.1	SNP	1841	23403	A->G	S	D614G	non-synonymous	413	413	1	299	AB.1;AD.1;AD.2;AE.8;AP.1;B.1;B.1.1;B.1.1.1;B.1.1.10;B.1.1.138;B.1.1.153;B.1.1.157;B.1.1.170;B.1.1.171;B.1.1.176;B.1.1.189;B.1.1.191;B.1.1.194;B.1.1.196;B.1.1.198;B.1.1.207;B.1.1.214;B.1.1.216;B.1.1.217;B.1.1.219;B.1.1.220;B.1.1.222;B.1.1.227;B.1.1.232;B.1.1.237;B.1.1.240;B.1.1.241;B.1.1.25;B.1.1.253;B.1.1.255;B.1.1.258;B.1.1.263;B.1.1.269;B.1.1.27;B.1.1.272;B.1.1.273;B.1.1.277;B.1.1.279;B.1.1.28;…
AP.1	SNP	241	241	C->T	UTR5	R81C	non-synonymous	413	413	1	299	AB.1;AD.1;AD.2;AE.8;AP.1;B.1;B.1.1;B.1.1.1;B.1.1.10;B.1.1.138;B.1.1.153;B.1.1.157;B.1.1.170;B.1.1.171;B.1.1.176;B.1.1.189;B.1.1.191;B.1.1.194;B.1.1.196;B.1.1.198;B.1.1.207;B.1.1.214;B.1.1.216;B.1.1.217;B.1.1.219;B.1.1.220;B.1.1.222;B.1.1.227;B.1.1.232;B.1.1.237;B.1.1.240;B.1.1.241;B.1.1.25;B.1.1.253;B.1.1.255;B.1.1.258;B.1.1.263;B.1.1.269;B.1.1.27;B.1.1.272;B.1.1.273;B.1.1.277;B.1.1.279;B.1.1.28;…
AP.1	SNP	98	19718	C->T	endoRNAse	T33I	non-synonymous	412	413	0.997579	4	AD.1;AD.2;AP.1;B.1.1.70
AP.1	SNP	650	20270	C->T	endoRNAse	A217V	non-synonymous	413	413	1	1	AP.1
AP.1	SNP	813	20433	G->A	endoRNAse	M271I	non-synonymous	413	413	1	1	AP.1
AP.1	SNP	1335	19374	C->T	exonuclease	F445F	synonymous	413	413	1	1	AP.1
AP.1	SNP	318	3037	C->T	nsp3	F106F	synonymous	413	413	1	299	AB.1;AD.1;AD.2;AE.8;AP.1;B.1;B.1.1;B.1.1.1;B.1.1.10;B.1.1.138;B.1.1.153;B.1.1.157;B.1.1.170;B.1.1.171;B.1.1.176;B.1.1.189;B.1.1.191;B.1.1.194;B.1.1.196;B.1.1.198;B.1.1.207;B.1.1.214;B.1.1.216;B.1.1.217;B.1.1.219;B.1.1.220;B.1.1.222;B.1.1.227;B.1.1.232;B.1.1.237;B.1.1.240;B.1.1.241;B.1.1.25;B.1.1.253;B.1.1.255;B.1.1.258;B.1.1.263;B.1.1.269;B.1.1.27;B.1.1.272;B.1.1.273;B.1.1.277;B.1.1.279;B.1.1.28;…
AP.1	SNP	377	3096	C->T	nsp3	S126L	non-synonymous	412	413	0.997579	3	AP.1;B.1.1.272;B.1.463
AP.1	SNP	1536	4255	G->A	nsp3	P512P	synonymous	413	413	1	2	AP.1;B.1.1.196
AP.1	SNP	4615	7334	C->T	nsp3	H1539Y	non-synonymous	413	413	1	1	AP.1
AP.1	SNP	12	12103	A->G	nsp8	S4S	synonymous	374	413	0.905569	1	AP.1
AP.1	SNP	211	10265	G->A	proteinase	G71S	non-synonymous	411	413	0.995157	4	AP.1;B.1.1.27;B.1.1.301;B.1.1.70
AP.1	SNP	395	10449	C->T	proteinase	P132L	non-synonymous	409	413	0.990315	1	AP.1
B.1	SNP	171	25563	G->T	ORF3a	Q57H	non-synonymous	11438	22168	0.515969	82	AB.1;B.1;B.1.111;B.1.13;B.1.160;B.1.160.14;B.1.160.16;B.1.160.17;B.1.160.23;B.1.160.24;B.1.160.26;B.1.160.8;B.1.2;B.1.22;B.1.265;B.1.279;B.1.3;B.1.311;B.1.320;B.1.324;B.1.329;B.1.336;B.1.349;B.1.350;B.1.351;B.1.356;B.1.36;B.1.36.1;B.1.36.10;B.1.36.17;B.1.36.18;B.1.36.22;B.1.36.25;B.1.36.27;B.1.36.28;B.1.36.29;B.1.36.35;B.1.36.36;B.1.36.37;B.1.36.39;B.1.36.8;B.1.36.9;B.1.361;B.1.367;B.1.369;B.1.37…
B.1	SNP	947	14408	C->T	RdRp	P316L	non-synonymous	22040	22168	0.994226	299	AB.1;AD.1;AD.2;AE.8;AP.1;B.1;B.1.1;B.1.1.1;B.1.1.10;B.1.1.138;B.1.1.153;B.1.1.157;B.1.1.170;B.1.1.171;B.1.1.176;B.1.1.189;B.1.1.191;B.1.1.194;B.1.1.196;B.1.1.198;B.1.1.207;B.1.1.214;B.1.1.216;B.1.1.217;B.1.1.219;B.1.1.220;B.1.1.222;B.1.1.227;B.1.1.232;B.1.1.237;B.1.1.240;B.1.1.241;B.1.1.25;B.1.1.253;B.1.1.255;B.1.1.258;B.1.1.263;B.1.1.269;B.1.1.27;B.1.1.272;B.1.1.273;B.1.1.277;B.1.1.279;B.1.1.28;…
B.1	SNP	1841	23403	A->G	S	D614G	non-synonymous	22027	22168	0.993639	299	AB.1;AD.1;AD.2;AE.8;AP.1;B.1;B.1.1;B.1.1.1;B.1.1.10;B.1.1.138;B.1.1.153;B.1.1.157;B.1.1.170;B.1.1.171;B.1.1.176;B.1.1.189;B.1.1.191;B.1.1.194;B.1.1.196;B.1.1.198;B.1.1.207;B.1.1.214;B.1.1.216;B.1.1.217;B.1.1.219;B.1.1.220;B.1.1.222;B.1.1.227;B.1.1.232;B.1.1.237;B.1.1.240;B.1.1.241;B.1.1.25;B.1.1.253;B.1.1.255;B.1.1.258;B.1.1.263;B.1.1.269;B.1.1.27;B.1.1.272;B.1.1.273;B.1.1.277;B.1.1.279;B.1.1.28;…
B.1	SNP	241	241	C->T	UTR5	R81C	non-synonymous	21927	22168	0.989128	299	AB.1;AD.1;AD.2;AE.8;AP.1;B.1;B.1.1;B.1.1.1;B.1.1.10;B.1.1.138;B.1.1.153;B.1.1.157;B.1.1.170;B.1.1.171;B.1.1.176;B.1.1.189;B.1.1.191;B.1.1.194;B.1.1.196;B.1.1.198;B.1.1.207;B.1.1.214;B.1.1.216;B.1.1.217;B.1.1.219;B.1.1.220;B.1.1.222;B.1.1.227;B.1.1.232;B.1.1.237;B.1.1.240;B.1.1.241;B.1.1.25;B.1.1.253;B.1.1.255;B.1.1.258;B.1.1.263;B.1.1.269;B.1.1.27;B.1.1.272;B.1.1.273;B.1.1.277;B.1.1.279;B.1.1.28;…
B.1	SNP	318	3037	C->T	nsp3	F106F	synonymous	21984	22168	0.9917	299	AB.1;AD.1;AD.2;AE.8;AP.1;B.1;B.1.1;B.1.1.1;B.1.1.10;B.1.1.138;B.1.1.153;B.1.1.157;B.1.1.170;B.1.1.171;B.1.1.176;B.1.1.189;B.1.1.191;B.1.1.194;B.1.1.196;B.1.1.198;B.1.1.207;B.1.1.214;B.1.1.216;B.1.1.217;B.1.1.219;B.1.1.220;B.1.1.222;B.1.1.227;B.1.1.232;B.1.1.237;B.1.1.240;B.1.1.241;B.1.1.25;B.1.1.253;B.1.1.255;B.1.1.258;B.1.1.263;B.1.1.269;B.1.1.27;B.1.1.272;B.1.1.273;B.1.1.277;B.1.1.279;B.1.1.28;…
B.1.1	SNP	608	28881	G->A	N	R203K	non-synonymous	18000	18097	0.99464	109	AD.1;AD.2;AE.8;AP.1;B.1.1;B.1.1.1;B.1.1.10;B.1.1.138;B.1.1.153;B.1.1.157;B.1.1.170;B.1.1.171;B.1.1.176;B.1.1.189;B.1.1.191;B.1.1.194;B.1.1.196;B.1.1.198;B.1.1.207;B.1.1.214;B.1.1.216;B.1.1.217;B.1.1.219;B.1.1.220;B.1.1.222;B.1.1.227;B.1.1.232;B.1.1.237;B.1.1.240;B.1.1.241;B.1.1.25;B.1.1.253;B.1.1.255;B.1.1.258;B.1.1.263;B.1.1.269;B.1.1.27;B.1.1.272;B.1.1.273;B.1.1.277;B.1.1.279;B.1.1.28;B.1.1.284…
B.1.1	SNP	609	28882	G->A	N	R203R	synonymous	18004	18097	0.994861	109	AD.1;AD.2;AE.8;AP.1;B.1.1;B.1.1.1;B.1.1.10;B.1.1.138;B.1.1.153;B.1.1.157;B.1.1.170;B.1.1.171;B.1.1.176;B.1.1.189;B.1.1.191;B.1.1.194;B.1.1.196;B.1.1.198;B.1.1.207;B.1.1.214;B.1.1.216;B.1.1.217;B.1.1.219;B.1.1.220;B.1.1.222;B.1.1.227;B.1.1.232;B.1.1.237;B.1.1.240;B.1.1.241;B.1.1.25;B.1.1.253;B.1.1.255;B.1.1.258;B.1.1.263;B.1.1.269;B.1.1.27;B.1.1.272;B.1.1.273;B.1.1.277;B.1.1.279;B.1.1.28;B.1.1.284…
B.1.1	SNP	610	28883	G->C	N	G204R	non-synonymous	18009	18097	0.995137	109	AD.1;AD.2;AE.8;AP.1;B.1.1;B.1.1.1;B.1.1.10;B.1.1.138;B.1.1.153;B.1.1.157;B.1.1.170;B.1.1.171;B.1.1.176;B.1.1.189;B.1.1.191;B.1.1.194;B.1.1.196;B.1.1.198;B.1.1.207;B.1.1.214;B.1.1.216;B.1.1.217;B.1.1.219;B.1.1.220;B.1.1.222;B.1.1.227;B.1.1.232;B.1.1.237;B.1.1.240;B.1.1.241;B.1.1.25;B.1.1.253;B.1.1.255;B.1.1.258;B.1.1.263;B.1.1.269;B.1.1.27;B.1.1.272;B.1.1.273;B.1.1.277;B.1.1.279;B.1.1.28;B.1.1.284…
B.1.1	SNP	947	14408	C->T	RdRp	P316L	non-synonymous	18029	18097	0.996242	299	AB.1;AD.1;AD.2;AE.8;AP.1;B.1;B.1.1;B.1.1.1;B.1.1.10;B.1.1.138;B.1.1.153;B.1.1.157;B.1.1.170;B.1.1.171;B.1.1.176;B.1.1.189;B.1.1.191;B.1.1.194;B.1.1.196;B.1.1.198;B.1.1.207;B.1.1.214;B.1.1.216;B.1.1.217;B.1.1.219;B.1.1.220;B.1.1.222;B.1.1.227;B.1.1.232;B.1.1.237;B.1.1.240;B.1.1.241;B.1.1.25;B.1.1.253;B.1.1.255;B.1.1.258;B.1.1.263;B.1.1.269;B.1.1.27;B.1.1.272;B.1.1.273;B.1.1.277;B.1.1.279;B.1.1.28;…
B.1.1	SNP	1841	23403	A->G	S	D614G	non-synonymous	18063	18097	0.998121	299	AB.1;AD.1;AD.2;AE.8;AP.1;B.1;B.1.1;B.1.1.1;B.1.1.10;B.1.1.138;B.1.1.153;B.1.1.157;B.1.1.170;B.1.1.171;B.1.1.176;B.1.1.189;B.1.1.191;B.1.1.194;B.1.1.196;B.1.1.198;B.1.1.207;B.1.1.214;B.1.1.216;B.1.1.217;B.1.1.219;B.1.1.220;B.1.1.222;B.1.1.227;B.1.1.232;B.1.1.237;B.1.1.240;B.1.1.241;B.1.1.25;B.1.1.253;B.1.1.255;B.1.1.258;B.1.1.263;B.1.1.269;B.1.1.27;B.1.1.272;B.1.1.273;B.1.1.277;B.1.1.279;B.1.1.28;…
B.1.1	SNP	241	241	C->T	UTR5	R81C	non-synonymous	17987	18097	0.993922	299	AB.1;AD.1;AD.2;AE.8;AP.1;B.1;B.1.1;B.1.1.1;B.1.1.10;B.1.1.138;B.1.1.153;B.1.1.157;B.1.1.170;B.1.1.171;B.1.1.176;B.1.1.189;B.1.1.191;B.1.1.194;B.1.1.196;B.1.1.198;B.1.1.207;B.1.1.214;B.1.1.216;B.1.1.217;B.1.1.219;B.1.1.220;B.1.1.222;B.1.1.227;B.1.1.232;B.1.1.237;B.1.1.240;B.1.1.241;B.1.1.25;B.1.1.253;B.1.1.255;B.1.1.258;B.1.1.263;B.1.1.269;B.1.1.27;B.1.1.272;B.1.1.273;B.1.1.277;B.1.1.279;B.1.1.28;…
B.1.1	SNP	318	3037	C->T	nsp3	F106F	synonymous	18017	18097	0.995579	299	AB.1;AD.1;AD.2;AE.8;AP.1;B.1;B.1.1;B.1.1.1;B.1.1.10;B.1.1.138;B.1.1.153;B.1.1.157;B.1.1.170;B.1.1.171;B.1.1.176;B.1.1.189;B.1.1.191;B.1.1.194;B.1.1.196;B.1.1.198;B.1.1.207;B.1.1.214;B.1.1.216;B.1.1.217;B.1.1.219;B.1.1.220;B.1.1.222;B.1.1.227;B.1.1.232;B.1.1.237;B.1.1.240;B.1.1.241;B.1.1.25;B.1.1.253;B.1.1.255;B.1.1.258;B.1.1.263;B.1.1.269;B.1.1.27;B.1.1.272;B.1.1.273;B.1.1.277;B.1.1.279;B.1.1.28;…
B.1.1.1	SNP	608	28881	G->A	N	R203K	non-synonymous	1121	1122	0.999109	109	AD.1;AD.2;AE.8;AP.1;B.1.1;B.1.1.1;B.1.1.10;B.1.1.138;B.1.1.153;B.1.1.157;B.1.1.170;B.1.1.171;B.1.1.176;B.1.1.189;B.1.1.191;B.1.1.194;B.1.1.196;B.1.1.198;B.1.1.207;B.1.1.214;B.1.1.216;B.1.1.217;B.1.1.219;B.1.1.220;B.1.1.222;B.1.1.227;B.1.1.232;B.1.1.237;B.1.1.240;B.1.1.241;B.1.1.25;B.1.1.253;B.1.1.255;B.1.1.258;B.1.1.263;B.1.1.269;B.1.1.27;B.1.1.272;B.1.1.273;B.1.1.277;B.1.1.279;B.1.1.28;B.1.1.284…
B.1.1.1	SNP	609	28882	G->A	N	R203R	synonymous	1121	1122	0.999109	109	AD.1;AD.2;AE.8;AP.1;B.1.1;B.1.1.1;B.1.1.10;B.1.1.138;B.1.1.153;B.1.1.157;B.1.1.170;B.1.1.171;B.1.1.176;B.1.1.189;B.1.1.191;B.1.1.194;B.1.1.196;B.1.1.198;B.1.1.207;B.1.1.214;B.1.1.216;B.1.1.217;B.1.1.219;B.1.1.220;B.1.1.222;B.1.1.227;B.1.1.232;B.1.1.237;B.1.1.240;B.1.1.241;B.1.1.25;B.1.1.253;B.1.1.255;B.1.1.258;B.1.1.263;B.1.1.269;B.1.1.27;B.1.1.272;B.1.1.273;B.1.1.277;B.1.1.279;B.1.1.28;B.1.1.284…
B.1.1.1	SNP	610	28883	G->C	N	G204R	non-synonymous	1121	1122	0.999109	109	AD.1;AD.2;AE.8;AP.1;B.1.1;B.1.1.1;B.1.1.10;B.1.1.138;B.1.1.153;B.1.1.157;B.1.1.170;B.1.1.171;B.1.1.176;B.1.1.189;B.1.1.191;B.1.1.194;B.1.1.196;B.1.1.198;B.1.1.207;B.1.1.214;B.1.1.216;B.1.1.217;B.1.1.219;B.1.1.220;B.1.1.222;B.1.1.227;B.1.1.232;B.1.1.237;B.1.1.240;B.1.1.241;B.1.1.25;B.1.1.253;B.1.1.255;B.1.1.258;B.1.1.263;B.1.1.269;B.1.1.27;B.1.1.272;B.1.1.273;B.1.1.277;B.1.1.279;B.1.1.28;B.1.1.284…
B.1.1.1	SNP	75	13536	C->T	RdRp	Y25Y	synonymous	1083	1122	0.965241	9	B.1.1.1;C.1;C.11;C.14;C.16;C.30;C.35;C.36;C.8
B.1.1.1	SNP	947	14408	C->T	RdRp	P316L	non-synonymous	1120	1122	0.998217	299	AB.1;AD.1;AD.2;AE.8;AP.1;B.1;B.1.1;B.1.1.1;B.1.1.10;B.1.1.138;B.1.1.153;B.1.1.157;B.1.1.170;B.1.1.171;B.1.1.176;B.1.1.189;B.1.1.191;B.1.1.194;B.1.1.196;B.1.1.198;B.1.1.207;B.1.1.214;B.1.1.216;B.1.1.217;B.1.1.219;B.1.1.220;B.1.1.222;B.1.1.227;B.1.1.232;B.1.1.237;B.1.1.240;B.1.1.241;B.1.1.25;B.1.1.253;B.1.1.255;B.1.1.258;B.1.1.263;B.1.1.269;B.1.1.27;B.1.1.272;B.1.1.273;B.1.1.277;B.1.1.279;B.1.1.28;…
B.1.1.1	SNP	1841	23403	A->G	S	D614G	non-synonymous	1121	1122	0.999109	299	AB.1;AD.1;AD.2;AE.8;AP.1;B.1;B.1.1;B.1.1.1;B.1.1.10;B.1.1.138;B.1.1.153;B.1.1.157;B.1.1.170;B.1.1.171;B.1.1.176;B.1.1.189;B.1.1.191;B.1.1.194;B.1.1.196;B.1.1.198;B.1.1.207;B.1.1.214;B.1.1.216;B.1.1.217;B.1.1.219;B.1.1.220;B.1.1.222;B.1.1.227;B.1.1.232;B.1.1.237;B.1.1.240;B.1.1.241;B.1.1.25;B.1.1.253;B.1.1.255;B.1.1.258;B.1.1.263;B.1.1.269;B.1.1.27;B.1.1.272;B.1.1.273;B.1.1.277;B.1.1.279;B.1.1.28;…
B.1.1.1	SNP	2169	23731	C->T	S	T723T	synonymous	1101	1122	0.981283	11	B.1.1.1;B.1.1.369;B.1.1.372;C.1;C.11;C.14;C.16;C.30;C.35;C.36;C.8
B.1.1.1	deletion	163~229	29837~29903	CCATGTGATTTTAATAGCTTCTTAGGAGAATGACAAAAAAAAAAAAAAAAAAAAAAAAAAAAAAAAA->-------------------------------------------------------------------	UTR3	-	non-synonymous	780	1122	0.695187	153	A.23.1;A.3;AB.1;AD.1;AD.2;B.1.1.1;B.1.1.10;B.1.1.138;B.1.1.153;B.1.1.170;B.1.1.171;B.1.1.176;B.1.1.191;B.1.1.196;B.1.1.198;B.1.1.207;B.1.1.217;B.1.1.219;B.1.1.220;B.1.1.227;B.1.1.232;B.1.1.240;B.1.1.241;B.1.1.253;B.1.1.255;B.1.1.269;B.1.1.272;B.1.1.277;B.1.1.279;B.1.1.286;B.1.1.288;B.1.1.294;B.1.1.297;B.1.1.298;B.1.1.301;B.1.1.302;B.1.1.303;B.1.1.304;B.1.1.305;B.1.1.307;B.1.1.309;B.1.1.310;B.1.1.…
B.1.1.1	SNP	241	241	C->T	UTR5	R81C	non-synonymous	1118	1122	0.996435	299	AB.1;AD.1;AD.2;AE.8;AP.1;B.1;B.1.1;B.1.1.1;B.1.1.10;B.1.1.138;B.1.1.153;B.1.1.157;B.1.1.170;B.1.1.171;B.1.1.176;B.1.1.189;B.1.1.191;B.1.1.194;B.1.1.196;B.1.1.198;B.1.1.207;B.1.1.214;B.1.1.216;B.1.1.217;B.1.1.219;B.1.1.220;B.1.1.222;B.1.1.227;B.1.1.232;B.1.1.237;B.1.1.240;B.1.1.241;B.1.1.25;B.1.1.253;B.1.1.255;B.1.1.258;B.1.1.263;B.1.1.269;B.1.1.27;B.1.1.272;B.1.1.273;B.1.1.277;B.1.1.279;B.1.1.28;…
B.1.1.1	deletion	1~54	1~54	ATTAAAGGTTTATACCTTCCCAGGTAACAAACCAACCAACTTTCGATCTCTTGT->------------------------------------------------------	UTR5	-	non-synonymous	815	1122	0.726381	173	A.23.1;A.3;AB.1;AD.1;AD.2;AE.8;B.1.1.1;B.1.1.10;B.1.1.138;B.1.1.153;B.1.1.157;B.1.1.170;B.1.1.171;B.1.1.176;B.1.1.191;B.1.1.196;B.1.1.198;B.1.1.207;B.1.1.217;B.1.1.219;B.1.1.220;B.1.1.227;B.1.1.232;B.1.1.240;B.1.1.241;B.1.1.253;B.1.1.255;B.1.1.269;B.1.1.272;B.1.1.277;B.1.1.279;B.1.1.286;B.1.1.288;B.1.1.294;B.1.1.297;B.1.1.298;B.1.1.301;B.1.1.302;B.1.1.303;B.1.1.304;B.1.1.305;B.1.1.307;B.1.1.309;B…
B.1.1.1	SNP	318	3037	C->T	nsp3	F106F	synonymous	1121	1122	0.999109	299	AB.1;AD.1;AD.2;AE.8;AP.1;B.1;B.1.1;B.1.1.1;B.1.1.10;B.1.1.138;B.1.1.153;B.1.1.157;B.1.1.170;B.1.1.171;B.1.1.176;B.1.1.189;B.1.1.191;B.1.1.194;B.1.1.196;B.1.1.198;B.1.1.207;B.1.1.214;B.1.1.216;B.1.1.217;B.1.1.219;B.1.1.220;B.1.1.222;B.1.1.227;B.1.1.232;B.1.1.237;B.1.1.240;B.1.1.241;B.1.1.25;B.1.1.253;B.1.1.255;B.1.1.258;B.1.1.263;B.1.1.269;B.1.1.27;B.1.1.272;B.1.1.273;B.1.1.277;B.1.1.279;B.1.1.28;…
B.1.1.1	SNP	1283	4002	C->T	nsp3	T428I	non-synonymous	1095	1122	0.975936	9	B.1.1.1;C.1;C.11;C.14;C.16;C.30;C.35;C.36;C.8
B.1.1.1	SNP	43	10097	G->A	proteinase	G15S	non-synonymous	1094	1122	0.975045	11	B.1.1.1;B.1.1.369;B.1.1.372;C.1;C.11;C.14;C.16;C.30;C.35;C.36;C.8
B.1.1.10	SNP	608	28881	G->A	N	R203K	non-synonymous	314	315	0.996825	109	AD.1;AD.2;AE.8;AP.1;B.1.1;B.1.1.1;B.1.1.10;B.1.1.138;B.1.1.153;B.1.1.157;B.1.1.170;B.1.1.171;B.1.1.176;B.1.1.189;B.1.1.191;B.1.1.194;B.1.1.196;B.1.1.198;B.1.1.207;B.1.1.214;B.1.1.216;B.1.1.217;B.1.1.219;B.1.1.220;B.1.1.222;B.1.1.227;B.1.1.232;B.1.1.237;B.1.1.240;B.1.1.241;B.1.1.25;B.1.1.253;B.1.1.255;B.1.1.258;B.1.1.263;B.1.1.269;B.1.1.27;B.1.1.272;B.1.1.273;B.1.1.277;B.1.1.279;B.1.1.28;B.1.1.284…
B.1.1.10	SNP	609	28882	G->A	N	R203R	synonymous	314	315	0.996825	109	AD.1;AD.2;AE.8;AP.1;B.1.1;B.1.1.1;B.1.1.10;B.1.1.138;B.1.1.153;B.1.1.157;B.1.1.170;B.1.1.171;B.1.1.176;B.1.1.189;B.1.1.191;B.1.1.194;B.1.1.196;B.1.1.198;B.1.1.207;B.1.1.214;B.1.1.216;B.1.1.217;B.1.1.219;B.1.1.220;B.1.1.222;B.1.1.227;B.1.1.232;B.1.1.237;B.1.1.240;B.1.1.241;B.1.1.25;B.1.1.253;B.1.1.255;B.1.1.258;B.1.1.263;B.1.1.269;B.1.1.27;B.1.1.272;B.1.1.273;B.1.1.277;B.1.1.279;B.1.1.28;B.1.1.284…
B.1.1.10	SNP	610	28883	G->C	N	G204R	non-synonymous	314	315	0.996825	109	AD.1;AD.2;AE.8;AP.1;B.1.1;B.1.1.1;B.1.1.10;B.1.1.138;B.1.1.153;B.1.1.157;B.1.1.170;B.1.1.171;B.1.1.176;B.1.1.189;B.1.1.191;B.1.1.194;B.1.1.196;B.1.1.198;B.1.1.207;B.1.1.214;B.1.1.216;B.1.1.217;B.1.1.219;B.1.1.220;B.1.1.222;B.1.1.227;B.1.1.232;B.1.1.237;B.1.1.240;B.1.1.241;B.1.1.25;B.1.1.253;B.1.1.255;B.1.1.258;B.1.1.263;B.1.1.269;B.1.1.27;B.1.1.272;B.1.1.273;B.1.1.277;B.1.1.279;B.1.1.28;B.1.1.284…
B.1.1.10	SNP	947	14408	C->T	RdRp	P316L	non-synonymous	315	315	1	299	AB.1;AD.1;AD.2;AE.8;AP.1;B.1;B.1.1;B.1.1.1;B.1.1.10;B.1.1.138;B.1.1.153;B.1.1.157;B.1.1.170;B.1.1.171;B.1.1.176;B.1.1.189;B.1.1.191;B.1.1.194;B.1.1.196;B.1.1.198;B.1.1.207;B.1.1.214;B.1.1.216;B.1.1.217;B.1.1.219;B.1.1.220;B.1.1.222;B.1.1.227;B.1.1.232;B.1.1.237;B.1.1.240;B.1.1.241;B.1.1.25;B.1.1.253;B.1.1.255;B.1.1.258;B.1.1.263;B.1.1.269;B.1.1.27;B.1.1.272;B.1.1.273;B.1.1.277;B.1.1.279;B.1.1.28;…
B.1.1.10	SNP	1841	23403	A->G	S	D614G	non-synonymous	315	315	1	299	AB.1;AD.1;AD.2;AE.8;AP.1;B.1;B.1.1;B.1.1.1;B.1.1.10;B.1.1.138;B.1.1.153;B.1.1.157;B.1.1.170;B.1.1.171;B.1.1.176;B.1.1.189;B.1.1.191;B.1.1.194;B.1.1.196;B.1.1.198;B.1.1.207;B.1.1.214;B.1.1.216;B.1.1.217;B.1.1.219;B.1.1.220;B.1.1.222;B.1.1.227;B.1.1.232;B.1.1.237;B.1.1.240;B.1.1.241;B.1.1.25;B.1.1.253;B.1.1.255;B.1.1.258;B.1.1.263;B.1.1.269;B.1.1.27;B.1.1.272;B.1.1.273;B.1.1.277;B.1.1.279;B.1.1.28;…
B.1.1.10	deletion	163~229	29837~29903	CCATGTGATTTTAATAGCTTCTTAGGAGAATGACAAAAAAAAAAAAAAAAAAAAAAAAAAAAAAAAA->-------------------------------------------------------------------	UTR3	-	non-synonymous	188	315	0.596825	153	A.23.1;A.3;AB.1;AD.1;AD.2;B.1.1.1;B.1.1.10;B.1.1.138;B.1.1.153;B.1.1.170;B.1.1.171;B.1.1.176;B.1.1.191;B.1.1.196;B.1.1.198;B.1.1.207;B.1.1.217;B.1.1.219;B.1.1.220;B.1.1.227;B.1.1.232;B.1.1.240;B.1.1.241;B.1.1.253;B.1.1.255;B.1.1.269;B.1.1.272;B.1.1.277;B.1.1.279;B.1.1.286;B.1.1.288;B.1.1.294;B.1.1.297;B.1.1.298;B.1.1.301;B.1.1.302;B.1.1.303;B.1.1.304;B.1.1.305;B.1.1.307;B.1.1.309;B.1.1.310;B.1.1.…
B.1.1.10	SNP	241	241	C->T	UTR5	R81C	non-synonymous	314	315	0.996825	299	AB.1;AD.1;AD.2;AE.8;AP.1;B.1;B.1.1;B.1.1.1;B.1.1.10;B.1.1.138;B.1.1.153;B.1.1.157;B.1.1.170;B.1.1.171;B.1.1.176;B.1.1.189;B.1.1.191;B.1.1.194;B.1.1.196;B.1.1.198;B.1.1.207;B.1.1.214;B.1.1.216;B.1.1.217;B.1.1.219;B.1.1.220;B.1.1.222;B.1.1.227;B.1.1.232;B.1.1.237;B.1.1.240;B.1.1.241;B.1.1.25;B.1.1.253;B.1.1.255;B.1.1.258;B.1.1.263;B.1.1.269;B.1.1.27;B.1.1.272;B.1.1.273;B.1.1.277;B.1.1.279;B.1.1.28;…
B.1.1.10	deletion	1~54	1~54	ATTAAAGGTTTATACCTTCCCAGGTAACAAACCAACCAACTTTCGATCTCTTGT->------------------------------------------------------	UTR5	-	non-synonymous	200	315	0.634921	173	A.23.1;A.3;AB.1;AD.1;AD.2;AE.8;B.1.1.1;B.1.1.10;B.1.1.138;B.1.1.153;B.1.1.157;B.1.1.170;B.1.1.171;B.1.1.176;B.1.1.191;B.1.1.196;B.1.1.198;B.1.1.207;B.1.1.217;B.1.1.219;B.1.1.220;B.1.1.227;B.1.1.232;B.1.1.240;B.1.1.241;B.1.1.253;B.1.1.255;B.1.1.269;B.1.1.272;B.1.1.277;B.1.1.279;B.1.1.286;B.1.1.288;B.1.1.294;B.1.1.297;B.1.1.298;B.1.1.301;B.1.1.302;B.1.1.303;B.1.1.304;B.1.1.305;B.1.1.307;B.1.1.309;B…
B.1.1.10	SNP	1131	19170	C->T	exonuclease	F377F	synonymous	312	315	0.990476	1	B.1.1.10
B.1.1.10	SNP	1470	19509	G->A	exonuclease	E490E	synonymous	308	315	0.977778	1	B.1.1.10
B.1.1.10	SNP	318	3037	C->T	nsp3	F106F	synonymous	315	315	1	299	AB.1;AD.1;AD.2;AE.8;AP.1;B.1;B.1.1;B.1.1.1;B.1.1.10;B.1.1.138;B.1.1.153;B.1.1.157;B.1.1.170;B.1.1.171;B.1.1.176;B.1.1.189;B.1.1.191;B.1.1.194;B.1.1.196;B.1.1.198;B.1.1.207;B.1.1.214;B.1.1.216;B.1.1.217;B.1.1.219;B.1.1.220;B.1.1.222;B.1.1.227;B.1.1.232;B.1.1.237;B.1.1.240;B.1.1.241;B.1.1.25;B.1.1.253;B.1.1.255;B.1.1.258;B.1.1.263;B.1.1.269;B.1.1.27;B.1.1.272;B.1.1.273;B.1.1.277;B.1.1.279;B.1.1.28;…
B.1.1.138	SNP	159	26681	C->T	M	F53F	synonymous	109	109	1	5	B.1.1.138;B.1.1.220;B.1.1.258;B.1.427;B.1.429
B.1.1.138	SNP	608	28881	G->A	N	R203K	non-synonymous	109	109	1	109	AD.1;AD.2;AE.8;AP.1;B.1.1;B.1.1.1;B.1.1.10;B.1.1.138;B.1.1.153;B.1.1.157;B.1.1.170;B.1.1.171;B.1.1.176;B.1.1.189;B.1.1.191;B.1.1.194;B.1.1.196;B.1.1.198;B.1.1.207;B.1.1.214;B.1.1.216;B.1.1.217;B.1.1.219;B.1.1.220;B.1.1.222;B.1.1.227;B.1.1.232;B.1.1.237;B.1.1.240;B.1.1.241;B.1.1.25;B.1.1.253;B.1.1.255;B.1.1.258;B.1.1.263;B.1.1.269;B.1.1.27;B.1.1.272;B.1.1.273;B.1.1.277;B.1.1.279;B.1.1.28;B.1.1.284…
B.1.1.138	SNP	609	28882	G->A	N	R203R	synonymous	109	109	1	109	AD.1;AD.2;AE.8;AP.1;B.1.1;B.1.1.1;B.1.1.10;B.1.1.138;B.1.1.153;B.1.1.157;B.1.1.170;B.1.1.171;B.1.1.176;B.1.1.189;B.1.1.191;B.1.1.194;B.1.1.196;B.1.1.198;B.1.1.207;B.1.1.214;B.1.1.216;B.1.1.217;B.1.1.219;B.1.1.220;B.1.1.222;B.1.1.227;B.1.1.232;B.1.1.237;B.1.1.240;B.1.1.241;B.1.1.25;B.1.1.253;B.1.1.255;B.1.1.258;B.1.1.263;B.1.1.269;B.1.1.27;B.1.1.272;B.1.1.273;B.1.1.277;B.1.1.279;B.1.1.28;B.1.1.284…
B.1.1.138	SNP	610	28883	G->C	N	G204R	non-synonymous	109	109	1	109	AD.1;AD.2;AE.8;AP.1;B.1.1;B.1.1.1;B.1.1.10;B.1.1.138;B.1.1.153;B.1.1.157;B.1.1.170;B.1.1.171;B.1.1.176;B.1.1.189;B.1.1.191;B.1.1.194;B.1.1.196;B.1.1.198;B.1.1.207;B.1.1.214;B.1.1.216;B.1.1.217;B.1.1.219;B.1.1.220;B.1.1.222;B.1.1.227;B.1.1.232;B.1.1.237;B.1.1.240;B.1.1.241;B.1.1.25;B.1.1.253;B.1.1.255;B.1.1.258;B.1.1.263;B.1.1.269;B.1.1.27;B.1.1.272;B.1.1.273;B.1.1.277;B.1.1.279;B.1.1.28;B.1.1.284…
B.1.1.138	SNP	118	28011	C->T	ORF8	H40Y	non-synonymous	90	109	0.825688	1	B.1.1.138
B.1.1.138	SNP	947	14408	C->T	RdRp	P316L	non-synonymous	109	109	1	299	AB.1;AD.1;AD.2;AE.8;AP.1;B.1;B.1.1;B.1.1.1;B.1.1.10;B.1.1.138;B.1.1.153;B.1.1.157;B.1.1.170;B.1.1.171;B.1.1.176;B.1.1.189;B.1.1.191;B.1.1.194;B.1.1.196;B.1.1.198;B.1.1.207;B.1.1.214;B.1.1.216;B.1.1.217;B.1.1.219;B.1.1.220;B.1.1.222;B.1.1.227;B.1.1.232;B.1.1.237;B.1.1.240;B.1.1.241;B.1.1.25;B.1.1.253;B.1.1.255;B.1.1.258;B.1.1.263;B.1.1.269;B.1.1.27;B.1.1.272;B.1.1.273;B.1.1.277;B.1.1.279;B.1.1.28;…
B.1.1.138	SNP	1476	14937	C->T	RdRp	D492D	synonymous	109	109	1	2	B.1.1.138;B.1.1.312
B.1.1.138	SNP	1841	23403	A->G	S	D614G	non-synonymous	109	109	1	299	AB.1;AD.1;AD.2;AE.8;AP.1;B.1;B.1.1;B.1.1.1;B.1.1.10;B.1.1.138;B.1.1.153;B.1.1.157;B.1.1.170;B.1.1.171;B.1.1.176;B.1.1.189;B.1.1.191;B.1.1.194;B.1.1.196;B.1.1.198;B.1.1.207;B.1.1.214;B.1.1.216;B.1.1.217;B.1.1.219;B.1.1.220;B.1.1.222;B.1.1.227;B.1.1.232;B.1.1.237;B.1.1.240;B.1.1.241;B.1.1.25;B.1.1.253;B.1.1.255;B.1.1.258;B.1.1.263;B.1.1.269;B.1.1.27;B.1.1.272;B.1.1.273;B.1.1.277;B.1.1.279;B.1.1.28;…
B.1.1.138	deletion	163~229	29837~29903	CCATGTGATTTTAATAGCTTCTTAGGAGAATGACAAAAAAAAAAAAAAAAAAAAAAAAAAAAAAAAA->-------------------------------------------------------------------	UTR3	-	non-synonymous	102	109	0.93578	153	A.23.1;A.3;AB.1;AD.1;AD.2;B.1.1.1;B.1.1.10;B.1.1.138;B.1.1.153;B.1.1.170;B.1.1.171;B.1.1.176;B.1.1.191;B.1.1.196;B.1.1.198;B.1.1.207;B.1.1.217;B.1.1.219;B.1.1.220;B.1.1.227;B.1.1.232;B.1.1.240;B.1.1.241;B.1.1.253;B.1.1.255;B.1.1.269;B.1.1.272;B.1.1.277;B.1.1.279;B.1.1.286;B.1.1.288;B.1.1.294;B.1.1.297;B.1.1.298;B.1.1.301;B.1.1.302;B.1.1.303;B.1.1.304;B.1.1.305;B.1.1.307;B.1.1.309;B.1.1.310;B.1.1.…
B.1.1.138	SNP	241	241	C->T	UTR5	R81C	non-synonymous	109	109	1	299	AB.1;AD.1;AD.2;AE.8;AP.1;B.1;B.1.1;B.1.1.1;B.1.1.10;B.1.1.138;B.1.1.153;B.1.1.157;B.1.1.170;B.1.1.171;B.1.1.176;B.1.1.189;B.1.1.191;B.1.1.194;B.1.1.196;B.1.1.198;B.1.1.207;B.1.1.214;B.1.1.216;B.1.1.217;B.1.1.219;B.1.1.220;B.1.1.222;B.1.1.227;B.1.1.232;B.1.1.237;B.1.1.240;B.1.1.241;B.1.1.25;B.1.1.253;B.1.1.255;B.1.1.258;B.1.1.263;B.1.1.269;B.1.1.27;B.1.1.272;B.1.1.273;B.1.1.277;B.1.1.279;B.1.1.28;…
B.1.1.138	deletion	1~54	1~54	ATTAAAGGTTTATACCTTCCCAGGTAACAAACCAACCAACTTTCGATCTCTTGT->------------------------------------------------------	UTR5	-	non-synonymous	102	109	0.93578	173	A.23.1;A.3;AB.1;AD.1;AD.2;AE.8;B.1.1.1;B.1.1.10;B.1.1.138;B.1.1.153;B.1.1.157;B.1.1.170;B.1.1.171;B.1.1.176;B.1.1.191;B.1.1.196;B.1.1.198;B.1.1.207;B.1.1.217;B.1.1.219;B.1.1.220;B.1.1.227;B.1.1.232;B.1.1.240;B.1.1.241;B.1.1.253;B.1.1.255;B.1.1.269;B.1.1.272;B.1.1.277;B.1.1.279;B.1.1.286;B.1.1.288;B.1.1.294;B.1.1.297;B.1.1.298;B.1.1.301;B.1.1.302;B.1.1.303;B.1.1.304;B.1.1.305;B.1.1.307;B.1.1.309;B…
B.1.1.138	SNP	357	19977	C->A	endoRNAse	L119L	synonymous	73	109	0.669725	1	B.1.1.138
B.1.1.138	SNP	105	18144	T->C	exonuclease	T35T	synonymous	108	109	0.990826	1	B.1.1.138
B.1.1.138	SNP	223	13247	C->T	nsp10	L75L	synonymous	109	109	1	1	B.1.1.138
B.1.1.138	SNP	1155	1960	C->T	nsp2	A385A	synonymous	109	109	1	1	B.1.1.138
B.1.1.138	SNP	4	809	T->C	nsp2	Y2H	non-synonymous	71	109	0.651376	1	B.1.1.138
B.1.1.138	SNP	24	829	C->T	nsp2	N8N	synonymous	109	109	1	2	B.1.1.138;B.1.258.17
B.1.1.138	SNP	318	3037	C->T	nsp3	F106F	synonymous	109	109	1	299	AB.1;AD.1;AD.2;AE.8;AP.1;B.1;B.1.1;B.1.1.1;B.1.1.10;B.1.1.138;B.1.1.153;B.1.1.157;B.1.1.170;B.1.1.171;B.1.1.176;B.1.1.189;B.1.1.191;B.1.1.194;B.1.1.196;B.1.1.198;B.1.1.207;B.1.1.214;B.1.1.216;B.1.1.217;B.1.1.219;B.1.1.220;B.1.1.222;B.1.1.227;B.1.1.232;B.1.1.237;B.1.1.240;B.1.1.241;B.1.1.25;B.1.1.253;B.1.1.255;B.1.1.258;B.1.1.263;B.1.1.269;B.1.1.27;B.1.1.272;B.1.1.273;B.1.1.277;B.1.1.279;B.1.1.28;…
B.1.1.138	SNP	2582	5301	C->T	nsp3	A861V	non-synonymous	109	109	1	1	B.1.1.138
B.1.1.138	SNP	3188	5907	C->T	nsp3	T1063I	non-synonymous	90	109	0.825688	1	B.1.1.138
B.1.1.153	SNP	483	27005	C->T	M	I161I	synonymous	242	407	0.594595	1	B.1.1.153
B.1.1.153	SNP	608	28881	G->A	N	R203K	non-synonymous	402	407	0.987715	109	AD.1;AD.2;AE.8;AP.1;B.1.1;B.1.1.1;B.1.1.10;B.1.1.138;B.1.1.153;B.1.1.157;B.1.1.170;B.1.1.171;B.1.1.176;B.1.1.189;B.1.1.191;B.1.1.194;B.1.1.196;B.1.1.198;B.1.1.207;B.1.1.214;B.1.1.216;B.1.1.217;B.1.1.219;B.1.1.220;B.1.1.222;B.1.1.227;B.1.1.232;B.1.1.237;B.1.1.240;B.1.1.241;B.1.1.25;B.1.1.253;B.1.1.255;B.1.1.258;B.1.1.263;B.1.1.269;B.1.1.27;B.1.1.272;B.1.1.273;B.1.1.277;B.1.1.279;B.1.1.28;B.1.1.284…
B.1.1.153	SNP	609	28882	G->A	N	R203R	synonymous	402	407	0.987715	109	AD.1;AD.2;AE.8;AP.1;B.1.1;B.1.1.1;B.1.1.10;B.1.1.138;B.1.1.153;B.1.1.157;B.1.1.170;B.1.1.171;B.1.1.176;B.1.1.189;B.1.1.191;B.1.1.194;B.1.1.196;B.1.1.198;B.1.1.207;B.1.1.214;B.1.1.216;B.1.1.217;B.1.1.219;B.1.1.220;B.1.1.222;B.1.1.227;B.1.1.232;B.1.1.237;B.1.1.240;B.1.1.241;B.1.1.25;B.1.1.253;B.1.1.255;B.1.1.258;B.1.1.263;B.1.1.269;B.1.1.27;B.1.1.272;B.1.1.273;B.1.1.277;B.1.1.279;B.1.1.28;B.1.1.284…
B.1.1.153	SNP	610	28883	G->C	N	G204R	non-synonymous	402	407	0.987715	109	AD.1;AD.2;AE.8;AP.1;B.1.1;B.1.1.1;B.1.1.10;B.1.1.138;B.1.1.153;B.1.1.157;B.1.1.170;B.1.1.171;B.1.1.176;B.1.1.189;B.1.1.191;B.1.1.194;B.1.1.196;B.1.1.198;B.1.1.207;B.1.1.214;B.1.1.216;B.1.1.217;B.1.1.219;B.1.1.220;B.1.1.222;B.1.1.227;B.1.1.232;B.1.1.237;B.1.1.240;B.1.1.241;B.1.1.25;B.1.1.253;B.1.1.255;B.1.1.258;B.1.1.263;B.1.1.269;B.1.1.27;B.1.1.272;B.1.1.273;B.1.1.277;B.1.1.279;B.1.1.28;B.1.1.284…
B.1.1.153	SNP	611	28884	G->T	N	G204V	non-synonymous	237	407	0.58231	2	B.1.1.153;B.1.1.44
B.1.1.153	SNP	624	28897	T->C	N	A208A	synonymous	241	407	0.592138	1	B.1.1.153
B.1.1.153	SNP	987	29260	G->T	N	T329T	synonymous	239	407	0.587224	2	B.1.1.153;B.1.1.50
B.1.1.153	SNP	160	25552	G->T	ORF3a	A54S	non-synonymous	243	407	0.597052	3	B.1.1.153;B.1.1.198;B.1.1.289
B.1.1.153	SNP	426	13887	C->T	RdRp	Y142Y	synonymous	405	407	0.995086	2	B.1.1.153;B.1.1.170
B.1.1.153	SNP	947	14408	C->T	RdRp	P316L	non-synonymous	407	407	1	299	AB.1;AD.1;AD.2;AE.8;AP.1;B.1;B.1.1;B.1.1.1;B.1.1.10;B.1.1.138;B.1.1.153;B.1.1.157;B.1.1.170;B.1.1.171;B.1.1.176;B.1.1.189;B.1.1.191;B.1.1.194;B.1.1.196;B.1.1.198;B.1.1.207;B.1.1.214;B.1.1.216;B.1.1.217;B.1.1.219;B.1.1.220;B.1.1.222;B.1.1.227;B.1.1.232;B.1.1.237;B.1.1.240;B.1.1.241;B.1.1.25;B.1.1.253;B.1.1.255;B.1.1.258;B.1.1.263;B.1.1.269;B.1.1.27;B.1.1.272;B.1.1.273;B.1.1.277;B.1.1.279;B.1.1.28;…
B.1.1.153	SNP	1686	23248	C->T	S	F562F	synonymous	406	407	0.997543	3	B.1.1.153;B.1.1.170;B.1.127
B.1.1.153	SNP	1841	23403	A->G	S	D614G	non-synonymous	407	407	1	299	AB.1;AD.1;AD.2;AE.8;AP.1;B.1;B.1.1;B.1.1.1;B.1.1.10;B.1.1.138;B.1.1.153;B.1.1.157;B.1.1.170;B.1.1.171;B.1.1.176;B.1.1.189;B.1.1.191;B.1.1.194;B.1.1.196;B.1.1.198;B.1.1.207;B.1.1.214;B.1.1.216;B.1.1.217;B.1.1.219;B.1.1.220;B.1.1.222;B.1.1.227;B.1.1.232;B.1.1.237;B.1.1.240;B.1.1.241;B.1.1.25;B.1.1.253;B.1.1.255;B.1.1.258;B.1.1.263;B.1.1.269;B.1.1.27;B.1.1.272;B.1.1.273;B.1.1.277;B.1.1.279;B.1.1.28;…
B.1.1.153	deletion	163~229	29837~29903	CCATGTGATTTTAATAGCTTCTTAGGAGAATGACAAAAAAAAAAAAAAAAAAAAAAAAAAAAAAAAA->-------------------------------------------------------------------	UTR3	-	non-synonymous	343	407	0.842752	153	A.23.1;A.3;AB.1;AD.1;AD.2;B.1.1.1;B.1.1.10;B.1.1.138;B.1.1.153;B.1.1.170;B.1.1.171;B.1.1.176;B.1.1.191;B.1.1.196;B.1.1.198;B.1.1.207;B.1.1.217;B.1.1.219;B.1.1.220;B.1.1.227;B.1.1.232;B.1.1.240;B.1.1.241;B.1.1.253;B.1.1.255;B.1.1.269;B.1.1.272;B.1.1.277;B.1.1.279;B.1.1.286;B.1.1.288;B.1.1.294;B.1.1.297;B.1.1.298;B.1.1.301;B.1.1.302;B.1.1.303;B.1.1.304;B.1.1.305;B.1.1.307;B.1.1.309;B.1.1.310;B.1.1.…
B.1.1.153	SNP	241	241	C->T	UTR5	R81C	non-synonymous	405	407	0.995086	299	AB.1;AD.1;AD.2;AE.8;AP.1;B.1;B.1.1;B.1.1.1;B.1.1.10;B.1.1.138;B.1.1.153;B.1.1.157;B.1.1.170;B.1.1.171;B.1.1.176;B.1.1.189;B.1.1.191;B.1.1.194;B.1.1.196;B.1.1.198;B.1.1.207;B.1.1.214;B.1.1.216;B.1.1.217;B.1.1.219;B.1.1.220;B.1.1.222;B.1.1.227;B.1.1.232;B.1.1.237;B.1.1.240;B.1.1.241;B.1.1.25;B.1.1.253;B.1.1.255;B.1.1.258;B.1.1.263;B.1.1.269;B.1.1.27;B.1.1.272;B.1.1.273;B.1.1.277;B.1.1.279;B.1.1.28;…
B.1.1.153	deletion	1~54	1~54	ATTAAAGGTTTATACCTTCCCAGGTAACAAACCAACCAACTTTCGATCTCTTGT->------------------------------------------------------	UTR5	-	non-synonymous	363	407	0.891892	173	A.23.1;A.3;AB.1;AD.1;AD.2;AE.8;B.1.1.1;B.1.1.10;B.1.1.138;B.1.1.153;B.1.1.157;B.1.1.170;B.1.1.171;B.1.1.176;B.1.1.191;B.1.1.196;B.1.1.198;B.1.1.207;B.1.1.217;B.1.1.219;B.1.1.220;B.1.1.227;B.1.1.232;B.1.1.240;B.1.1.241;B.1.1.253;B.1.1.255;B.1.1.269;B.1.1.272;B.1.1.277;B.1.1.279;B.1.1.286;B.1.1.288;B.1.1.294;B.1.1.297;B.1.1.298;B.1.1.301;B.1.1.302;B.1.1.303;B.1.1.304;B.1.1.305;B.1.1.307;B.1.1.309;B…
B.1.1.153	SNP	220	16456	T->C	helicase	S74P	non-synonymous	407	407	1	1	B.1.1.153
B.1.1.153	SNP	543	1348	C->T	nsp2	P181P	synonymous	242	407	0.594595	1	B.1.1.153
B.1.1.153	SNP	1107	1912	C->T	nsp2	S369S	synonymous	404	407	0.992629	2	B.1.1.153;B.1.1.51
B.1.1.153	SNP	318	3037	C->T	nsp3	F106F	synonymous	407	407	1	299	AB.1;AD.1;AD.2;AE.8;AP.1;B.1;B.1.1;B.1.1.1;B.1.1.10;B.1.1.138;B.1.1.153;B.1.1.157;B.1.1.170;B.1.1.171;B.1.1.176;B.1.1.189;B.1.1.191;B.1.1.194;B.1.1.196;B.1.1.198;B.1.1.207;B.1.1.214;B.1.1.216;B.1.1.217;B.1.1.219;B.1.1.220;B.1.1.222;B.1.1.227;B.1.1.232;B.1.1.237;B.1.1.240;B.1.1.241;B.1.1.25;B.1.1.253;B.1.1.255;B.1.1.258;B.1.1.263;B.1.1.269;B.1.1.27;B.1.1.272;B.1.1.273;B.1.1.277;B.1.1.279;B.1.1.28;…
B.1.1.153	SNP	597	9151	T->C	nsp4	I199I	synonymous	403	407	0.990172	1	B.1.1.153
B.1.1.153	SNP	1139	9693	C->T	nsp4	A380V	non-synonymous	406	407	0.997543	2	B.1.1.153;C.16
B.1.1.157	SNP	608	28881	G->A	N	R203K	non-synonymous	273	273	1	109	AD.1;AD.2;AE.8;AP.1;B.1.1;B.1.1.1;B.1.1.10;B.1.1.138;B.1.1.153;B.1.1.157;B.1.1.170;B.1.1.171;B.1.1.176;B.1.1.189;B.1.1.191;B.1.1.194;B.1.1.196;B.1.1.198;B.1.1.207;B.1.1.214;B.1.1.216;B.1.1.217;B.1.1.219;B.1.1.220;B.1.1.222;B.1.1.227;B.1.1.232;B.1.1.237;B.1.1.240;B.1.1.241;B.1.1.25;B.1.1.253;B.1.1.255;B.1.1.258;B.1.1.263;B.1.1.269;B.1.1.27;B.1.1.272;B.1.1.273;B.1.1.277;B.1.1.279;B.1.1.28;B.1.1.284…
B.1.1.157	SNP	609	28882	G->A	N	R203R	synonymous	273	273	1	109	AD.1;AD.2;AE.8;AP.1;B.1.1;B.1.1.1;B.1.1.10;B.1.1.138;B.1.1.153;B.1.1.157;B.1.1.170;B.1.1.171;B.1.1.176;B.1.1.189;B.1.1.191;B.1.1.194;B.1.1.196;B.1.1.198;B.1.1.207;B.1.1.214;B.1.1.216;B.1.1.217;B.1.1.219;B.1.1.220;B.1.1.222;B.1.1.227;B.1.1.232;B.1.1.237;B.1.1.240;B.1.1.241;B.1.1.25;B.1.1.253;B.1.1.255;B.1.1.258;B.1.1.263;B.1.1.269;B.1.1.27;B.1.1.272;B.1.1.273;B.1.1.277;B.1.1.279;B.1.1.28;B.1.1.284…
B.1.1.157	SNP	610	28883	G->C	N	G204R	non-synonymous	273	273	1	109	AD.1;AD.2;AE.8;AP.1;B.1.1;B.1.1.1;B.1.1.10;B.1.1.138;B.1.1.153;B.1.1.157;B.1.1.170;B.1.1.171;B.1.1.176;B.1.1.189;B.1.1.191;B.1.1.194;B.1.1.196;B.1.1.198;B.1.1.207;B.1.1.214;B.1.1.216;B.1.1.217;B.1.1.219;B.1.1.220;B.1.1.222;B.1.1.227;B.1.1.232;B.1.1.237;B.1.1.240;B.1.1.241;B.1.1.25;B.1.1.253;B.1.1.255;B.1.1.258;B.1.1.263;B.1.1.269;B.1.1.27;B.1.1.272;B.1.1.273;B.1.1.277;B.1.1.279;B.1.1.28;B.1.1.284…
B.1.1.157	SNP	401	25793	G->T	ORF3a	R134L	non-synonymous	139	273	0.509158	1	B.1.1.157
B.1.1.157	SNP	163	28056	G->T	ORF8	A55S	non-synonymous	137	273	0.501832	1	B.1.1.157
B.1.1.157	SNP	947	14408	C->T	RdRp	P316L	non-synonymous	273	273	1	299	AB.1;AD.1;AD.2;AE.8;AP.1;B.1;B.1.1;B.1.1.1;B.1.1.10;B.1.1.138;B.1.1.153;B.1.1.157;B.1.1.170;B.1.1.171;B.1.1.176;B.1.1.189;B.1.1.191;B.1.1.194;B.1.1.196;B.1.1.198;B.1.1.207;B.1.1.214;B.1.1.216;B.1.1.217;B.1.1.219;B.1.1.220;B.1.1.222;B.1.1.227;B.1.1.232;B.1.1.237;B.1.1.240;B.1.1.241;B.1.1.25;B.1.1.253;B.1.1.255;B.1.1.258;B.1.1.263;B.1.1.269;B.1.1.27;B.1.1.272;B.1.1.273;B.1.1.277;B.1.1.279;B.1.1.28;…
B.1.1.157	SNP	1841	23403	A->G	S	D614G	non-synonymous	273	273	1	299	AB.1;AD.1;AD.2;AE.8;AP.1;B.1;B.1.1;B.1.1.1;B.1.1.10;B.1.1.138;B.1.1.153;B.1.1.157;B.1.1.170;B.1.1.171;B.1.1.176;B.1.1.189;B.1.1.191;B.1.1.194;B.1.1.196;B.1.1.198;B.1.1.207;B.1.1.214;B.1.1.216;B.1.1.217;B.1.1.219;B.1.1.220;B.1.1.222;B.1.1.227;B.1.1.232;B.1.1.237;B.1.1.240;B.1.1.241;B.1.1.25;B.1.1.253;B.1.1.255;B.1.1.258;B.1.1.263;B.1.1.269;B.1.1.27;B.1.1.272;B.1.1.273;B.1.1.277;B.1.1.279;B.1.1.28;…
B.1.1.157	deletion	95~229	29769~29903	CAATGCTAGGGAGAGCTGCCTATATGGAAGAGCCCTAATGTGTAAAATTAATTTTAGTAGTGCTATCCCCATGTGATTTTAATAGCTTCTTAGGAGAATGACAAAAAAAAAAAAAAAAAAAAAAAAAAAAAAAAA->---------------------------------------------------------------------------------------------------------------------------------------	UTR3	-	non-synonymous	141	273	0.516484	9	AE.8;B.1.1.157;B.1.1.464.1;B.1.128;B.1.36.36;B.1.36.37;B.1.422;B.1.438.1;B.1.573
B.1.1.157	SNP	241	241	C->T	UTR5	R81C	non-synonymous	273	273	1	299	AB.1;AD.1;AD.2;AE.8;AP.1;B.1;B.1.1;B.1.1.1;B.1.1.10;B.1.1.138;B.1.1.153;B.1.1.157;B.1.1.170;B.1.1.171;B.1.1.176;B.1.1.189;B.1.1.191;B.1.1.194;B.1.1.196;B.1.1.198;B.1.1.207;B.1.1.214;B.1.1.216;B.1.1.217;B.1.1.219;B.1.1.220;B.1.1.222;B.1.1.227;B.1.1.232;B.1.1.237;B.1.1.240;B.1.1.241;B.1.1.25;B.1.1.253;B.1.1.255;B.1.1.258;B.1.1.263;B.1.1.269;B.1.1.27;B.1.1.272;B.1.1.273;B.1.1.277;B.1.1.279;B.1.1.28;…
B.1.1.157	deletion	1~54	1~54	ATTAAAGGTTTATACCTTCCCAGGTAACAAACCAACCAACTTTCGATCTCTTGT->------------------------------------------------------	UTR5	-	non-synonymous	264	273	0.967033	173	A.23.1;A.3;AB.1;AD.1;AD.2;AE.8;B.1.1.1;B.1.1.10;B.1.1.138;B.1.1.153;B.1.1.157;B.1.1.170;B.1.1.171;B.1.1.176;B.1.1.191;B.1.1.196;B.1.1.198;B.1.1.207;B.1.1.217;B.1.1.219;B.1.1.220;B.1.1.227;B.1.1.232;B.1.1.240;B.1.1.241;B.1.1.253;B.1.1.255;B.1.1.269;B.1.1.272;B.1.1.277;B.1.1.279;B.1.1.286;B.1.1.288;B.1.1.294;B.1.1.297;B.1.1.298;B.1.1.301;B.1.1.302;B.1.1.303;B.1.1.304;B.1.1.305;B.1.1.307;B.1.1.309;B…
B.1.1.157	SNP	754	20374	A->G	endoRNAse	I252V	non-synonymous	137	273	0.501832	1	B.1.1.157
B.1.1.157	SNP	1379	17615	A->G	helicase	K460R	non-synonymous	243	273	0.89011	1	B.1.1.157
B.1.1.157	SNP	1423	17659	T->G	helicase	F475V	non-synonymous	146	273	0.534799	1	B.1.1.157
B.1.1.157	SNP	1442	17678	C->T	helicase	T481M	non-synonymous	273	273	1	1	B.1.1.157
B.1.1.157	SNP	318	3037	C->T	nsp3	F106F	synonymous	273	273	1	299	AB.1;AD.1;AD.2;AE.8;AP.1;B.1;B.1.1;B.1.1.1;B.1.1.10;B.1.1.138;B.1.1.153;B.1.1.157;B.1.1.170;B.1.1.171;B.1.1.176;B.1.1.189;B.1.1.191;B.1.1.194;B.1.1.196;B.1.1.198;B.1.1.207;B.1.1.214;B.1.1.216;B.1.1.217;B.1.1.219;B.1.1.220;B.1.1.222;B.1.1.227;B.1.1.232;B.1.1.237;B.1.1.240;B.1.1.241;B.1.1.25;B.1.1.253;B.1.1.255;B.1.1.258;B.1.1.263;B.1.1.269;B.1.1.27;B.1.1.272;B.1.1.273;B.1.1.277;B.1.1.279;B.1.1.28;…
B.1.1.157	SNP	1439	4158	C->T	nsp3	A480V	non-synonymous	147	273	0.538462	2	B.1.1.157;B.1.1.279
B.1.1.157	SNP	2620	5339	C->T	nsp3	P874S	non-synonymous	146	273	0.534799	1	B.1.1.157
B.1.1.157	SNP	300	11272	G->A	nsp6	M100I	non-synonymous	273	273	1	1	B.1.1.157
B.1.1.170	SNP	608	28881	G->A	N	R203K	non-synonymous	378	380	0.994737	109	AD.1;AD.2;AE.8;AP.1;B.1.1;B.1.1.1;B.1.1.10;B.1.1.138;B.1.1.153;B.1.1.157;B.1.1.170;B.1.1.171;B.1.1.176;B.1.1.189;B.1.1.191;B.1.1.194;B.1.1.196;B.1.1.198;B.1.1.207;B.1.1.214;B.1.1.216;B.1.1.217;B.1.1.219;B.1.1.220;B.1.1.222;B.1.1.227;B.1.1.232;B.1.1.237;B.1.1.240;B.1.1.241;B.1.1.25;B.1.1.253;B.1.1.255;B.1.1.258;B.1.1.263;B.1.1.269;B.1.1.27;B.1.1.272;B.1.1.273;B.1.1.277;B.1.1.279;B.1.1.28;B.1.1.284…
B.1.1.170	SNP	609	28882	G->A	N	R203R	synonymous	378	380	0.994737	109	AD.1;AD.2;AE.8;AP.1;B.1.1;B.1.1.1;B.1.1.10;B.1.1.138;B.1.1.153;B.1.1.157;B.1.1.170;B.1.1.171;B.1.1.176;B.1.1.189;B.1.1.191;B.1.1.194;B.1.1.196;B.1.1.198;B.1.1.207;B.1.1.214;B.1.1.216;B.1.1.217;B.1.1.219;B.1.1.220;B.1.1.222;B.1.1.227;B.1.1.232;B.1.1.237;B.1.1.240;B.1.1.241;B.1.1.25;B.1.1.253;B.1.1.255;B.1.1.258;B.1.1.263;B.1.1.269;B.1.1.27;B.1.1.272;B.1.1.273;B.1.1.277;B.1.1.279;B.1.1.28;B.1.1.284…
B.1.1.170	SNP	610	28883	G->C	N	G204R	non-synonymous	378	380	0.994737	109	AD.1;AD.2;AE.8;AP.1;B.1.1;B.1.1.1;B.1.1.10;B.1.1.138;B.1.1.153;B.1.1.157;B.1.1.170;B.1.1.171;B.1.1.176;B.1.1.189;B.1.1.191;B.1.1.194;B.1.1.196;B.1.1.198;B.1.1.207;B.1.1.214;B.1.1.216;B.1.1.217;B.1.1.219;B.1.1.220;B.1.1.222;B.1.1.227;B.1.1.232;B.1.1.237;B.1.1.240;B.1.1.241;B.1.1.25;B.1.1.253;B.1.1.255;B.1.1.258;B.1.1.263;B.1.1.269;B.1.1.27;B.1.1.272;B.1.1.273;B.1.1.277;B.1.1.279;B.1.1.28;B.1.1.284…
B.1.1.170	SNP	385	25777	C->T	ORF3a	L129F	non-synonymous	212	380	0.557895	1	B.1.1.170
B.1.1.170	SNP	670	26062	G->T	ORF3a	G224C	non-synonymous	214	380	0.563158	1	B.1.1.170
B.1.1.170	SNP	426	13887	C->T	RdRp	Y142Y	synonymous	380	380	1	2	B.1.1.153;B.1.1.170
B.1.1.170	SNP	594	14055	G->T	RdRp	L198L	synonymous	312	380	0.821053	1	B.1.1.170
B.1.1.170	SNP	947	14408	C->T	RdRp	P316L	non-synonymous	380	380	1	299	AB.1;AD.1;AD.2;AE.8;AP.1;B.1;B.1.1;B.1.1.1;B.1.1.10;B.1.1.138;B.1.1.153;B.1.1.157;B.1.1.170;B.1.1.171;B.1.1.176;B.1.1.189;B.1.1.191;B.1.1.194;B.1.1.196;B.1.1.198;B.1.1.207;B.1.1.214;B.1.1.216;B.1.1.217;B.1.1.219;B.1.1.220;B.1.1.222;B.1.1.227;B.1.1.232;B.1.1.237;B.1.1.240;B.1.1.241;B.1.1.25;B.1.1.253;B.1.1.255;B.1.1.258;B.1.1.263;B.1.1.269;B.1.1.27;B.1.1.272;B.1.1.273;B.1.1.277;B.1.1.279;B.1.1.28;…
B.1.1.170	SNP	1686	23248	C->T	S	F562F	synonymous	380	380	1	3	B.1.1.153;B.1.1.170;B.1.127
B.1.1.170	SNP	1841	23403	A->G	S	D614G	non-synonymous	380	380	1	299	AB.1;AD.1;AD.2;AE.8;AP.1;B.1;B.1.1;B.1.1.1;B.1.1.10;B.1.1.138;B.1.1.153;B.1.1.157;B.1.1.170;B.1.1.171;B.1.1.176;B.1.1.189;B.1.1.191;B.1.1.194;B.1.1.196;B.1.1.198;B.1.1.207;B.1.1.214;B.1.1.216;B.1.1.217;B.1.1.219;B.1.1.220;B.1.1.222;B.1.1.227;B.1.1.232;B.1.1.237;B.1.1.240;B.1.1.241;B.1.1.25;B.1.1.253;B.1.1.255;B.1.1.258;B.1.1.263;B.1.1.269;B.1.1.27;B.1.1.272;B.1.1.273;B.1.1.277;B.1.1.279;B.1.1.28;…
B.1.1.170	SNP	80	29754	C->T	UTR3	S27L	non-synonymous	224	380	0.589474	2	B.1.1.170;P.2
B.1.1.170	deletion	163~229	29837~29903	CCATGTGATTTTAATAGCTTCTTAGGAGAATGACAAAAAAAAAAAAAAAAAAAAAAAAAAAAAAAAA->-------------------------------------------------------------------	UTR3	-	non-synonymous	280	380	0.736842	153	A.23.1;A.3;AB.1;AD.1;AD.2;B.1.1.1;B.1.1.10;B.1.1.138;B.1.1.153;B.1.1.170;B.1.1.171;B.1.1.176;B.1.1.191;B.1.1.196;B.1.1.198;B.1.1.207;B.1.1.217;B.1.1.219;B.1.1.220;B.1.1.227;B.1.1.232;B.1.1.240;B.1.1.241;B.1.1.253;B.1.1.255;B.1.1.269;B.1.1.272;B.1.1.277;B.1.1.279;B.1.1.286;B.1.1.288;B.1.1.294;B.1.1.297;B.1.1.298;B.1.1.301;B.1.1.302;B.1.1.303;B.1.1.304;B.1.1.305;B.1.1.307;B.1.1.309;B.1.1.310;B.1.1.…
B.1.1.170	SNP	241	241	C->T	UTR5	R81C	non-synonymous	380	380	1	299	AB.1;AD.1;AD.2;AE.8;AP.1;B.1;B.1.1;B.1.1.1;B.1.1.10;B.1.1.138;B.1.1.153;B.1.1.157;B.1.1.170;B.1.1.171;B.1.1.176;B.1.1.189;B.1.1.191;B.1.1.194;B.1.1.196;B.1.1.198;B.1.1.207;B.1.1.214;B.1.1.216;B.1.1.217;B.1.1.219;B.1.1.220;B.1.1.222;B.1.1.227;B.1.1.232;B.1.1.237;B.1.1.240;B.1.1.241;B.1.1.25;B.1.1.253;B.1.1.255;B.1.1.258;B.1.1.263;B.1.1.269;B.1.1.27;B.1.1.272;B.1.1.273;B.1.1.277;B.1.1.279;B.1.1.28;…
B.1.1.170	deletion	1~54	1~54	ATTAAAGGTTTATACCTTCCCAGGTAACAAACCAACCAACTTTCGATCTCTTGT->------------------------------------------------------	UTR5	-	non-synonymous	297	380	0.781579	173	A.23.1;A.3;AB.1;AD.1;AD.2;AE.8;B.1.1.1;B.1.1.10;B.1.1.138;B.1.1.153;B.1.1.157;B.1.1.170;B.1.1.171;B.1.1.176;B.1.1.191;B.1.1.196;B.1.1.198;B.1.1.207;B.1.1.217;B.1.1.219;B.1.1.220;B.1.1.227;B.1.1.232;B.1.1.240;B.1.1.241;B.1.1.253;B.1.1.255;B.1.1.269;B.1.1.272;B.1.1.277;B.1.1.279;B.1.1.286;B.1.1.288;B.1.1.294;B.1.1.297;B.1.1.298;B.1.1.301;B.1.1.302;B.1.1.303;B.1.1.304;B.1.1.305;B.1.1.307;B.1.1.309;B…
B.1.1.170	SNP	648	18687	C->T	exonuclease	C216C	synonymous	379	380	0.997368	1	B.1.1.170
B.1.1.170	SNP	1257	2062	C->T	nsp2	A419A	synonymous	380	380	1	2	B.1.1.170;B.1.177.83
B.1.1.170	SNP	318	3037	C->T	nsp3	F106F	synonymous	380	380	1	299	AB.1;AD.1;AD.2;AE.8;AP.1;B.1;B.1.1;B.1.1.1;B.1.1.10;B.1.1.138;B.1.1.153;B.1.1.157;B.1.1.170;B.1.1.171;B.1.1.176;B.1.1.189;B.1.1.191;B.1.1.194;B.1.1.196;B.1.1.198;B.1.1.207;B.1.1.214;B.1.1.216;B.1.1.217;B.1.1.219;B.1.1.220;B.1.1.222;B.1.1.227;B.1.1.232;B.1.1.237;B.1.1.240;B.1.1.241;B.1.1.25;B.1.1.253;B.1.1.255;B.1.1.258;B.1.1.263;B.1.1.269;B.1.1.27;B.1.1.272;B.1.1.273;B.1.1.277;B.1.1.279;B.1.1.28;…
B.1.1.170	SNP	2465	5184	C->A	nsp3	P822H	non-synonymous	379	380	0.997368	1	B.1.1.170
B.1.1.170	SNP	139	12824	G->A	nsp9	D47N	non-synonymous	228	380	0.6	1	B.1.1.170
B.1.1.171	SNP	608	28881	G->A	N	R203K	non-synonymous	124	124	1	109	AD.1;AD.2;AE.8;AP.1;B.1.1;B.1.1.1;B.1.1.10;B.1.1.138;B.1.1.153;B.1.1.157;B.1.1.170;B.1.1.171;B.1.1.176;B.1.1.189;B.1.1.191;B.1.1.194;B.1.1.196;B.1.1.198;B.1.1.207;B.1.1.214;B.1.1.216;B.1.1.217;B.1.1.219;B.1.1.220;B.1.1.222;B.1.1.227;B.1.1.232;B.1.1.237;B.1.1.240;B.1.1.241;B.1.1.25;B.1.1.253;B.1.1.255;B.1.1.258;B.1.1.263;B.1.1.269;B.1.1.27;B.1.1.272;B.1.1.273;B.1.1.277;B.1.1.279;B.1.1.28;B.1.1.284…
B.1.1.171	SNP	609	28882	G->A	N	R203R	synonymous	124	124	1	109	AD.1;AD.2;AE.8;AP.1;B.1.1;B.1.1.1;B.1.1.10;B.1.1.138;B.1.1.153;B.1.1.157;B.1.1.170;B.1.1.171;B.1.1.176;B.1.1.189;B.1.1.191;B.1.1.194;B.1.1.196;B.1.1.198;B.1.1.207;B.1.1.214;B.1.1.216;B.1.1.217;B.1.1.219;B.1.1.220;B.1.1.222;B.1.1.227;B.1.1.232;B.1.1.237;B.1.1.240;B.1.1.241;B.1.1.25;B.1.1.253;B.1.1.255;B.1.1.258;B.1.1.263;B.1.1.269;B.1.1.27;B.1.1.272;B.1.1.273;B.1.1.277;B.1.1.279;B.1.1.28;B.1.1.284…
B.1.1.171	SNP	610	28883	G->C	N	G204R	non-synonymous	124	124	1	109	AD.1;AD.2;AE.8;AP.1;B.1.1;B.1.1.1;B.1.1.10;B.1.1.138;B.1.1.153;B.1.1.157;B.1.1.170;B.1.1.171;B.1.1.176;B.1.1.189;B.1.1.191;B.1.1.194;B.1.1.196;B.1.1.198;B.1.1.207;B.1.1.214;B.1.1.216;B.1.1.217;B.1.1.219;B.1.1.220;B.1.1.222;B.1.1.227;B.1.1.232;B.1.1.237;B.1.1.240;B.1.1.241;B.1.1.25;B.1.1.253;B.1.1.255;B.1.1.258;B.1.1.263;B.1.1.269;B.1.1.27;B.1.1.272;B.1.1.273;B.1.1.277;B.1.1.279;B.1.1.28;B.1.1.284…
B.1.1.171	SNP	947	14408	C->T	RdRp	P316L	non-synonymous	124	124	1	299	AB.1;AD.1;AD.2;AE.8;AP.1;B.1;B.1.1;B.1.1.1;B.1.1.10;B.1.1.138;B.1.1.153;B.1.1.157;B.1.1.170;B.1.1.171;B.1.1.176;B.1.1.189;B.1.1.191;B.1.1.194;B.1.1.196;B.1.1.198;B.1.1.207;B.1.1.214;B.1.1.216;B.1.1.217;B.1.1.219;B.1.1.220;B.1.1.222;B.1.1.227;B.1.1.232;B.1.1.237;B.1.1.240;B.1.1.241;B.1.1.25;B.1.1.253;B.1.1.255;B.1.1.258;B.1.1.263;B.1.1.269;B.1.1.27;B.1.1.272;B.1.1.273;B.1.1.277;B.1.1.279;B.1.1.28;…
B.1.1.171	SNP	1841	23403	A->G	S	D614G	non-synonymous	124	124	1	299	AB.1;AD.1;AD.2;AE.8;AP.1;B.1;B.1.1;B.1.1.1;B.1.1.10;B.1.1.138;B.1.1.153;B.1.1.157;B.1.1.170;B.1.1.171;B.1.1.176;B.1.1.189;B.1.1.191;B.1.1.194;B.1.1.196;B.1.1.198;B.1.1.207;B.1.1.214;B.1.1.216;B.1.1.217;B.1.1.219;B.1.1.220;B.1.1.222;B.1.1.227;B.1.1.232;B.1.1.237;B.1.1.240;B.1.1.241;B.1.1.25;B.1.1.253;B.1.1.255;B.1.1.258;B.1.1.263;B.1.1.269;B.1.1.27;B.1.1.272;B.1.1.273;B.1.1.277;B.1.1.279;B.1.1.28;…
B.1.1.171	SNP	71	29745	G->T	UTR3	G24V	non-synonymous	122	124	0.983871	1	B.1.1.171
B.1.1.171	deletion	163~229	29837~29903	CCATGTGATTTTAATAGCTTCTTAGGAGAATGACAAAAAAAAAAAAAAAAAAAAAAAAAAAAAAAAA->-------------------------------------------------------------------	UTR3	-	non-synonymous	116	124	0.935484	153	A.23.1;A.3;AB.1;AD.1;AD.2;B.1.1.1;B.1.1.10;B.1.1.138;B.1.1.153;B.1.1.170;B.1.1.171;B.1.1.176;B.1.1.191;B.1.1.196;B.1.1.198;B.1.1.207;B.1.1.217;B.1.1.219;B.1.1.220;B.1.1.227;B.1.1.232;B.1.1.240;B.1.1.241;B.1.1.253;B.1.1.255;B.1.1.269;B.1.1.272;B.1.1.277;B.1.1.279;B.1.1.286;B.1.1.288;B.1.1.294;B.1.1.297;B.1.1.298;B.1.1.301;B.1.1.302;B.1.1.303;B.1.1.304;B.1.1.305;B.1.1.307;B.1.1.309;B.1.1.310;B.1.1.…
B.1.1.171	SNP	241	241	C->T	UTR5	R81C	non-synonymous	123	124	0.991935	299	AB.1;AD.1;AD.2;AE.8;AP.1;B.1;B.1.1;B.1.1.1;B.1.1.10;B.1.1.138;B.1.1.153;B.1.1.157;B.1.1.170;B.1.1.171;B.1.1.176;B.1.1.189;B.1.1.191;B.1.1.194;B.1.1.196;B.1.1.198;B.1.1.207;B.1.1.214;B.1.1.216;B.1.1.217;B.1.1.219;B.1.1.220;B.1.1.222;B.1.1.227;B.1.1.232;B.1.1.237;B.1.1.240;B.1.1.241;B.1.1.25;B.1.1.253;B.1.1.255;B.1.1.258;B.1.1.263;B.1.1.269;B.1.1.27;B.1.1.272;B.1.1.273;B.1.1.277;B.1.1.279;B.1.1.28;…
B.1.1.171	deletion	1~54	1~54	ATTAAAGGTTTATACCTTCCCAGGTAACAAACCAACCAACTTTCGATCTCTTGT->------------------------------------------------------	UTR5	-	non-synonymous	117	124	0.943548	173	A.23.1;A.3;AB.1;AD.1;AD.2;AE.8;B.1.1.1;B.1.1.10;B.1.1.138;B.1.1.153;B.1.1.157;B.1.1.170;B.1.1.171;B.1.1.176;B.1.1.191;B.1.1.196;B.1.1.198;B.1.1.207;B.1.1.217;B.1.1.219;B.1.1.220;B.1.1.227;B.1.1.232;B.1.1.240;B.1.1.241;B.1.1.253;B.1.1.255;B.1.1.269;B.1.1.272;B.1.1.277;B.1.1.279;B.1.1.286;B.1.1.288;B.1.1.294;B.1.1.297;B.1.1.298;B.1.1.301;B.1.1.302;B.1.1.303;B.1.1.304;B.1.1.305;B.1.1.307;B.1.1.309;B…
B.1.1.171	SNP	170	435	A->G	nsp1	E57G	non-synonymous	117	124	0.943548	1	B.1.1.171
B.1.1.171	SNP	632	1437	C->T	nsp2	S211F	non-synonymous	124	124	1	1	B.1.1.171
B.1.1.171	SNP	318	3037	C->T	nsp3	F106F	synonymous	124	124	1	299	AB.1;AD.1;AD.2;AE.8;AP.1;B.1;B.1.1;B.1.1.1;B.1.1.10;B.1.1.138;B.1.1.153;B.1.1.157;B.1.1.170;B.1.1.171;B.1.1.176;B.1.1.189;B.1.1.191;B.1.1.194;B.1.1.196;B.1.1.198;B.1.1.207;B.1.1.214;B.1.1.216;B.1.1.217;B.1.1.219;B.1.1.220;B.1.1.222;B.1.1.227;B.1.1.232;B.1.1.237;B.1.1.240;B.1.1.241;B.1.1.25;B.1.1.253;B.1.1.255;B.1.1.258;B.1.1.263;B.1.1.269;B.1.1.27;B.1.1.272;B.1.1.273;B.1.1.277;B.1.1.279;B.1.1.28;…
B.1.1.176	SNP	88	28361	G->A	N	G30R	non-synonymous	266	266	1	1	B.1.1.176
B.1.1.176	SNP	608	28881	G->A	N	R203K	non-synonymous	266	266	1	109	AD.1;AD.2;AE.8;AP.1;B.1.1;B.1.1.1;B.1.1.10;B.1.1.138;B.1.1.153;B.1.1.157;B.1.1.170;B.1.1.171;B.1.1.176;B.1.1.189;B.1.1.191;B.1.1.194;B.1.1.196;B.1.1.198;B.1.1.207;B.1.1.214;B.1.1.216;B.1.1.217;B.1.1.219;B.1.1.220;B.1.1.222;B.1.1.227;B.1.1.232;B.1.1.237;B.1.1.240;B.1.1.241;B.1.1.25;B.1.1.253;B.1.1.255;B.1.1.258;B.1.1.263;B.1.1.269;B.1.1.27;B.1.1.272;B.1.1.273;B.1.1.277;B.1.1.279;B.1.1.28;B.1.1.284…
B.1.1.176	SNP	609	28882	G->A	N	R203R	synonymous	266	266	1	109	AD.1;AD.2;AE.8;AP.1;B.1.1;B.1.1.1;B.1.1.10;B.1.1.138;B.1.1.153;B.1.1.157;B.1.1.170;B.1.1.171;B.1.1.176;B.1.1.189;B.1.1.191;B.1.1.194;B.1.1.196;B.1.1.198;B.1.1.207;B.1.1.214;B.1.1.216;B.1.1.217;B.1.1.219;B.1.1.220;B.1.1.222;B.1.1.227;B.1.1.232;B.1.1.237;B.1.1.240;B.1.1.241;B.1.1.25;B.1.1.253;B.1.1.255;B.1.1.258;B.1.1.263;B.1.1.269;B.1.1.27;B.1.1.272;B.1.1.273;B.1.1.277;B.1.1.279;B.1.1.28;B.1.1.284…
B.1.1.176	SNP	610	28883	G->C	N	G204R	non-synonymous	266	266	1	109	AD.1;AD.2;AE.8;AP.1;B.1.1;B.1.1.1;B.1.1.10;B.1.1.138;B.1.1.153;B.1.1.157;B.1.1.170;B.1.1.171;B.1.1.176;B.1.1.189;B.1.1.191;B.1.1.194;B.1.1.196;B.1.1.198;B.1.1.207;B.1.1.214;B.1.1.216;B.1.1.217;B.1.1.219;B.1.1.220;B.1.1.222;B.1.1.227;B.1.1.232;B.1.1.237;B.1.1.240;B.1.1.241;B.1.1.25;B.1.1.253;B.1.1.255;B.1.1.258;B.1.1.263;B.1.1.269;B.1.1.27;B.1.1.272;B.1.1.273;B.1.1.277;B.1.1.279;B.1.1.28;B.1.1.284…
B.1.1.176	SNP	555	25947	G->T	ORF3a	Q185H	non-synonymous	266	266	1	3	B.1.1.176;B.1.258.17;B.1.258.4
B.1.1.176	SNP	947	14408	C->T	RdRp	P316L	non-synonymous	266	266	1	299	AB.1;AD.1;AD.2;AE.8;AP.1;B.1;B.1.1;B.1.1.1;B.1.1.10;B.1.1.138;B.1.1.153;B.1.1.157;B.1.1.170;B.1.1.171;B.1.1.176;B.1.1.189;B.1.1.191;B.1.1.194;B.1.1.196;B.1.1.198;B.1.1.207;B.1.1.214;B.1.1.216;B.1.1.217;B.1.1.219;B.1.1.220;B.1.1.222;B.1.1.227;B.1.1.232;B.1.1.237;B.1.1.240;B.1.1.241;B.1.1.25;B.1.1.253;B.1.1.255;B.1.1.258;B.1.1.263;B.1.1.269;B.1.1.27;B.1.1.272;B.1.1.273;B.1.1.277;B.1.1.279;B.1.1.28;…
B.1.1.176	SNP	1841	23403	A->G	S	D614G	non-synonymous	266	266	1	299	AB.1;AD.1;AD.2;AE.8;AP.1;B.1;B.1.1;B.1.1.1;B.1.1.10;B.1.1.138;B.1.1.153;B.1.1.157;B.1.1.170;B.1.1.171;B.1.1.176;B.1.1.189;B.1.1.191;B.1.1.194;B.1.1.196;B.1.1.198;B.1.1.207;B.1.1.214;B.1.1.216;B.1.1.217;B.1.1.219;B.1.1.220;B.1.1.222;B.1.1.227;B.1.1.232;B.1.1.237;B.1.1.240;B.1.1.241;B.1.1.25;B.1.1.253;B.1.1.255;B.1.1.258;B.1.1.263;B.1.1.269;B.1.1.27;B.1.1.272;B.1.1.273;B.1.1.277;B.1.1.279;B.1.1.28;…
B.1.1.176	deletion	163~229	29837~29903	CCATGTGATTTTAATAGCTTCTTAGGAGAATGACAAAAAAAAAAAAAAAAAAAAAAAAAAAAAAAAA->-------------------------------------------------------------------	UTR3	-	non-synonymous	201	266	0.755639	153	A.23.1;A.3;AB.1;AD.1;AD.2;B.1.1.1;B.1.1.10;B.1.1.138;B.1.1.153;B.1.1.170;B.1.1.171;B.1.1.176;B.1.1.191;B.1.1.196;B.1.1.198;B.1.1.207;B.1.1.217;B.1.1.219;B.1.1.220;B.1.1.227;B.1.1.232;B.1.1.240;B.1.1.241;B.1.1.253;B.1.1.255;B.1.1.269;B.1.1.272;B.1.1.277;B.1.1.279;B.1.1.286;B.1.1.288;B.1.1.294;B.1.1.297;B.1.1.298;B.1.1.301;B.1.1.302;B.1.1.303;B.1.1.304;B.1.1.305;B.1.1.307;B.1.1.309;B.1.1.310;B.1.1.…
B.1.1.176	SNP	241	241	C->T	UTR5	R81C	non-synonymous	266	266	1	299	AB.1;AD.1;AD.2;AE.8;AP.1;B.1;B.1.1;B.1.1.1;B.1.1.10;B.1.1.138;B.1.1.153;B.1.1.157;B.1.1.170;B.1.1.171;B.1.1.176;B.1.1.189;B.1.1.191;B.1.1.194;B.1.1.196;B.1.1.198;B.1.1.207;B.1.1.214;B.1.1.216;B.1.1.217;B.1.1.219;B.1.1.220;B.1.1.222;B.1.1.227;B.1.1.232;B.1.1.237;B.1.1.240;B.1.1.241;B.1.1.25;B.1.1.253;B.1.1.255;B.1.1.258;B.1.1.263;B.1.1.269;B.1.1.27;B.1.1.272;B.1.1.273;B.1.1.277;B.1.1.279;B.1.1.28;…
B.1.1.176	deletion	1~54	1~54	ATTAAAGGTTTATACCTTCCCAGGTAACAAACCAACCAACTTTCGATCTCTTGT->------------------------------------------------------	UTR5	-	non-synonymous	229	266	0.860902	173	A.23.1;A.3;AB.1;AD.1;AD.2;AE.8;B.1.1.1;B.1.1.10;B.1.1.138;B.1.1.153;B.1.1.157;B.1.1.170;B.1.1.171;B.1.1.176;B.1.1.191;B.1.1.196;B.1.1.198;B.1.1.207;B.1.1.217;B.1.1.219;B.1.1.220;B.1.1.227;B.1.1.232;B.1.1.240;B.1.1.241;B.1.1.253;B.1.1.255;B.1.1.269;B.1.1.272;B.1.1.277;B.1.1.279;B.1.1.286;B.1.1.288;B.1.1.294;B.1.1.297;B.1.1.298;B.1.1.301;B.1.1.302;B.1.1.303;B.1.1.304;B.1.1.305;B.1.1.307;B.1.1.309;B…
B.1.1.176	SNP	318	3037	C->T	nsp3	F106F	synonymous	266	266	1	299	AB.1;AD.1;AD.2;AE.8;AP.1;B.1;B.1.1;B.1.1.1;B.1.1.10;B.1.1.138;B.1.1.153;B.1.1.157;B.1.1.170;B.1.1.171;B.1.1.176;B.1.1.189;B.1.1.191;B.1.1.194;B.1.1.196;B.1.1.198;B.1.1.207;B.1.1.214;B.1.1.216;B.1.1.217;B.1.1.219;B.1.1.220;B.1.1.222;B.1.1.227;B.1.1.232;B.1.1.237;B.1.1.240;B.1.1.241;B.1.1.25;B.1.1.253;B.1.1.255;B.1.1.258;B.1.1.263;B.1.1.269;B.1.1.27;B.1.1.272;B.1.1.273;B.1.1.277;B.1.1.279;B.1.1.28;…
B.1.1.176	SNP	5489	8208	C->T	nsp3	T1830I	non-synonymous	248	266	0.932331	2	B.1.1.176;B.1.1.333
B.1.1.176	SNP	713	9267	G->A	nsp4	S238N	non-synonymous	247	266	0.928571	1	B.1.1.176
B.1.1.176	SNP	1113	9667	T->C	nsp4	P371P	synonymous	266	266	1	1	B.1.1.176
B.1.1.189	SNP	608	28881	G->A	N	R203K	non-synonymous	244	245	0.995918	109	AD.1;AD.2;AE.8;AP.1;B.1.1;B.1.1.1;B.1.1.10;B.1.1.138;B.1.1.153;B.1.1.157;B.1.1.170;B.1.1.171;B.1.1.176;B.1.1.189;B.1.1.191;B.1.1.194;B.1.1.196;B.1.1.198;B.1.1.207;B.1.1.214;B.1.1.216;B.1.1.217;B.1.1.219;B.1.1.220;B.1.1.222;B.1.1.227;B.1.1.232;B.1.1.237;B.1.1.240;B.1.1.241;B.1.1.25;B.1.1.253;B.1.1.255;B.1.1.258;B.1.1.263;B.1.1.269;B.1.1.27;B.1.1.272;B.1.1.273;B.1.1.277;B.1.1.279;B.1.1.28;B.1.1.284…
B.1.1.189	SNP	609	28882	G->A	N	R203R	synonymous	244	245	0.995918	109	AD.1;AD.2;AE.8;AP.1;B.1.1;B.1.1.1;B.1.1.10;B.1.1.138;B.1.1.153;B.1.1.157;B.1.1.170;B.1.1.171;B.1.1.176;B.1.1.189;B.1.1.191;B.1.1.194;B.1.1.196;B.1.1.198;B.1.1.207;B.1.1.214;B.1.1.216;B.1.1.217;B.1.1.219;B.1.1.220;B.1.1.222;B.1.1.227;B.1.1.232;B.1.1.237;B.1.1.240;B.1.1.241;B.1.1.25;B.1.1.253;B.1.1.255;B.1.1.258;B.1.1.263;B.1.1.269;B.1.1.27;B.1.1.272;B.1.1.273;B.1.1.277;B.1.1.279;B.1.1.28;B.1.1.284…
B.1.1.189	SNP	610	28883	G->C	N	G204R	non-synonymous	244	245	0.995918	109	AD.1;AD.2;AE.8;AP.1;B.1.1;B.1.1.1;B.1.1.10;B.1.1.138;B.1.1.153;B.1.1.157;B.1.1.170;B.1.1.171;B.1.1.176;B.1.1.189;B.1.1.191;B.1.1.194;B.1.1.196;B.1.1.198;B.1.1.207;B.1.1.214;B.1.1.216;B.1.1.217;B.1.1.219;B.1.1.220;B.1.1.222;B.1.1.227;B.1.1.232;B.1.1.237;B.1.1.240;B.1.1.241;B.1.1.25;B.1.1.253;B.1.1.255;B.1.1.258;B.1.1.263;B.1.1.269;B.1.1.27;B.1.1.272;B.1.1.273;B.1.1.277;B.1.1.279;B.1.1.28;B.1.1.284…
B.1.1.189	SNP	947	14408	C->T	RdRp	P316L	non-synonymous	245	245	1	299	AB.1;AD.1;AD.2;AE.8;AP.1;B.1;B.1.1;B.1.1.1;B.1.1.10;B.1.1.138;B.1.1.153;B.1.1.157;B.1.1.170;B.1.1.171;B.1.1.176;B.1.1.189;B.1.1.191;B.1.1.194;B.1.1.196;B.1.1.198;B.1.1.207;B.1.1.214;B.1.1.216;B.1.1.217;B.1.1.219;B.1.1.220;B.1.1.222;B.1.1.227;B.1.1.232;B.1.1.237;B.1.1.240;B.1.1.241;B.1.1.25;B.1.1.253;B.1.1.255;B.1.1.258;B.1.1.263;B.1.1.269;B.1.1.27;B.1.1.272;B.1.1.273;B.1.1.277;B.1.1.279;B.1.1.28;…
B.1.1.189	SNP	1841	23403	A->G	S	D614G	non-synonymous	245	245	1	299	AB.1;AD.1;AD.2;AE.8;AP.1;B.1;B.1.1;B.1.1.1;B.1.1.10;B.1.1.138;B.1.1.153;B.1.1.157;B.1.1.170;B.1.1.171;B.1.1.176;B.1.1.189;B.1.1.191;B.1.1.194;B.1.1.196;B.1.1.198;B.1.1.207;B.1.1.214;B.1.1.216;B.1.1.217;B.1.1.219;B.1.1.220;B.1.1.222;B.1.1.227;B.1.1.232;B.1.1.237;B.1.1.240;B.1.1.241;B.1.1.25;B.1.1.253;B.1.1.255;B.1.1.258;B.1.1.263;B.1.1.269;B.1.1.27;B.1.1.272;B.1.1.273;B.1.1.277;B.1.1.279;B.1.1.28;…
B.1.1.189	SNP	241	241	C->T	UTR5	R81C	non-synonymous	245	245	1	299	AB.1;AD.1;AD.2;AE.8;AP.1;B.1;B.1.1;B.1.1.1;B.1.1.10;B.1.1.138;B.1.1.153;B.1.1.157;B.1.1.170;B.1.1.171;B.1.1.176;B.1.1.189;B.1.1.191;B.1.1.194;B.1.1.196;B.1.1.198;B.1.1.207;B.1.1.214;B.1.1.216;B.1.1.217;B.1.1.219;B.1.1.220;B.1.1.222;B.1.1.227;B.1.1.232;B.1.1.237;B.1.1.240;B.1.1.241;B.1.1.25;B.1.1.253;B.1.1.255;B.1.1.258;B.1.1.263;B.1.1.269;B.1.1.27;B.1.1.272;B.1.1.273;B.1.1.277;B.1.1.279;B.1.1.28;…
B.1.1.189	SNP	1015	1820	G->A	nsp2	G339S	non-synonymous	174	245	0.710204	3	B.1.1.189;B.1.1.294;B.1.177.73
B.1.1.189	SNP	318	3037	C->T	nsp3	F106F	synonymous	241	245	0.983673	299	AB.1;AD.1;AD.2;AE.8;AP.1;B.1;B.1.1;B.1.1.1;B.1.1.10;B.1.1.138;B.1.1.153;B.1.1.157;B.1.1.170;B.1.1.171;B.1.1.176;B.1.1.189;B.1.1.191;B.1.1.194;B.1.1.196;B.1.1.198;B.1.1.207;B.1.1.214;B.1.1.216;B.1.1.217;B.1.1.219;B.1.1.220;B.1.1.222;B.1.1.227;B.1.1.232;B.1.1.237;B.1.1.240;B.1.1.241;B.1.1.25;B.1.1.253;B.1.1.255;B.1.1.258;B.1.1.263;B.1.1.269;B.1.1.27;B.1.1.272;B.1.1.273;B.1.1.277;B.1.1.279;B.1.1.28;…
B.1.1.189	SNP	876	9430	C->T	nsp4	I292I	synonymous	243	245	0.991837	2	B.1.1.189;B.1.389
B.1.1.189	SNP	138	12823	C->T	nsp9	S46S	synonymous	244	245	0.995918	1	B.1.1.189
B.1.1.189	SNP	528	10582	C->T	proteinase	D176D	synonymous	173	245	0.706122	2	B.1.1.189;B.1.367
B.1.1.191	SNP	608	28881	G->A	N	R203K	non-synonymous	196	197	0.994924	109	AD.1;AD.2;AE.8;AP.1;B.1.1;B.1.1.1;B.1.1.10;B.1.1.138;B.1.1.153;B.1.1.157;B.1.1.170;B.1.1.171;B.1.1.176;B.1.1.189;B.1.1.191;B.1.1.194;B.1.1.196;B.1.1.198;B.1.1.207;B.1.1.214;B.1.1.216;B.1.1.217;B.1.1.219;B.1.1.220;B.1.1.222;B.1.1.227;B.1.1.232;B.1.1.237;B.1.1.240;B.1.1.241;B.1.1.25;B.1.1.253;B.1.1.255;B.1.1.258;B.1.1.263;B.1.1.269;B.1.1.27;B.1.1.272;B.1.1.273;B.1.1.277;B.1.1.279;B.1.1.28;B.1.1.284…
B.1.1.191	SNP	609	28882	G->A	N	R203R	synonymous	196	197	0.994924	109	AD.1;AD.2;AE.8;AP.1;B.1.1;B.1.1.1;B.1.1.10;B.1.1.138;B.1.1.153;B.1.1.157;B.1.1.170;B.1.1.171;B.1.1.176;B.1.1.189;B.1.1.191;B.1.1.194;B.1.1.196;B.1.1.198;B.1.1.207;B.1.1.214;B.1.1.216;B.1.1.217;B.1.1.219;B.1.1.220;B.1.1.222;B.1.1.227;B.1.1.232;B.1.1.237;B.1.1.240;B.1.1.241;B.1.1.25;B.1.1.253;B.1.1.255;B.1.1.258;B.1.1.263;B.1.1.269;B.1.1.27;B.1.1.272;B.1.1.273;B.1.1.277;B.1.1.279;B.1.1.28;B.1.1.284…
B.1.1.191	SNP	610	28883	G->C	N	G204R	non-synonymous	196	197	0.994924	109	AD.1;AD.2;AE.8;AP.1;B.1.1;B.1.1.1;B.1.1.10;B.1.1.138;B.1.1.153;B.1.1.157;B.1.1.170;B.1.1.171;B.1.1.176;B.1.1.189;B.1.1.191;B.1.1.194;B.1.1.196;B.1.1.198;B.1.1.207;B.1.1.214;B.1.1.216;B.1.1.217;B.1.1.219;B.1.1.220;B.1.1.222;B.1.1.227;B.1.1.232;B.1.1.237;B.1.1.240;B.1.1.241;B.1.1.25;B.1.1.253;B.1.1.255;B.1.1.258;B.1.1.263;B.1.1.269;B.1.1.27;B.1.1.272;B.1.1.273;B.1.1.277;B.1.1.279;B.1.1.28;B.1.1.284…
B.1.1.191	SNP	1021	29294	G->A	N	D341N	non-synonymous	189	197	0.959391	1	B.1.1.191
B.1.1.191	SNP	947	14408	C->T	RdRp	P316L	non-synonymous	197	197	1	299	AB.1;AD.1;AD.2;AE.8;AP.1;B.1;B.1.1;B.1.1.1;B.1.1.10;B.1.1.138;B.1.1.153;B.1.1.157;B.1.1.170;B.1.1.171;B.1.1.176;B.1.1.189;B.1.1.191;B.1.1.194;B.1.1.196;B.1.1.198;B.1.1.207;B.1.1.214;B.1.1.216;B.1.1.217;B.1.1.219;B.1.1.220;B.1.1.222;B.1.1.227;B.1.1.232;B.1.1.237;B.1.1.240;B.1.1.241;B.1.1.25;B.1.1.253;B.1.1.255;B.1.1.258;B.1.1.263;B.1.1.269;B.1.1.27;B.1.1.272;B.1.1.273;B.1.1.277;B.1.1.279;B.1.1.28;…
B.1.1.191	SNP	1841	23403	A->G	S	D614G	non-synonymous	197	197	1	299	AB.1;AD.1;AD.2;AE.8;AP.1;B.1;B.1.1;B.1.1.1;B.1.1.10;B.1.1.138;B.1.1.153;B.1.1.157;B.1.1.170;B.1.1.171;B.1.1.176;B.1.1.189;B.1.1.191;B.1.1.194;B.1.1.196;B.1.1.198;B.1.1.207;B.1.1.214;B.1.1.216;B.1.1.217;B.1.1.219;B.1.1.220;B.1.1.222;B.1.1.227;B.1.1.232;B.1.1.237;B.1.1.240;B.1.1.241;B.1.1.25;B.1.1.253;B.1.1.255;B.1.1.258;B.1.1.263;B.1.1.269;B.1.1.27;B.1.1.272;B.1.1.273;B.1.1.277;B.1.1.279;B.1.1.28;…
B.1.1.191	SNP	2306	23868	G->T	S	G769V	non-synonymous	196	197	0.994924	2	B.1.1.191;R.1
B.1.1.191	deletion	163~229	29837~29903	CCATGTGATTTTAATAGCTTCTTAGGAGAATGACAAAAAAAAAAAAAAAAAAAAAAAAAAAAAAAAA->-------------------------------------------------------------------	UTR3	-	non-synonymous	196	197	0.994924	153	A.23.1;A.3;AB.1;AD.1;AD.2;B.1.1.1;B.1.1.10;B.1.1.138;B.1.1.153;B.1.1.170;B.1.1.171;B.1.1.176;B.1.1.191;B.1.1.196;B.1.1.198;B.1.1.207;B.1.1.217;B.1.1.219;B.1.1.220;B.1.1.227;B.1.1.232;B.1.1.240;B.1.1.241;B.1.1.253;B.1.1.255;B.1.1.269;B.1.1.272;B.1.1.277;B.1.1.279;B.1.1.286;B.1.1.288;B.1.1.294;B.1.1.297;B.1.1.298;B.1.1.301;B.1.1.302;B.1.1.303;B.1.1.304;B.1.1.305;B.1.1.307;B.1.1.309;B.1.1.310;B.1.1.…
B.1.1.191	SNP	241	241	C->T	UTR5	R81C	non-synonymous	197	197	1	299	AB.1;AD.1;AD.2;AE.8;AP.1;B.1;B.1.1;B.1.1.1;B.1.1.10;B.1.1.138;B.1.1.153;B.1.1.157;B.1.1.170;B.1.1.171;B.1.1.176;B.1.1.189;B.1.1.191;B.1.1.194;B.1.1.196;B.1.1.198;B.1.1.207;B.1.1.214;B.1.1.216;B.1.1.217;B.1.1.219;B.1.1.220;B.1.1.222;B.1.1.227;B.1.1.232;B.1.1.237;B.1.1.240;B.1.1.241;B.1.1.25;B.1.1.253;B.1.1.255;B.1.1.258;B.1.1.263;B.1.1.269;B.1.1.27;B.1.1.272;B.1.1.273;B.1.1.277;B.1.1.279;B.1.1.28;…
B.1.1.191	deletion	1~54	1~54	ATTAAAGGTTTATACCTTCCCAGGTAACAAACCAACCAACTTTCGATCTCTTGT->------------------------------------------------------	UTR5	-	non-synonymous	196	197	0.994924	173	A.23.1;A.3;AB.1;AD.1;AD.2;AE.8;B.1.1.1;B.1.1.10;B.1.1.138;B.1.1.153;B.1.1.157;B.1.1.170;B.1.1.171;B.1.1.176;B.1.1.191;B.1.1.196;B.1.1.198;B.1.1.207;B.1.1.217;B.1.1.219;B.1.1.220;B.1.1.227;B.1.1.232;B.1.1.240;B.1.1.241;B.1.1.253;B.1.1.255;B.1.1.269;B.1.1.272;B.1.1.277;B.1.1.279;B.1.1.286;B.1.1.288;B.1.1.294;B.1.1.297;B.1.1.298;B.1.1.301;B.1.1.302;B.1.1.303;B.1.1.304;B.1.1.305;B.1.1.307;B.1.1.309;B…
B.1.1.191	SNP	651	16887	C->T	helicase	Y217Y	synonymous	197	197	1	1	B.1.1.191
B.1.1.191	deletion	793~798	1598~1603	GGTCTT->------	nsp2	-	non-synonymous	196	197	0.994924	2	B.1.1.191;B.1.573
B.1.1.191	SNP	318	3037	C->T	nsp3	F106F	synonymous	197	197	1	299	AB.1;AD.1;AD.2;AE.8;AP.1;B.1;B.1.1;B.1.1.1;B.1.1.10;B.1.1.138;B.1.1.153;B.1.1.157;B.1.1.170;B.1.1.171;B.1.1.176;B.1.1.189;B.1.1.191;B.1.1.194;B.1.1.196;B.1.1.198;B.1.1.207;B.1.1.214;B.1.1.216;B.1.1.217;B.1.1.219;B.1.1.220;B.1.1.222;B.1.1.227;B.1.1.232;B.1.1.237;B.1.1.240;B.1.1.241;B.1.1.25;B.1.1.253;B.1.1.255;B.1.1.258;B.1.1.263;B.1.1.269;B.1.1.27;B.1.1.272;B.1.1.273;B.1.1.277;B.1.1.279;B.1.1.28;…
B.1.1.194	SNP	608	28881	G->A	N	R203K	non-synonymous	116	116	1	109	AD.1;AD.2;AE.8;AP.1;B.1.1;B.1.1.1;B.1.1.10;B.1.1.138;B.1.1.153;B.1.1.157;B.1.1.170;B.1.1.171;B.1.1.176;B.1.1.189;B.1.1.191;B.1.1.194;B.1.1.196;B.1.1.198;B.1.1.207;B.1.1.214;B.1.1.216;B.1.1.217;B.1.1.219;B.1.1.220;B.1.1.222;B.1.1.227;B.1.1.232;B.1.1.237;B.1.1.240;B.1.1.241;B.1.1.25;B.1.1.253;B.1.1.255;B.1.1.258;B.1.1.263;B.1.1.269;B.1.1.27;B.1.1.272;B.1.1.273;B.1.1.277;B.1.1.279;B.1.1.28;B.1.1.284…
B.1.1.194	SNP	609	28882	G->A	N	R203R	synonymous	116	116	1	109	AD.1;AD.2;AE.8;AP.1;B.1.1;B.1.1.1;B.1.1.10;B.1.1.138;B.1.1.153;B.1.1.157;B.1.1.170;B.1.1.171;B.1.1.176;B.1.1.189;B.1.1.191;B.1.1.194;B.1.1.196;B.1.1.198;B.1.1.207;B.1.1.214;B.1.1.216;B.1.1.217;B.1.1.219;B.1.1.220;B.1.1.222;B.1.1.227;B.1.1.232;B.1.1.237;B.1.1.240;B.1.1.241;B.1.1.25;B.1.1.253;B.1.1.255;B.1.1.258;B.1.1.263;B.1.1.269;B.1.1.27;B.1.1.272;B.1.1.273;B.1.1.277;B.1.1.279;B.1.1.28;B.1.1.284…
B.1.1.194	SNP	610	28883	G->C	N	G204R	non-synonymous	116	116	1	109	AD.1;AD.2;AE.8;AP.1;B.1.1;B.1.1.1;B.1.1.10;B.1.1.138;B.1.1.153;B.1.1.157;B.1.1.170;B.1.1.171;B.1.1.176;B.1.1.189;B.1.1.191;B.1.1.194;B.1.1.196;B.1.1.198;B.1.1.207;B.1.1.214;B.1.1.216;B.1.1.217;B.1.1.219;B.1.1.220;B.1.1.222;B.1.1.227;B.1.1.232;B.1.1.237;B.1.1.240;B.1.1.241;B.1.1.25;B.1.1.253;B.1.1.255;B.1.1.258;B.1.1.263;B.1.1.269;B.1.1.27;B.1.1.272;B.1.1.273;B.1.1.277;B.1.1.279;B.1.1.28;B.1.1.284…
B.1.1.194	SNP	947	14408	C->T	RdRp	P316L	non-synonymous	116	116	1	299	AB.1;AD.1;AD.2;AE.8;AP.1;B.1;B.1.1;B.1.1.1;B.1.1.10;B.1.1.138;B.1.1.153;B.1.1.157;B.1.1.170;B.1.1.171;B.1.1.176;B.1.1.189;B.1.1.191;B.1.1.194;B.1.1.196;B.1.1.198;B.1.1.207;B.1.1.214;B.1.1.216;B.1.1.217;B.1.1.219;B.1.1.220;B.1.1.222;B.1.1.227;B.1.1.232;B.1.1.237;B.1.1.240;B.1.1.241;B.1.1.25;B.1.1.253;B.1.1.255;B.1.1.258;B.1.1.263;B.1.1.269;B.1.1.27;B.1.1.272;B.1.1.273;B.1.1.277;B.1.1.279;B.1.1.28;…
B.1.1.194	SNP	1841	23403	A->G	S	D614G	non-synonymous	116	116	1	299	AB.1;AD.1;AD.2;AE.8;AP.1;B.1;B.1.1;B.1.1.1;B.1.1.10;B.1.1.138;B.1.1.153;B.1.1.157;B.1.1.170;B.1.1.171;B.1.1.176;B.1.1.189;B.1.1.191;B.1.1.194;B.1.1.196;B.1.1.198;B.1.1.207;B.1.1.214;B.1.1.216;B.1.1.217;B.1.1.219;B.1.1.220;B.1.1.222;B.1.1.227;B.1.1.232;B.1.1.237;B.1.1.240;B.1.1.241;B.1.1.25;B.1.1.253;B.1.1.255;B.1.1.258;B.1.1.263;B.1.1.269;B.1.1.27;B.1.1.272;B.1.1.273;B.1.1.277;B.1.1.279;B.1.1.28;…
B.1.1.194	SNP	3219	24781	G->T	S	K1073N	non-synonymous	116	116	1	3	B.1.1.194;B.1.1.240;C.30
B.1.1.194	SNP	241	241	C->T	UTR5	R81C	non-synonymous	116	116	1	299	AB.1;AD.1;AD.2;AE.8;AP.1;B.1;B.1.1;B.1.1.1;B.1.1.10;B.1.1.138;B.1.1.153;B.1.1.157;B.1.1.170;B.1.1.171;B.1.1.176;B.1.1.189;B.1.1.191;B.1.1.194;B.1.1.196;B.1.1.198;B.1.1.207;B.1.1.214;B.1.1.216;B.1.1.217;B.1.1.219;B.1.1.220;B.1.1.222;B.1.1.227;B.1.1.232;B.1.1.237;B.1.1.240;B.1.1.241;B.1.1.25;B.1.1.253;B.1.1.255;B.1.1.258;B.1.1.263;B.1.1.269;B.1.1.27;B.1.1.272;B.1.1.273;B.1.1.277;B.1.1.279;B.1.1.28;…
B.1.1.194	SNP	359	18398	T->C	exonuclease	V120A	non-synonymous	68	116	0.586207	1	B.1.1.194
B.1.1.194	SNP	318	3037	C->T	nsp3	F106F	synonymous	116	116	1	299	AB.1;AD.1;AD.2;AE.8;AP.1;B.1;B.1.1;B.1.1.1;B.1.1.10;B.1.1.138;B.1.1.153;B.1.1.157;B.1.1.170;B.1.1.171;B.1.1.176;B.1.1.189;B.1.1.191;B.1.1.194;B.1.1.196;B.1.1.198;B.1.1.207;B.1.1.214;B.1.1.216;B.1.1.217;B.1.1.219;B.1.1.220;B.1.1.222;B.1.1.227;B.1.1.232;B.1.1.237;B.1.1.240;B.1.1.241;B.1.1.25;B.1.1.253;B.1.1.255;B.1.1.258;B.1.1.263;B.1.1.269;B.1.1.27;B.1.1.272;B.1.1.273;B.1.1.277;B.1.1.279;B.1.1.28;…
B.1.1.196	SNP	608	28881	G->A	N	R203K	non-synonymous	105	105	1	109	AD.1;AD.2;AE.8;AP.1;B.1.1;B.1.1.1;B.1.1.10;B.1.1.138;B.1.1.153;B.1.1.157;B.1.1.170;B.1.1.171;B.1.1.176;B.1.1.189;B.1.1.191;B.1.1.194;B.1.1.196;B.1.1.198;B.1.1.207;B.1.1.214;B.1.1.216;B.1.1.217;B.1.1.219;B.1.1.220;B.1.1.222;B.1.1.227;B.1.1.232;B.1.1.237;B.1.1.240;B.1.1.241;B.1.1.25;B.1.1.253;B.1.1.255;B.1.1.258;B.1.1.263;B.1.1.269;B.1.1.27;B.1.1.272;B.1.1.273;B.1.1.277;B.1.1.279;B.1.1.28;B.1.1.284…
B.1.1.196	SNP	609	28882	G->A	N	R203R	synonymous	105	105	1	109	AD.1;AD.2;AE.8;AP.1;B.1.1;B.1.1.1;B.1.1.10;B.1.1.138;B.1.1.153;B.1.1.157;B.1.1.170;B.1.1.171;B.1.1.176;B.1.1.189;B.1.1.191;B.1.1.194;B.1.1.196;B.1.1.198;B.1.1.207;B.1.1.214;B.1.1.216;B.1.1.217;B.1.1.219;B.1.1.220;B.1.1.222;B.1.1.227;B.1.1.232;B.1.1.237;B.1.1.240;B.1.1.241;B.1.1.25;B.1.1.253;B.1.1.255;B.1.1.258;B.1.1.263;B.1.1.269;B.1.1.27;B.1.1.272;B.1.1.273;B.1.1.277;B.1.1.279;B.1.1.28;B.1.1.284…
B.1.1.196	SNP	610	28883	G->C	N	G204R	non-synonymous	105	105	1	109	AD.1;AD.2;AE.8;AP.1;B.1.1;B.1.1.1;B.1.1.10;B.1.1.138;B.1.1.153;B.1.1.157;B.1.1.170;B.1.1.171;B.1.1.176;B.1.1.189;B.1.1.191;B.1.1.194;B.1.1.196;B.1.1.198;B.1.1.207;B.1.1.214;B.1.1.216;B.1.1.217;B.1.1.219;B.1.1.220;B.1.1.222;B.1.1.227;B.1.1.232;B.1.1.237;B.1.1.240;B.1.1.241;B.1.1.25;B.1.1.253;B.1.1.255;B.1.1.258;B.1.1.263;B.1.1.269;B.1.1.27;B.1.1.272;B.1.1.273;B.1.1.277;B.1.1.279;B.1.1.28;B.1.1.284…
B.1.1.196	SNP	1080	29353	C->T	N	Y360Y	synonymous	105	105	1	1	B.1.1.196
B.1.1.196	SNP	947	14408	C->T	RdRp	P316L	non-synonymous	105	105	1	299	AB.1;AD.1;AD.2;AE.8;AP.1;B.1;B.1.1;B.1.1.1;B.1.1.10;B.1.1.138;B.1.1.153;B.1.1.157;B.1.1.170;B.1.1.171;B.1.1.176;B.1.1.189;B.1.1.191;B.1.1.194;B.1.1.196;B.1.1.198;B.1.1.207;B.1.1.214;B.1.1.216;B.1.1.217;B.1.1.219;B.1.1.220;B.1.1.222;B.1.1.227;B.1.1.232;B.1.1.237;B.1.1.240;B.1.1.241;B.1.1.25;B.1.1.253;B.1.1.255;B.1.1.258;B.1.1.263;B.1.1.269;B.1.1.27;B.1.1.272;B.1.1.273;B.1.1.277;B.1.1.279;B.1.1.28;…
B.1.1.196	SNP	593	22155	A->G	S	D198G	non-synonymous	105	105	1	1	B.1.1.196
B.1.1.196	SNP	1841	23403	A->G	S	D614G	non-synonymous	105	105	1	299	AB.1;AD.1;AD.2;AE.8;AP.1;B.1;B.1.1;B.1.1.1;B.1.1.10;B.1.1.138;B.1.1.153;B.1.1.157;B.1.1.170;B.1.1.171;B.1.1.176;B.1.1.189;B.1.1.191;B.1.1.194;B.1.1.196;B.1.1.198;B.1.1.207;B.1.1.214;B.1.1.216;B.1.1.217;B.1.1.219;B.1.1.220;B.1.1.222;B.1.1.227;B.1.1.232;B.1.1.237;B.1.1.240;B.1.1.241;B.1.1.25;B.1.1.253;B.1.1.255;B.1.1.258;B.1.1.263;B.1.1.269;B.1.1.27;B.1.1.272;B.1.1.273;B.1.1.277;B.1.1.279;B.1.1.28;…
B.1.1.196	deletion	163~229	29837~29903	CCATGTGATTTTAATAGCTTCTTAGGAGAATGACAAAAAAAAAAAAAAAAAAAAAAAAAAAAAAAAA->-------------------------------------------------------------------	UTR3	-	non-synonymous	75	105	0.714286	153	A.23.1;A.3;AB.1;AD.1;AD.2;B.1.1.1;B.1.1.10;B.1.1.138;B.1.1.153;B.1.1.170;B.1.1.171;B.1.1.176;B.1.1.191;B.1.1.196;B.1.1.198;B.1.1.207;B.1.1.217;B.1.1.219;B.1.1.220;B.1.1.227;B.1.1.232;B.1.1.240;B.1.1.241;B.1.1.253;B.1.1.255;B.1.1.269;B.1.1.272;B.1.1.277;B.1.1.279;B.1.1.286;B.1.1.288;B.1.1.294;B.1.1.297;B.1.1.298;B.1.1.301;B.1.1.302;B.1.1.303;B.1.1.304;B.1.1.305;B.1.1.307;B.1.1.309;B.1.1.310;B.1.1.…
B.1.1.196	SNP	241	241	C->T	UTR5	R81C	non-synonymous	105	105	1	299	AB.1;AD.1;AD.2;AE.8;AP.1;B.1;B.1.1;B.1.1.1;B.1.1.10;B.1.1.138;B.1.1.153;B.1.1.157;B.1.1.170;B.1.1.171;B.1.1.176;B.1.1.189;B.1.1.191;B.1.1.194;B.1.1.196;B.1.1.198;B.1.1.207;B.1.1.214;B.1.1.216;B.1.1.217;B.1.1.219;B.1.1.220;B.1.1.222;B.1.1.227;B.1.1.232;B.1.1.237;B.1.1.240;B.1.1.241;B.1.1.25;B.1.1.253;B.1.1.255;B.1.1.258;B.1.1.263;B.1.1.269;B.1.1.27;B.1.1.272;B.1.1.273;B.1.1.277;B.1.1.279;B.1.1.28;…
B.1.1.196	deletion	1~54	1~54	ATTAAAGGTTTATACCTTCCCAGGTAACAAACCAACCAACTTTCGATCTCTTGT->------------------------------------------------------	UTR5	-	non-synonymous	77	105	0.733333	173	A.23.1;A.3;AB.1;AD.1;AD.2;AE.8;B.1.1.1;B.1.1.10;B.1.1.138;B.1.1.153;B.1.1.157;B.1.1.170;B.1.1.171;B.1.1.176;B.1.1.191;B.1.1.196;B.1.1.198;B.1.1.207;B.1.1.217;B.1.1.219;B.1.1.220;B.1.1.227;B.1.1.232;B.1.1.240;B.1.1.241;B.1.1.253;B.1.1.255;B.1.1.269;B.1.1.272;B.1.1.277;B.1.1.279;B.1.1.286;B.1.1.288;B.1.1.294;B.1.1.297;B.1.1.298;B.1.1.301;B.1.1.302;B.1.1.303;B.1.1.304;B.1.1.305;B.1.1.307;B.1.1.309;B…
B.1.1.196	SNP	318	3037	C->T	nsp3	F106F	synonymous	105	105	1	299	AB.1;AD.1;AD.2;AE.8;AP.1;B.1;B.1.1;B.1.1.1;B.1.1.10;B.1.1.138;B.1.1.153;B.1.1.157;B.1.1.170;B.1.1.171;B.1.1.176;B.1.1.189;B.1.1.191;B.1.1.194;B.1.1.196;B.1.1.198;B.1.1.207;B.1.1.214;B.1.1.216;B.1.1.217;B.1.1.219;B.1.1.220;B.1.1.222;B.1.1.227;B.1.1.232;B.1.1.237;B.1.1.240;B.1.1.241;B.1.1.25;B.1.1.253;B.1.1.255;B.1.1.258;B.1.1.263;B.1.1.269;B.1.1.27;B.1.1.272;B.1.1.273;B.1.1.277;B.1.1.279;B.1.1.28;…
B.1.1.196	SNP	433	3152	G->A	nsp3	G145S	non-synonymous	105	105	1	1	B.1.1.196
B.1.1.196	SNP	1536	4255	G->A	nsp3	P512P	synonymous	105	105	1	2	AP.1;B.1.1.196
B.1.1.196	SNP	1791	4510	G->T	nsp3	V597V	synonymous	105	105	1	1	B.1.1.196
B.1.1.196	SNP	3165	5884	C->T	nsp3	Y1055Y	synonymous	105	105	1	3	B.1.1.196;B.1.1.216;B.1.474
B.1.1.196	SNP	4264	6983	C->T	nsp3	L1422L	synonymous	105	105	1	1	B.1.1.196
B.1.1.196	SNP	336	11308	C->T	nsp6	D112D	synonymous	105	105	1	1	B.1.1.196
B.1.1.196	SNP	334	13019	C->T	nsp9	L112L	synonymous	89	105	0.847619	1	B.1.1.196
B.1.1.198	SNP	608	28881	G->A	N	R203K	non-synonymous	327	327	1	109	AD.1;AD.2;AE.8;AP.1;B.1.1;B.1.1.1;B.1.1.10;B.1.1.138;B.1.1.153;B.1.1.157;B.1.1.170;B.1.1.171;B.1.1.176;B.1.1.189;B.1.1.191;B.1.1.194;B.1.1.196;B.1.1.198;B.1.1.207;B.1.1.214;B.1.1.216;B.1.1.217;B.1.1.219;B.1.1.220;B.1.1.222;B.1.1.227;B.1.1.232;B.1.1.237;B.1.1.240;B.1.1.241;B.1.1.25;B.1.1.253;B.1.1.255;B.1.1.258;B.1.1.263;B.1.1.269;B.1.1.27;B.1.1.272;B.1.1.273;B.1.1.277;B.1.1.279;B.1.1.28;B.1.1.284…
B.1.1.198	SNP	609	28882	G->A	N	R203R	synonymous	327	327	1	109	AD.1;AD.2;AE.8;AP.1;B.1.1;B.1.1.1;B.1.1.10;B.1.1.138;B.1.1.153;B.1.1.157;B.1.1.170;B.1.1.171;B.1.1.176;B.1.1.189;B.1.1.191;B.1.1.194;B.1.1.196;B.1.1.198;B.1.1.207;B.1.1.214;B.1.1.216;B.1.1.217;B.1.1.219;B.1.1.220;B.1.1.222;B.1.1.227;B.1.1.232;B.1.1.237;B.1.1.240;B.1.1.241;B.1.1.25;B.1.1.253;B.1.1.255;B.1.1.258;B.1.1.263;B.1.1.269;B.1.1.27;B.1.1.272;B.1.1.273;B.1.1.277;B.1.1.279;B.1.1.28;B.1.1.284…
B.1.1.198	SNP	610	28883	G->C	N	G204R	non-synonymous	327	327	1	109	AD.1;AD.2;AE.8;AP.1;B.1.1;B.1.1.1;B.1.1.10;B.1.1.138;B.1.1.153;B.1.1.157;B.1.1.170;B.1.1.171;B.1.1.176;B.1.1.189;B.1.1.191;B.1.1.194;B.1.1.196;B.1.1.198;B.1.1.207;B.1.1.214;B.1.1.216;B.1.1.217;B.1.1.219;B.1.1.220;B.1.1.222;B.1.1.227;B.1.1.232;B.1.1.237;B.1.1.240;B.1.1.241;B.1.1.25;B.1.1.253;B.1.1.255;B.1.1.258;B.1.1.263;B.1.1.269;B.1.1.27;B.1.1.272;B.1.1.273;B.1.1.277;B.1.1.279;B.1.1.28;B.1.1.284…
B.1.1.198	SNP	160	25552	G->T	ORF3a	A54S	non-synonymous	213	327	0.651376	3	B.1.1.153;B.1.1.198;B.1.1.289
B.1.1.198	SNP	52	27945	C->T	ORF8	Q18*	non-synonymous	279	327	0.853211	1	B.1.1.198
B.1.1.198	SNP	328	28221	G->T	ORF8	E110*	non-synonymous	215	327	0.657492	1	B.1.1.198
B.1.1.198	SNP	947	14408	C->T	RdRp	P316L	non-synonymous	327	327	1	299	AB.1;AD.1;AD.2;AE.8;AP.1;B.1;B.1.1;B.1.1.1;B.1.1.10;B.1.1.138;B.1.1.153;B.1.1.157;B.1.1.170;B.1.1.171;B.1.1.176;B.1.1.189;B.1.1.191;B.1.1.194;B.1.1.196;B.1.1.198;B.1.1.207;B.1.1.214;B.1.1.216;B.1.1.217;B.1.1.219;B.1.1.220;B.1.1.222;B.1.1.227;B.1.1.232;B.1.1.237;B.1.1.240;B.1.1.241;B.1.1.25;B.1.1.253;B.1.1.255;B.1.1.258;B.1.1.263;B.1.1.269;B.1.1.27;B.1.1.272;B.1.1.273;B.1.1.277;B.1.1.279;B.1.1.28;…
B.1.1.198	SNP	2523	15984	A->T	RdRp	V841V	synonymous	316	327	0.966361	1	B.1.1.198
B.1.1.198	SNP	513	22075	C->T	S	V171V	synonymous	278	327	0.850153	1	B.1.1.198
B.1.1.198	SNP	1841	23403	A->G	S	D614G	non-synonymous	327	327	1	299	AB.1;AD.1;AD.2;AE.8;AP.1;B.1;B.1.1;B.1.1.1;B.1.1.10;B.1.1.138;B.1.1.153;B.1.1.157;B.1.1.170;B.1.1.171;B.1.1.176;B.1.1.189;B.1.1.191;B.1.1.194;B.1.1.196;B.1.1.198;B.1.1.207;B.1.1.214;B.1.1.216;B.1.1.217;B.1.1.219;B.1.1.220;B.1.1.222;B.1.1.227;B.1.1.232;B.1.1.237;B.1.1.240;B.1.1.241;B.1.1.25;B.1.1.253;B.1.1.255;B.1.1.258;B.1.1.263;B.1.1.269;B.1.1.27;B.1.1.272;B.1.1.273;B.1.1.277;B.1.1.279;B.1.1.28;…
B.1.1.198	SNP	76	29750	C->T	UTR3	R26*	non-synonymous	279	327	0.853211	2	B.1.1.198;B.1.1.227
B.1.1.198	deletion	163~229	29837~29903	CCATGTGATTTTAATAGCTTCTTAGGAGAATGACAAAAAAAAAAAAAAAAAAAAAAAAAAAAAAAAA->-------------------------------------------------------------------	UTR3	-	non-synonymous	202	327	0.617737	153	A.23.1;A.3;AB.1;AD.1;AD.2;B.1.1.1;B.1.1.10;B.1.1.138;B.1.1.153;B.1.1.170;B.1.1.171;B.1.1.176;B.1.1.191;B.1.1.196;B.1.1.198;B.1.1.207;B.1.1.217;B.1.1.219;B.1.1.220;B.1.1.227;B.1.1.232;B.1.1.240;B.1.1.241;B.1.1.253;B.1.1.255;B.1.1.269;B.1.1.272;B.1.1.277;B.1.1.279;B.1.1.286;B.1.1.288;B.1.1.294;B.1.1.297;B.1.1.298;B.1.1.301;B.1.1.302;B.1.1.303;B.1.1.304;B.1.1.305;B.1.1.307;B.1.1.309;B.1.1.310;B.1.1.…
B.1.1.198	SNP	241	241	C->T	UTR5	R81C	non-synonymous	327	327	1	299	AB.1;AD.1;AD.2;AE.8;AP.1;B.1;B.1.1;B.1.1.1;B.1.1.10;B.1.1.138;B.1.1.153;B.1.1.157;B.1.1.170;B.1.1.171;B.1.1.176;B.1.1.189;B.1.1.191;B.1.1.194;B.1.1.196;B.1.1.198;B.1.1.207;B.1.1.214;B.1.1.216;B.1.1.217;B.1.1.219;B.1.1.220;B.1.1.222;B.1.1.227;B.1.1.232;B.1.1.237;B.1.1.240;B.1.1.241;B.1.1.25;B.1.1.253;B.1.1.255;B.1.1.258;B.1.1.263;B.1.1.269;B.1.1.27;B.1.1.272;B.1.1.273;B.1.1.277;B.1.1.279;B.1.1.28;…
B.1.1.198	deletion	1~54	1~54	ATTAAAGGTTTATACCTTCCCAGGTAACAAACCAACCAACTTTCGATCTCTTGT->------------------------------------------------------	UTR5	-	non-synonymous	206	327	0.629969	173	A.23.1;A.3;AB.1;AD.1;AD.2;AE.8;B.1.1.1;B.1.1.10;B.1.1.138;B.1.1.153;B.1.1.157;B.1.1.170;B.1.1.171;B.1.1.176;B.1.1.191;B.1.1.196;B.1.1.198;B.1.1.207;B.1.1.217;B.1.1.219;B.1.1.220;B.1.1.227;B.1.1.232;B.1.1.240;B.1.1.241;B.1.1.253;B.1.1.255;B.1.1.269;B.1.1.272;B.1.1.277;B.1.1.279;B.1.1.286;B.1.1.288;B.1.1.294;B.1.1.297;B.1.1.298;B.1.1.301;B.1.1.302;B.1.1.303;B.1.1.304;B.1.1.305;B.1.1.307;B.1.1.309;B…
B.1.1.198	SNP	288	20946	C->T	methyltransferase	V96V	synonymous	315	327	0.963303	1	B.1.1.198
B.1.1.198	SNP	240	505	T->C	nsp1	P80P	synonymous	290	327	0.88685	1	B.1.1.198
B.1.1.198	SNP	67	872	G->T	nsp2	D23Y	non-synonymous	278	327	0.850153	1	B.1.1.198
B.1.1.198	SNP	318	3037	C->T	nsp3	F106F	synonymous	327	327	1	299	AB.1;AD.1;AD.2;AE.8;AP.1;B.1;B.1.1;B.1.1.1;B.1.1.10;B.1.1.138;B.1.1.153;B.1.1.157;B.1.1.170;B.1.1.171;B.1.1.176;B.1.1.189;B.1.1.191;B.1.1.194;B.1.1.196;B.1.1.198;B.1.1.207;B.1.1.214;B.1.1.216;B.1.1.217;B.1.1.219;B.1.1.220;B.1.1.222;B.1.1.227;B.1.1.232;B.1.1.237;B.1.1.240;B.1.1.241;B.1.1.25;B.1.1.253;B.1.1.255;B.1.1.258;B.1.1.263;B.1.1.269;B.1.1.27;B.1.1.272;B.1.1.273;B.1.1.277;B.1.1.279;B.1.1.28;…
B.1.1.198	SNP	542	3261	C->T	nsp3	T181I	non-synonymous	326	327	0.996942	1	B.1.1.198
B.1.1.198	SNP	5064	7783	T->C	nsp3	D1688D	synonymous	212	327	0.648318	1	B.1.1.198
B.1.1.207	SNP	208	26730	G->T	M	V70F	non-synonymous	112	112	1	1	B.1.1.207
B.1.1.207	SNP	405	26927	A->G	M	E135E	synonymous	111	112	0.991071	1	B.1.1.207
B.1.1.207	SNP	608	28881	G->A	N	R203K	non-synonymous	112	112	1	109	AD.1;AD.2;AE.8;AP.1;B.1.1;B.1.1.1;B.1.1.10;B.1.1.138;B.1.1.153;B.1.1.157;B.1.1.170;B.1.1.171;B.1.1.176;B.1.1.189;B.1.1.191;B.1.1.194;B.1.1.196;B.1.1.198;B.1.1.207;B.1.1.214;B.1.1.216;B.1.1.217;B.1.1.219;B.1.1.220;B.1.1.222;B.1.1.227;B.1.1.232;B.1.1.237;B.1.1.240;B.1.1.241;B.1.1.25;B.1.1.253;B.1.1.255;B.1.1.258;B.1.1.263;B.1.1.269;B.1.1.27;B.1.1.272;B.1.1.273;B.1.1.277;B.1.1.279;B.1.1.28;B.1.1.284…
B.1.1.207	SNP	609	28882	G->A	N	R203R	synonymous	112	112	1	109	AD.1;AD.2;AE.8;AP.1;B.1.1;B.1.1.1;B.1.1.10;B.1.1.138;B.1.1.153;B.1.1.157;B.1.1.170;B.1.1.171;B.1.1.176;B.1.1.189;B.1.1.191;B.1.1.194;B.1.1.196;B.1.1.198;B.1.1.207;B.1.1.214;B.1.1.216;B.1.1.217;B.1.1.219;B.1.1.220;B.1.1.222;B.1.1.227;B.1.1.232;B.1.1.237;B.1.1.240;B.1.1.241;B.1.1.25;B.1.1.253;B.1.1.255;B.1.1.258;B.1.1.263;B.1.1.269;B.1.1.27;B.1.1.272;B.1.1.273;B.1.1.277;B.1.1.279;B.1.1.28;B.1.1.284…
B.1.1.207	SNP	610	28883	G->C	N	G204R	non-synonymous	112	112	1	109	AD.1;AD.2;AE.8;AP.1;B.1.1;B.1.1.1;B.1.1.10;B.1.1.138;B.1.1.153;B.1.1.157;B.1.1.170;B.1.1.171;B.1.1.176;B.1.1.189;B.1.1.191;B.1.1.194;B.1.1.196;B.1.1.198;B.1.1.207;B.1.1.214;B.1.1.216;B.1.1.217;B.1.1.219;B.1.1.220;B.1.1.222;B.1.1.227;B.1.1.232;B.1.1.237;B.1.1.240;B.1.1.241;B.1.1.25;B.1.1.253;B.1.1.255;B.1.1.258;B.1.1.263;B.1.1.269;B.1.1.27;B.1.1.272;B.1.1.273;B.1.1.277;B.1.1.279;B.1.1.28;B.1.1.284…
B.1.1.207	SNP	947	14408	C->T	RdRp	P316L	non-synonymous	112	112	1	299	AB.1;AD.1;AD.2;AE.8;AP.1;B.1;B.1.1;B.1.1.1;B.1.1.10;B.1.1.138;B.1.1.153;B.1.1.157;B.1.1.170;B.1.1.171;B.1.1.176;B.1.1.189;B.1.1.191;B.1.1.194;B.1.1.196;B.1.1.198;B.1.1.207;B.1.1.214;B.1.1.216;B.1.1.217;B.1.1.219;B.1.1.220;B.1.1.222;B.1.1.227;B.1.1.232;B.1.1.237;B.1.1.240;B.1.1.241;B.1.1.25;B.1.1.253;B.1.1.255;B.1.1.258;B.1.1.263;B.1.1.269;B.1.1.27;B.1.1.272;B.1.1.273;B.1.1.277;B.1.1.279;B.1.1.28;…
B.1.1.207	SNP	1841	23403	A->G	S	D614G	non-synonymous	112	112	1	299	AB.1;AD.1;AD.2;AE.8;AP.1;B.1;B.1.1;B.1.1.1;B.1.1.10;B.1.1.138;B.1.1.153;B.1.1.157;B.1.1.170;B.1.1.171;B.1.1.176;B.1.1.189;B.1.1.191;B.1.1.194;B.1.1.196;B.1.1.198;B.1.1.207;B.1.1.214;B.1.1.216;B.1.1.217;B.1.1.219;B.1.1.220;B.1.1.222;B.1.1.227;B.1.1.232;B.1.1.237;B.1.1.240;B.1.1.241;B.1.1.25;B.1.1.253;B.1.1.255;B.1.1.258;B.1.1.263;B.1.1.269;B.1.1.27;B.1.1.272;B.1.1.273;B.1.1.277;B.1.1.279;B.1.1.28;…
B.1.1.207	SNP	2042	23604	C->A	S	P681H	non-synonymous	111	112	0.991071	7	B.1.1.207;B.1.1.519;B.1.1.7;B.1.243;B.1.469;B.1.474;B.1.575
B.1.1.207	SNP	3312	24874	A->G	S	V1104V	synonymous	111	112	0.991071	1	B.1.1.207
B.1.1.207	deletion	163~229	29837~29903	CCATGTGATTTTAATAGCTTCTTAGGAGAATGACAAAAAAAAAAAAAAAAAAAAAAAAAAAAAAAAA->-------------------------------------------------------------------	UTR3	-	non-synonymous	58	112	0.517857	153	A.23.1;A.3;AB.1;AD.1;AD.2;B.1.1.1;B.1.1.10;B.1.1.138;B.1.1.153;B.1.1.170;B.1.1.171;B.1.1.176;B.1.1.191;B.1.1.196;B.1.1.198;B.1.1.207;B.1.1.217;B.1.1.219;B.1.1.220;B.1.1.227;B.1.1.232;B.1.1.240;B.1.1.241;B.1.1.253;B.1.1.255;B.1.1.269;B.1.1.272;B.1.1.277;B.1.1.279;B.1.1.286;B.1.1.288;B.1.1.294;B.1.1.297;B.1.1.298;B.1.1.301;B.1.1.302;B.1.1.303;B.1.1.304;B.1.1.305;B.1.1.307;B.1.1.309;B.1.1.310;B.1.1.…
B.1.1.207	SNP	241	241	C->T	UTR5	R81C	non-synonymous	112	112	1	299	AB.1;AD.1;AD.2;AE.8;AP.1;B.1;B.1.1;B.1.1.1;B.1.1.10;B.1.1.138;B.1.1.153;B.1.1.157;B.1.1.170;B.1.1.171;B.1.1.176;B.1.1.189;B.1.1.191;B.1.1.194;B.1.1.196;B.1.1.198;B.1.1.207;B.1.1.214;B.1.1.216;B.1.1.217;B.1.1.219;B.1.1.220;B.1.1.222;B.1.1.227;B.1.1.232;B.1.1.237;B.1.1.240;B.1.1.241;B.1.1.25;B.1.1.253;B.1.1.255;B.1.1.258;B.1.1.263;B.1.1.269;B.1.1.27;B.1.1.272;B.1.1.273;B.1.1.277;B.1.1.279;B.1.1.28;…
B.1.1.207	deletion	1~54	1~54	ATTAAAGGTTTATACCTTCCCAGGTAACAAACCAACCAACTTTCGATCTCTTGT->------------------------------------------------------	UTR5	-	non-synonymous	63	112	0.5625	173	A.23.1;A.3;AB.1;AD.1;AD.2;AE.8;B.1.1.1;B.1.1.10;B.1.1.138;B.1.1.153;B.1.1.157;B.1.1.170;B.1.1.171;B.1.1.176;B.1.1.191;B.1.1.196;B.1.1.198;B.1.1.207;B.1.1.217;B.1.1.219;B.1.1.220;B.1.1.227;B.1.1.232;B.1.1.240;B.1.1.241;B.1.1.253;B.1.1.255;B.1.1.269;B.1.1.272;B.1.1.277;B.1.1.279;B.1.1.286;B.1.1.288;B.1.1.294;B.1.1.297;B.1.1.298;B.1.1.301;B.1.1.302;B.1.1.303;B.1.1.304;B.1.1.305;B.1.1.307;B.1.1.309;B…
B.1.1.207	SNP	318	3037	C->T	nsp3	F106F	synonymous	112	112	1	299	AB.1;AD.1;AD.2;AE.8;AP.1;B.1;B.1.1;B.1.1.1;B.1.1.10;B.1.1.138;B.1.1.153;B.1.1.157;B.1.1.170;B.1.1.171;B.1.1.176;B.1.1.189;B.1.1.191;B.1.1.194;B.1.1.196;B.1.1.198;B.1.1.207;B.1.1.214;B.1.1.216;B.1.1.217;B.1.1.219;B.1.1.220;B.1.1.222;B.1.1.227;B.1.1.232;B.1.1.237;B.1.1.240;B.1.1.241;B.1.1.25;B.1.1.253;B.1.1.255;B.1.1.258;B.1.1.263;B.1.1.269;B.1.1.27;B.1.1.272;B.1.1.273;B.1.1.277;B.1.1.279;B.1.1.28;…
B.1.1.207	SNP	618	9172	T->C	nsp4	L206L	synonymous	111	112	0.991071	1	B.1.1.207
B.1.1.207	SNP	5	10977	C->T	nsp6	A2V	non-synonymous	110	112	0.982143	2	B.1.1.207;B.1.177.11
B.1.1.207	SNP	894	10948	A->G	proteinase	R298R	synonymous	110	112	0.982143	1	B.1.1.207
B.1.1.214	SNP	608	28881	G->A	N	R203K	non-synonymous	8055	8055	1	109	AD.1;AD.2;AE.8;AP.1;B.1.1;B.1.1.1;B.1.1.10;B.1.1.138;B.1.1.153;B.1.1.157;B.1.1.170;B.1.1.171;B.1.1.176;B.1.1.189;B.1.1.191;B.1.1.194;B.1.1.196;B.1.1.198;B.1.1.207;B.1.1.214;B.1.1.216;B.1.1.217;B.1.1.219;B.1.1.220;B.1.1.222;B.1.1.227;B.1.1.232;B.1.1.237;B.1.1.240;B.1.1.241;B.1.1.25;B.1.1.253;B.1.1.255;B.1.1.258;B.1.1.263;B.1.1.269;B.1.1.27;B.1.1.272;B.1.1.273;B.1.1.277;B.1.1.279;B.1.1.28;B.1.1.284…
B.1.1.214	SNP	609	28882	G->A	N	R203R	synonymous	8055	8055	1	109	AD.1;AD.2;AE.8;AP.1;B.1.1;B.1.1.1;B.1.1.10;B.1.1.138;B.1.1.153;B.1.1.157;B.1.1.170;B.1.1.171;B.1.1.176;B.1.1.189;B.1.1.191;B.1.1.194;B.1.1.196;B.1.1.198;B.1.1.207;B.1.1.214;B.1.1.216;B.1.1.217;B.1.1.219;B.1.1.220;B.1.1.222;B.1.1.227;B.1.1.232;B.1.1.237;B.1.1.240;B.1.1.241;B.1.1.25;B.1.1.253;B.1.1.255;B.1.1.258;B.1.1.263;B.1.1.269;B.1.1.27;B.1.1.272;B.1.1.273;B.1.1.277;B.1.1.279;B.1.1.28;B.1.1.284…
B.1.1.214	SNP	610	28883	G->C	N	G204R	non-synonymous	8055	8055	1	109	AD.1;AD.2;AE.8;AP.1;B.1.1;B.1.1.1;B.1.1.10;B.1.1.138;B.1.1.153;B.1.1.157;B.1.1.170;B.1.1.171;B.1.1.176;B.1.1.189;B.1.1.191;B.1.1.194;B.1.1.196;B.1.1.198;B.1.1.207;B.1.1.214;B.1.1.216;B.1.1.217;B.1.1.219;B.1.1.220;B.1.1.222;B.1.1.227;B.1.1.232;B.1.1.237;B.1.1.240;B.1.1.241;B.1.1.25;B.1.1.253;B.1.1.255;B.1.1.258;B.1.1.263;B.1.1.269;B.1.1.27;B.1.1.272;B.1.1.273;B.1.1.277;B.1.1.279;B.1.1.28;B.1.1.284…
B.1.1.214	SNP	702	28975	G->T	N	M234I	non-synonymous	8055	8055	1	7	B.1.1.214;B.1.1.486;B.1.438.1;B.1.523;B.1.561;B.1.588;P.2
B.1.1.214	SNP	947	14408	C->T	RdRp	P316L	non-synonymous	8055	8055	1	299	AB.1;AD.1;AD.2;AE.8;AP.1;B.1;B.1.1;B.1.1.1;B.1.1.10;B.1.1.138;B.1.1.153;B.1.1.157;B.1.1.170;B.1.1.171;B.1.1.176;B.1.1.189;B.1.1.191;B.1.1.194;B.1.1.196;B.1.1.198;B.1.1.207;B.1.1.214;B.1.1.216;B.1.1.217;B.1.1.219;B.1.1.220;B.1.1.222;B.1.1.227;B.1.1.232;B.1.1.237;B.1.1.240;B.1.1.241;B.1.1.25;B.1.1.253;B.1.1.255;B.1.1.258;B.1.1.263;B.1.1.269;B.1.1.27;B.1.1.272;B.1.1.273;B.1.1.277;B.1.1.279;B.1.1.28;…
B.1.1.214	SNP	1841	23403	A->G	S	D614G	non-synonymous	8055	8055	1	299	AB.1;AD.1;AD.2;AE.8;AP.1;B.1;B.1.1;B.1.1.1;B.1.1.10;B.1.1.138;B.1.1.153;B.1.1.157;B.1.1.170;B.1.1.171;B.1.1.176;B.1.1.189;B.1.1.191;B.1.1.194;B.1.1.196;B.1.1.198;B.1.1.207;B.1.1.214;B.1.1.216;B.1.1.217;B.1.1.219;B.1.1.220;B.1.1.222;B.1.1.227;B.1.1.232;B.1.1.237;B.1.1.240;B.1.1.241;B.1.1.25;B.1.1.253;B.1.1.255;B.1.1.258;B.1.1.263;B.1.1.269;B.1.1.27;B.1.1.272;B.1.1.273;B.1.1.277;B.1.1.279;B.1.1.28;…
B.1.1.214	SNP	241	241	C->T	UTR5	R81C	non-synonymous	8053	8055	0.999752	299	AB.1;AD.1;AD.2;AE.8;AP.1;B.1;B.1.1;B.1.1.1;B.1.1.10;B.1.1.138;B.1.1.153;B.1.1.157;B.1.1.170;B.1.1.171;B.1.1.176;B.1.1.189;B.1.1.191;B.1.1.194;B.1.1.196;B.1.1.198;B.1.1.207;B.1.1.214;B.1.1.216;B.1.1.217;B.1.1.219;B.1.1.220;B.1.1.222;B.1.1.227;B.1.1.232;B.1.1.237;B.1.1.240;B.1.1.241;B.1.1.25;B.1.1.253;B.1.1.255;B.1.1.258;B.1.1.263;B.1.1.269;B.1.1.27;B.1.1.272;B.1.1.273;B.1.1.277;B.1.1.279;B.1.1.28;…
B.1.1.214	SNP	128	18167	C->T	exonuclease	P43L	non-synonymous	8051	8055	0.999503	2	B.1.1.214;B.1.361
B.1.1.214	SNP	860	21518	G->T	methyltransferase	R287I	non-synonymous	8055	8055	1	1	B.1.1.214
B.1.1.214	SNP	48	313	C->T	nsp1	L16L	synonymous	8055	8055	1	11	AE.8;B.1.1.214;B.1.1.272;B.1.1.284;B.1.1.303;B.1.1.305;B.1.1.306;B.1.1.433;B.1.1.48;B.1.1.50;B.1.1.51
B.1.1.214	SNP	318	3037	C->T	nsp3	F106F	synonymous	8055	8055	1	299	AB.1;AD.1;AD.2;AE.8;AP.1;B.1;B.1.1;B.1.1.1;B.1.1.10;B.1.1.138;B.1.1.153;B.1.1.157;B.1.1.170;B.1.1.171;B.1.1.176;B.1.1.189;B.1.1.191;B.1.1.194;B.1.1.196;B.1.1.198;B.1.1.207;B.1.1.214;B.1.1.216;B.1.1.217;B.1.1.219;B.1.1.220;B.1.1.222;B.1.1.227;B.1.1.232;B.1.1.237;B.1.1.240;B.1.1.241;B.1.1.25;B.1.1.253;B.1.1.255;B.1.1.258;B.1.1.263;B.1.1.269;B.1.1.27;B.1.1.272;B.1.1.273;B.1.1.277;B.1.1.279;B.1.1.28;…
B.1.1.214	SNP	363	8917	C->T	nsp4	F121F	synonymous	4315	8055	0.535692	1	B.1.1.214
B.1.1.216	SNP	608	28881	G->A	N	R203K	non-synonymous	105	105	1	109	AD.1;AD.2;AE.8;AP.1;B.1.1;B.1.1.1;B.1.1.10;B.1.1.138;B.1.1.153;B.1.1.157;B.1.1.170;B.1.1.171;B.1.1.176;B.1.1.189;B.1.1.191;B.1.1.194;B.1.1.196;B.1.1.198;B.1.1.207;B.1.1.214;B.1.1.216;B.1.1.217;B.1.1.219;B.1.1.220;B.1.1.222;B.1.1.227;B.1.1.232;B.1.1.237;B.1.1.240;B.1.1.241;B.1.1.25;B.1.1.253;B.1.1.255;B.1.1.258;B.1.1.263;B.1.1.269;B.1.1.27;B.1.1.272;B.1.1.273;B.1.1.277;B.1.1.279;B.1.1.28;B.1.1.284…
B.1.1.216	SNP	609	28882	G->A	N	R203R	synonymous	105	105	1	109	AD.1;AD.2;AE.8;AP.1;B.1.1;B.1.1.1;B.1.1.10;B.1.1.138;B.1.1.153;B.1.1.157;B.1.1.170;B.1.1.171;B.1.1.176;B.1.1.189;B.1.1.191;B.1.1.194;B.1.1.196;B.1.1.198;B.1.1.207;B.1.1.214;B.1.1.216;B.1.1.217;B.1.1.219;B.1.1.220;B.1.1.222;B.1.1.227;B.1.1.232;B.1.1.237;B.1.1.240;B.1.1.241;B.1.1.25;B.1.1.253;B.1.1.255;B.1.1.258;B.1.1.263;B.1.1.269;B.1.1.27;B.1.1.272;B.1.1.273;B.1.1.277;B.1.1.279;B.1.1.28;B.1.1.284…
B.1.1.216	SNP	610	28883	G->C	N	G204R	non-synonymous	105	105	1	109	AD.1;AD.2;AE.8;AP.1;B.1.1;B.1.1.1;B.1.1.10;B.1.1.138;B.1.1.153;B.1.1.157;B.1.1.170;B.1.1.171;B.1.1.176;B.1.1.189;B.1.1.191;B.1.1.194;B.1.1.196;B.1.1.198;B.1.1.207;B.1.1.214;B.1.1.216;B.1.1.217;B.1.1.219;B.1.1.220;B.1.1.222;B.1.1.227;B.1.1.232;B.1.1.237;B.1.1.240;B.1.1.241;B.1.1.25;B.1.1.253;B.1.1.255;B.1.1.258;B.1.1.263;B.1.1.269;B.1.1.27;B.1.1.272;B.1.1.273;B.1.1.277;B.1.1.279;B.1.1.28;B.1.1.284…
B.1.1.216	SNP	668	26060	C->T	ORF3a	T223I	non-synonymous	103	105	0.980952	7	AB.1;AD.1;AD.2;B.1.1.216;B.1.1.416;B.1.1.433;B.1.36.27
B.1.1.216	SNP	947	14408	C->T	RdRp	P316L	non-synonymous	105	105	1	299	AB.1;AD.1;AD.2;AE.8;AP.1;B.1;B.1.1;B.1.1.1;B.1.1.10;B.1.1.138;B.1.1.153;B.1.1.157;B.1.1.170;B.1.1.171;B.1.1.176;B.1.1.189;B.1.1.191;B.1.1.194;B.1.1.196;B.1.1.198;B.1.1.207;B.1.1.214;B.1.1.216;B.1.1.217;B.1.1.219;B.1.1.220;B.1.1.222;B.1.1.227;B.1.1.232;B.1.1.237;B.1.1.240;B.1.1.241;B.1.1.25;B.1.1.253;B.1.1.255;B.1.1.258;B.1.1.263;B.1.1.269;B.1.1.27;B.1.1.272;B.1.1.273;B.1.1.277;B.1.1.279;B.1.1.28;…
B.1.1.216	SNP	1841	23403	A->G	S	D614G	non-synonymous	105	105	1	299	AB.1;AD.1;AD.2;AE.8;AP.1;B.1;B.1.1;B.1.1.1;B.1.1.10;B.1.1.138;B.1.1.153;B.1.1.157;B.1.1.170;B.1.1.171;B.1.1.176;B.1.1.189;B.1.1.191;B.1.1.194;B.1.1.196;B.1.1.198;B.1.1.207;B.1.1.214;B.1.1.216;B.1.1.217;B.1.1.219;B.1.1.220;B.1.1.222;B.1.1.227;B.1.1.232;B.1.1.237;B.1.1.240;B.1.1.241;B.1.1.25;B.1.1.253;B.1.1.255;B.1.1.258;B.1.1.263;B.1.1.269;B.1.1.27;B.1.1.272;B.1.1.273;B.1.1.277;B.1.1.279;B.1.1.28;…
B.1.1.216	SNP	241	241	C->T	UTR5	R81C	non-synonymous	105	105	1	299	AB.1;AD.1;AD.2;AE.8;AP.1;B.1;B.1.1;B.1.1.1;B.1.1.10;B.1.1.138;B.1.1.153;B.1.1.157;B.1.1.170;B.1.1.171;B.1.1.176;B.1.1.189;B.1.1.191;B.1.1.194;B.1.1.196;B.1.1.198;B.1.1.207;B.1.1.214;B.1.1.216;B.1.1.217;B.1.1.219;B.1.1.220;B.1.1.222;B.1.1.227;B.1.1.232;B.1.1.237;B.1.1.240;B.1.1.241;B.1.1.25;B.1.1.253;B.1.1.255;B.1.1.258;B.1.1.263;B.1.1.269;B.1.1.27;B.1.1.272;B.1.1.273;B.1.1.277;B.1.1.279;B.1.1.28;…
B.1.1.216	SNP	318	3037	C->T	nsp3	F106F	synonymous	105	105	1	299	AB.1;AD.1;AD.2;AE.8;AP.1;B.1;B.1.1;B.1.1.1;B.1.1.10;B.1.1.138;B.1.1.153;B.1.1.157;B.1.1.170;B.1.1.171;B.1.1.176;B.1.1.189;B.1.1.191;B.1.1.194;B.1.1.196;B.1.1.198;B.1.1.207;B.1.1.214;B.1.1.216;B.1.1.217;B.1.1.219;B.1.1.220;B.1.1.222;B.1.1.227;B.1.1.232;B.1.1.237;B.1.1.240;B.1.1.241;B.1.1.25;B.1.1.253;B.1.1.255;B.1.1.258;B.1.1.263;B.1.1.269;B.1.1.27;B.1.1.272;B.1.1.273;B.1.1.277;B.1.1.279;B.1.1.28;…
B.1.1.216	SNP	3165	5884	C->T	nsp3	Y1055Y	synonymous	105	105	1	3	B.1.1.196;B.1.1.216;B.1.474
B.1.1.217	SNP	118	28391	C->T	N	R40C	non-synonymous	111	178	0.623596	1	B.1.1.217
B.1.1.217	SNP	608	28881	G->A	N	R203K	non-synonymous	178	178	1	109	AD.1;AD.2;AE.8;AP.1;B.1.1;B.1.1.1;B.1.1.10;B.1.1.138;B.1.1.153;B.1.1.157;B.1.1.170;B.1.1.171;B.1.1.176;B.1.1.189;B.1.1.191;B.1.1.194;B.1.1.196;B.1.1.198;B.1.1.207;B.1.1.214;B.1.1.216;B.1.1.217;B.1.1.219;B.1.1.220;B.1.1.222;B.1.1.227;B.1.1.232;B.1.1.237;B.1.1.240;B.1.1.241;B.1.1.25;B.1.1.253;B.1.1.255;B.1.1.258;B.1.1.263;B.1.1.269;B.1.1.27;B.1.1.272;B.1.1.273;B.1.1.277;B.1.1.279;B.1.1.28;B.1.1.284…
B.1.1.217	SNP	609	28882	G->A	N	R203R	synonymous	178	178	1	109	AD.1;AD.2;AE.8;AP.1;B.1.1;B.1.1.1;B.1.1.10;B.1.1.138;B.1.1.153;B.1.1.157;B.1.1.170;B.1.1.171;B.1.1.176;B.1.1.189;B.1.1.191;B.1.1.194;B.1.1.196;B.1.1.198;B.1.1.207;B.1.1.214;B.1.1.216;B.1.1.217;B.1.1.219;B.1.1.220;B.1.1.222;B.1.1.227;B.1.1.232;B.1.1.237;B.1.1.240;B.1.1.241;B.1.1.25;B.1.1.253;B.1.1.255;B.1.1.258;B.1.1.263;B.1.1.269;B.1.1.27;B.1.1.272;B.1.1.273;B.1.1.277;B.1.1.279;B.1.1.28;B.1.1.284…
B.1.1.217	SNP	610	28883	G->C	N	G204R	non-synonymous	178	178	1	109	AD.1;AD.2;AE.8;AP.1;B.1.1;B.1.1.1;B.1.1.10;B.1.1.138;B.1.1.153;B.1.1.157;B.1.1.170;B.1.1.171;B.1.1.176;B.1.1.189;B.1.1.191;B.1.1.194;B.1.1.196;B.1.1.198;B.1.1.207;B.1.1.214;B.1.1.216;B.1.1.217;B.1.1.219;B.1.1.220;B.1.1.222;B.1.1.227;B.1.1.232;B.1.1.237;B.1.1.240;B.1.1.241;B.1.1.25;B.1.1.253;B.1.1.255;B.1.1.258;B.1.1.263;B.1.1.269;B.1.1.27;B.1.1.272;B.1.1.273;B.1.1.277;B.1.1.279;B.1.1.28;B.1.1.284…
B.1.1.217	SNP	947	14408	C->T	RdRp	P316L	non-synonymous	178	178	1	299	AB.1;AD.1;AD.2;AE.8;AP.1;B.1;B.1.1;B.1.1.1;B.1.1.10;B.1.1.138;B.1.1.153;B.1.1.157;B.1.1.170;B.1.1.171;B.1.1.176;B.1.1.189;B.1.1.191;B.1.1.194;B.1.1.196;B.1.1.198;B.1.1.207;B.1.1.214;B.1.1.216;B.1.1.217;B.1.1.219;B.1.1.220;B.1.1.222;B.1.1.227;B.1.1.232;B.1.1.237;B.1.1.240;B.1.1.241;B.1.1.25;B.1.1.253;B.1.1.255;B.1.1.258;B.1.1.263;B.1.1.269;B.1.1.27;B.1.1.272;B.1.1.273;B.1.1.277;B.1.1.279;B.1.1.28;…
B.1.1.217	SNP	1841	23403	A->G	S	D614G	non-synonymous	178	178	1	299	AB.1;AD.1;AD.2;AE.8;AP.1;B.1;B.1.1;B.1.1.1;B.1.1.10;B.1.1.138;B.1.1.153;B.1.1.157;B.1.1.170;B.1.1.171;B.1.1.176;B.1.1.189;B.1.1.191;B.1.1.194;B.1.1.196;B.1.1.198;B.1.1.207;B.1.1.214;B.1.1.216;B.1.1.217;B.1.1.219;B.1.1.220;B.1.1.222;B.1.1.227;B.1.1.232;B.1.1.237;B.1.1.240;B.1.1.241;B.1.1.25;B.1.1.253;B.1.1.255;B.1.1.258;B.1.1.263;B.1.1.269;B.1.1.27;B.1.1.272;B.1.1.273;B.1.1.277;B.1.1.279;B.1.1.28;…
B.1.1.217	deletion	163~229	29837~29903	CCATGTGATTTTAATAGCTTCTTAGGAGAATGACAAAAAAAAAAAAAAAAAAAAAAAAAAAAAAAAA->-------------------------------------------------------------------	UTR3	-	non-synonymous	171	178	0.960674	153	A.23.1;A.3;AB.1;AD.1;AD.2;B.1.1.1;B.1.1.10;B.1.1.138;B.1.1.153;B.1.1.170;B.1.1.171;B.1.1.176;B.1.1.191;B.1.1.196;B.1.1.198;B.1.1.207;B.1.1.217;B.1.1.219;B.1.1.220;B.1.1.227;B.1.1.232;B.1.1.240;B.1.1.241;B.1.1.253;B.1.1.255;B.1.1.269;B.1.1.272;B.1.1.277;B.1.1.279;B.1.1.286;B.1.1.288;B.1.1.294;B.1.1.297;B.1.1.298;B.1.1.301;B.1.1.302;B.1.1.303;B.1.1.304;B.1.1.305;B.1.1.307;B.1.1.309;B.1.1.310;B.1.1.…
B.1.1.217	SNP	241	241	C->T	UTR5	R81C	non-synonymous	178	178	1	299	AB.1;AD.1;AD.2;AE.8;AP.1;B.1;B.1.1;B.1.1.1;B.1.1.10;B.1.1.138;B.1.1.153;B.1.1.157;B.1.1.170;B.1.1.171;B.1.1.176;B.1.1.189;B.1.1.191;B.1.1.194;B.1.1.196;B.1.1.198;B.1.1.207;B.1.1.214;B.1.1.216;B.1.1.217;B.1.1.219;B.1.1.220;B.1.1.222;B.1.1.227;B.1.1.232;B.1.1.237;B.1.1.240;B.1.1.241;B.1.1.25;B.1.1.253;B.1.1.255;B.1.1.258;B.1.1.263;B.1.1.269;B.1.1.27;B.1.1.272;B.1.1.273;B.1.1.277;B.1.1.279;B.1.1.28;…
B.1.1.217	deletion	1~54	1~54	ATTAAAGGTTTATACCTTCCCAGGTAACAAACCAACCAACTTTCGATCTCTTGT->------------------------------------------------------	UTR5	-	non-synonymous	170	178	0.955056	173	A.23.1;A.3;AB.1;AD.1;AD.2;AE.8;B.1.1.1;B.1.1.10;B.1.1.138;B.1.1.153;B.1.1.157;B.1.1.170;B.1.1.171;B.1.1.176;B.1.1.191;B.1.1.196;B.1.1.198;B.1.1.207;B.1.1.217;B.1.1.219;B.1.1.220;B.1.1.227;B.1.1.232;B.1.1.240;B.1.1.241;B.1.1.253;B.1.1.255;B.1.1.269;B.1.1.272;B.1.1.277;B.1.1.279;B.1.1.286;B.1.1.288;B.1.1.294;B.1.1.297;B.1.1.298;B.1.1.301;B.1.1.302;B.1.1.303;B.1.1.304;B.1.1.305;B.1.1.307;B.1.1.309;B…
B.1.1.217	SNP	1449	19488	C->T	exonuclease	V483V	synonymous	173	178	0.97191	2	B.1.1.217;B.1.1.219
B.1.1.217	SNP	318	3037	C->T	nsp3	F106F	synonymous	178	178	1	299	AB.1;AD.1;AD.2;AE.8;AP.1;B.1;B.1.1;B.1.1.1;B.1.1.10;B.1.1.138;B.1.1.153;B.1.1.157;B.1.1.170;B.1.1.171;B.1.1.176;B.1.1.189;B.1.1.191;B.1.1.194;B.1.1.196;B.1.1.198;B.1.1.207;B.1.1.214;B.1.1.216;B.1.1.217;B.1.1.219;B.1.1.220;B.1.1.222;B.1.1.227;B.1.1.232;B.1.1.237;B.1.1.240;B.1.1.241;B.1.1.25;B.1.1.253;B.1.1.255;B.1.1.258;B.1.1.263;B.1.1.269;B.1.1.27;B.1.1.272;B.1.1.273;B.1.1.277;B.1.1.279;B.1.1.28;…
B.1.1.217	SNP	850	3569	A->G	nsp3	S284G	non-synonymous	173	178	0.97191	1	B.1.1.217
B.1.1.217	SNP	3492	6211	A->G	nsp3	G1164G	synonymous	173	178	0.97191	1	B.1.1.217
B.1.1.217	SNP	105	8659	A->G	nsp4	K35K	synonymous	178	178	1	1	B.1.1.217
B.1.1.219	SNP	578	28851	G->T	N	S193I	non-synonymous	70	125	0.56	2	B.1.1.219;B.1.221.4
B.1.1.219	SNP	608	28881	G->A	N	R203K	non-synonymous	125	125	1	109	AD.1;AD.2;AE.8;AP.1;B.1.1;B.1.1.1;B.1.1.10;B.1.1.138;B.1.1.153;B.1.1.157;B.1.1.170;B.1.1.171;B.1.1.176;B.1.1.189;B.1.1.191;B.1.1.194;B.1.1.196;B.1.1.198;B.1.1.207;B.1.1.214;B.1.1.216;B.1.1.217;B.1.1.219;B.1.1.220;B.1.1.222;B.1.1.227;B.1.1.232;B.1.1.237;B.1.1.240;B.1.1.241;B.1.1.25;B.1.1.253;B.1.1.255;B.1.1.258;B.1.1.263;B.1.1.269;B.1.1.27;B.1.1.272;B.1.1.273;B.1.1.277;B.1.1.279;B.1.1.28;B.1.1.284…
B.1.1.219	SNP	609	28882	G->A	N	R203R	synonymous	125	125	1	109	AD.1;AD.2;AE.8;AP.1;B.1.1;B.1.1.1;B.1.1.10;B.1.1.138;B.1.1.153;B.1.1.157;B.1.1.170;B.1.1.171;B.1.1.176;B.1.1.189;B.1.1.191;B.1.1.194;B.1.1.196;B.1.1.198;B.1.1.207;B.1.1.214;B.1.1.216;B.1.1.217;B.1.1.219;B.1.1.220;B.1.1.222;B.1.1.227;B.1.1.232;B.1.1.237;B.1.1.240;B.1.1.241;B.1.1.25;B.1.1.253;B.1.1.255;B.1.1.258;B.1.1.263;B.1.1.269;B.1.1.27;B.1.1.272;B.1.1.273;B.1.1.277;B.1.1.279;B.1.1.28;B.1.1.284…
B.1.1.219	SNP	610	28883	G->C	N	G204R	non-synonymous	125	125	1	109	AD.1;AD.2;AE.8;AP.1;B.1.1;B.1.1.1;B.1.1.10;B.1.1.138;B.1.1.153;B.1.1.157;B.1.1.170;B.1.1.171;B.1.1.176;B.1.1.189;B.1.1.191;B.1.1.194;B.1.1.196;B.1.1.198;B.1.1.207;B.1.1.214;B.1.1.216;B.1.1.217;B.1.1.219;B.1.1.220;B.1.1.222;B.1.1.227;B.1.1.232;B.1.1.237;B.1.1.240;B.1.1.241;B.1.1.25;B.1.1.253;B.1.1.255;B.1.1.258;B.1.1.263;B.1.1.269;B.1.1.27;B.1.1.272;B.1.1.273;B.1.1.277;B.1.1.279;B.1.1.28;B.1.1.284…
B.1.1.219	SNP	384	25776	G->T	ORF3a	W128C	non-synonymous	125	125	1	1	B.1.1.219
B.1.1.219	SNP	718	26110	C->T	ORF3a	P240S	non-synonymous	70	125	0.56	1	B.1.1.219
B.1.1.219	SNP	947	14408	C->T	RdRp	P316L	non-synonymous	125	125	1	299	AB.1;AD.1;AD.2;AE.8;AP.1;B.1;B.1.1;B.1.1.1;B.1.1.10;B.1.1.138;B.1.1.153;B.1.1.157;B.1.1.170;B.1.1.171;B.1.1.176;B.1.1.189;B.1.1.191;B.1.1.194;B.1.1.196;B.1.1.198;B.1.1.207;B.1.1.214;B.1.1.216;B.1.1.217;B.1.1.219;B.1.1.220;B.1.1.222;B.1.1.227;B.1.1.232;B.1.1.237;B.1.1.240;B.1.1.241;B.1.1.25;B.1.1.253;B.1.1.255;B.1.1.258;B.1.1.263;B.1.1.269;B.1.1.27;B.1.1.272;B.1.1.273;B.1.1.277;B.1.1.279;B.1.1.28;…
B.1.1.219	SNP	2302	15763	C->T	RdRp	L768L	synonymous	70	125	0.56	1	B.1.1.219
B.1.1.219	SNP	165	21727	C->T	S	F55F	synonymous	91	125	0.728	1	B.1.1.219
B.1.1.219	SNP	471	22033	C->A	S	F157L	non-synonymous	94	125	0.752	2	A.23.1;B.1.1.219
B.1.1.219	SNP	1841	23403	A->G	S	D614G	non-synonymous	125	125	1	299	AB.1;AD.1;AD.2;AE.8;AP.1;B.1;B.1.1;B.1.1.1;B.1.1.10;B.1.1.138;B.1.1.153;B.1.1.157;B.1.1.170;B.1.1.171;B.1.1.176;B.1.1.189;B.1.1.191;B.1.1.194;B.1.1.196;B.1.1.198;B.1.1.207;B.1.1.214;B.1.1.216;B.1.1.217;B.1.1.219;B.1.1.220;B.1.1.222;B.1.1.227;B.1.1.232;B.1.1.237;B.1.1.240;B.1.1.241;B.1.1.25;B.1.1.253;B.1.1.255;B.1.1.258;B.1.1.263;B.1.1.269;B.1.1.27;B.1.1.272;B.1.1.273;B.1.1.277;B.1.1.279;B.1.1.28;…
B.1.1.219	SNP	73	29747	G->T	UTR3	V25L	non-synonymous	120	125	0.96	2	B.1.1.219;B.1.1.227
B.1.1.219	deletion	163~229	29837~29903	CCATGTGATTTTAATAGCTTCTTAGGAGAATGACAAAAAAAAAAAAAAAAAAAAAAAAAAAAAAAAA->-------------------------------------------------------------------	UTR3	-	non-synonymous	100	125	0.8	153	A.23.1;A.3;AB.1;AD.1;AD.2;B.1.1.1;B.1.1.10;B.1.1.138;B.1.1.153;B.1.1.170;B.1.1.171;B.1.1.176;B.1.1.191;B.1.1.196;B.1.1.198;B.1.1.207;B.1.1.217;B.1.1.219;B.1.1.220;B.1.1.227;B.1.1.232;B.1.1.240;B.1.1.241;B.1.1.253;B.1.1.255;B.1.1.269;B.1.1.272;B.1.1.277;B.1.1.279;B.1.1.286;B.1.1.288;B.1.1.294;B.1.1.297;B.1.1.298;B.1.1.301;B.1.1.302;B.1.1.303;B.1.1.304;B.1.1.305;B.1.1.307;B.1.1.309;B.1.1.310;B.1.1.…
B.1.1.219	SNP	241	241	C->T	UTR5	R81C	non-synonymous	125	125	1	299	AB.1;AD.1;AD.2;AE.8;AP.1;B.1;B.1.1;B.1.1.1;B.1.1.10;B.1.1.138;B.1.1.153;B.1.1.157;B.1.1.170;B.1.1.171;B.1.1.176;B.1.1.189;B.1.1.191;B.1.1.194;B.1.1.196;B.1.1.198;B.1.1.207;B.1.1.214;B.1.1.216;B.1.1.217;B.1.1.219;B.1.1.220;B.1.1.222;B.1.1.227;B.1.1.232;B.1.1.237;B.1.1.240;B.1.1.241;B.1.1.25;B.1.1.253;B.1.1.255;B.1.1.258;B.1.1.263;B.1.1.269;B.1.1.27;B.1.1.272;B.1.1.273;B.1.1.277;B.1.1.279;B.1.1.28;…
B.1.1.219	deletion	1~54	1~54	ATTAAAGGTTTATACCTTCCCAGGTAACAAACCAACCAACTTTCGATCTCTTGT->------------------------------------------------------	UTR5	-	non-synonymous	99	125	0.792	173	A.23.1;A.3;AB.1;AD.1;AD.2;AE.8;B.1.1.1;B.1.1.10;B.1.1.138;B.1.1.153;B.1.1.157;B.1.1.170;B.1.1.171;B.1.1.176;B.1.1.191;B.1.1.196;B.1.1.198;B.1.1.207;B.1.1.217;B.1.1.219;B.1.1.220;B.1.1.227;B.1.1.232;B.1.1.240;B.1.1.241;B.1.1.253;B.1.1.255;B.1.1.269;B.1.1.272;B.1.1.277;B.1.1.279;B.1.1.286;B.1.1.288;B.1.1.294;B.1.1.297;B.1.1.298;B.1.1.301;B.1.1.302;B.1.1.303;B.1.1.304;B.1.1.305;B.1.1.307;B.1.1.309;B…
B.1.1.219	SNP	889	18928	C->T	exonuclease	P297S	non-synonymous	95	125	0.76	1	B.1.1.219
B.1.1.219	SNP	1449	19488	C->T	exonuclease	V483V	synonymous	125	125	1	2	B.1.1.217;B.1.1.219
B.1.1.219	SNP	318	3037	C->T	nsp3	F106F	synonymous	125	125	1	299	AB.1;AD.1;AD.2;AE.8;AP.1;B.1;B.1.1;B.1.1.1;B.1.1.10;B.1.1.138;B.1.1.153;B.1.1.157;B.1.1.170;B.1.1.171;B.1.1.176;B.1.1.189;B.1.1.191;B.1.1.194;B.1.1.196;B.1.1.198;B.1.1.207;B.1.1.214;B.1.1.216;B.1.1.217;B.1.1.219;B.1.1.220;B.1.1.222;B.1.1.227;B.1.1.232;B.1.1.237;B.1.1.240;B.1.1.241;B.1.1.25;B.1.1.253;B.1.1.255;B.1.1.258;B.1.1.263;B.1.1.269;B.1.1.27;B.1.1.272;B.1.1.273;B.1.1.277;B.1.1.279;B.1.1.28;…
B.1.1.219	SNP	1581	4300	G->T	nsp3	V527V	synonymous	66	125	0.528	1	B.1.1.219
B.1.1.219	SNP	2853	5572	G->A	nsp3	M951I	non-synonymous	120	125	0.96	1	B.1.1.219
B.1.1.219	SNP	3647	6366	A->T	nsp3	Q1216L	non-synonymous	123	125	0.984	1	B.1.1.219
B.1.1.219	SNP	886	9440	T->G	nsp4	C296G	non-synonymous	125	125	1	1	B.1.1.219
B.1.1.219	SNP	438	11410	G->A	nsp6	L146L	synonymous	124	125	0.992	1	B.1.1.219
B.1.1.220	SNP	159	26681	C->T	M	F53F	synonymous	116	116	1	5	B.1.1.138;B.1.1.220;B.1.1.258;B.1.427;B.1.429
B.1.1.220	SNP	608	28881	G->A	N	R203K	non-synonymous	116	116	1	109	AD.1;AD.2;AE.8;AP.1;B.1.1;B.1.1.1;B.1.1.10;B.1.1.138;B.1.1.153;B.1.1.157;B.1.1.170;B.1.1.171;B.1.1.176;B.1.1.189;B.1.1.191;B.1.1.194;B.1.1.196;B.1.1.198;B.1.1.207;B.1.1.214;B.1.1.216;B.1.1.217;B.1.1.219;B.1.1.220;B.1.1.222;B.1.1.227;B.1.1.232;B.1.1.237;B.1.1.240;B.1.1.241;B.1.1.25;B.1.1.253;B.1.1.255;B.1.1.258;B.1.1.263;B.1.1.269;B.1.1.27;B.1.1.272;B.1.1.273;B.1.1.277;B.1.1.279;B.1.1.28;B.1.1.284…
B.1.1.220	SNP	609	28882	G->A	N	R203R	synonymous	116	116	1	109	AD.1;AD.2;AE.8;AP.1;B.1.1;B.1.1.1;B.1.1.10;B.1.1.138;B.1.1.153;B.1.1.157;B.1.1.170;B.1.1.171;B.1.1.176;B.1.1.189;B.1.1.191;B.1.1.194;B.1.1.196;B.1.1.198;B.1.1.207;B.1.1.214;B.1.1.216;B.1.1.217;B.1.1.219;B.1.1.220;B.1.1.222;B.1.1.227;B.1.1.232;B.1.1.237;B.1.1.240;B.1.1.241;B.1.1.25;B.1.1.253;B.1.1.255;B.1.1.258;B.1.1.263;B.1.1.269;B.1.1.27;B.1.1.272;B.1.1.273;B.1.1.277;B.1.1.279;B.1.1.28;B.1.1.284…
B.1.1.220	SNP	610	28883	G->C	N	G204R	non-synonymous	116	116	1	109	AD.1;AD.2;AE.8;AP.1;B.1.1;B.1.1.1;B.1.1.10;B.1.1.138;B.1.1.153;B.1.1.157;B.1.1.170;B.1.1.171;B.1.1.176;B.1.1.189;B.1.1.191;B.1.1.194;B.1.1.196;B.1.1.198;B.1.1.207;B.1.1.214;B.1.1.216;B.1.1.217;B.1.1.219;B.1.1.220;B.1.1.222;B.1.1.227;B.1.1.232;B.1.1.237;B.1.1.240;B.1.1.241;B.1.1.25;B.1.1.253;B.1.1.255;B.1.1.258;B.1.1.263;B.1.1.269;B.1.1.27;B.1.1.272;B.1.1.273;B.1.1.277;B.1.1.279;B.1.1.28;B.1.1.284…
B.1.1.220	SNP	947	14408	C->T	RdRp	P316L	non-synonymous	116	116	1	299	AB.1;AD.1;AD.2;AE.8;AP.1;B.1;B.1.1;B.1.1.1;B.1.1.10;B.1.1.138;B.1.1.153;B.1.1.157;B.1.1.170;B.1.1.171;B.1.1.176;B.1.1.189;B.1.1.191;B.1.1.194;B.1.1.196;B.1.1.198;B.1.1.207;B.1.1.214;B.1.1.216;B.1.1.217;B.1.1.219;B.1.1.220;B.1.1.222;B.1.1.227;B.1.1.232;B.1.1.237;B.1.1.240;B.1.1.241;B.1.1.25;B.1.1.253;B.1.1.255;B.1.1.258;B.1.1.263;B.1.1.269;B.1.1.27;B.1.1.272;B.1.1.273;B.1.1.277;B.1.1.279;B.1.1.28;…
B.1.1.220	SNP	1841	23403	A->G	S	D614G	non-synonymous	115	116	0.991379	299	AB.1;AD.1;AD.2;AE.8;AP.1;B.1;B.1.1;B.1.1.1;B.1.1.10;B.1.1.138;B.1.1.153;B.1.1.157;B.1.1.170;B.1.1.171;B.1.1.176;B.1.1.189;B.1.1.191;B.1.1.194;B.1.1.196;B.1.1.198;B.1.1.207;B.1.1.214;B.1.1.216;B.1.1.217;B.1.1.219;B.1.1.220;B.1.1.222;B.1.1.227;B.1.1.232;B.1.1.237;B.1.1.240;B.1.1.241;B.1.1.25;B.1.1.253;B.1.1.255;B.1.1.258;B.1.1.263;B.1.1.269;B.1.1.27;B.1.1.272;B.1.1.273;B.1.1.277;B.1.1.279;B.1.1.28;…
B.1.1.220	deletion	163~229	29837~29903	CCATGTGATTTTAATAGCTTCTTAGGAGAATGACAAAAAAAAAAAAAAAAAAAAAAAAAAAAAAAAA->-------------------------------------------------------------------	UTR3	-	non-synonymous	72	116	0.62069	153	A.23.1;A.3;AB.1;AD.1;AD.2;B.1.1.1;B.1.1.10;B.1.1.138;B.1.1.153;B.1.1.170;B.1.1.171;B.1.1.176;B.1.1.191;B.1.1.196;B.1.1.198;B.1.1.207;B.1.1.217;B.1.1.219;B.1.1.220;B.1.1.227;B.1.1.232;B.1.1.240;B.1.1.241;B.1.1.253;B.1.1.255;B.1.1.269;B.1.1.272;B.1.1.277;B.1.1.279;B.1.1.286;B.1.1.288;B.1.1.294;B.1.1.297;B.1.1.298;B.1.1.301;B.1.1.302;B.1.1.303;B.1.1.304;B.1.1.305;B.1.1.307;B.1.1.309;B.1.1.310;B.1.1.…
B.1.1.220	SNP	241	241	C->T	UTR5	R81C	non-synonymous	116	116	1	299	AB.1;AD.1;AD.2;AE.8;AP.1;B.1;B.1.1;B.1.1.1;B.1.1.10;B.1.1.138;B.1.1.153;B.1.1.157;B.1.1.170;B.1.1.171;B.1.1.176;B.1.1.189;B.1.1.191;B.1.1.194;B.1.1.196;B.1.1.198;B.1.1.207;B.1.1.214;B.1.1.216;B.1.1.217;B.1.1.219;B.1.1.220;B.1.1.222;B.1.1.227;B.1.1.232;B.1.1.237;B.1.1.240;B.1.1.241;B.1.1.25;B.1.1.253;B.1.1.255;B.1.1.258;B.1.1.263;B.1.1.269;B.1.1.27;B.1.1.272;B.1.1.273;B.1.1.277;B.1.1.279;B.1.1.28;…
B.1.1.220	deletion	1~54	1~54	ATTAAAGGTTTATACCTTCCCAGGTAACAAACCAACCAACTTTCGATCTCTTGT->------------------------------------------------------	UTR5	-	non-synonymous	73	116	0.62931	173	A.23.1;A.3;AB.1;AD.1;AD.2;AE.8;B.1.1.1;B.1.1.10;B.1.1.138;B.1.1.153;B.1.1.157;B.1.1.170;B.1.1.171;B.1.1.176;B.1.1.191;B.1.1.196;B.1.1.198;B.1.1.207;B.1.1.217;B.1.1.219;B.1.1.220;B.1.1.227;B.1.1.232;B.1.1.240;B.1.1.241;B.1.1.253;B.1.1.255;B.1.1.269;B.1.1.272;B.1.1.277;B.1.1.279;B.1.1.286;B.1.1.288;B.1.1.294;B.1.1.297;B.1.1.298;B.1.1.301;B.1.1.302;B.1.1.303;B.1.1.304;B.1.1.305;B.1.1.307;B.1.1.309;B…
B.1.1.220	SNP	219	19839	T->C	endoRNAse	N73N	synonymous	101	116	0.87069	12	B.1.1.220;B.1.1.222;B.1.1.288;B.1.1.289;B.1.1.291;B.1.1.317;B.1.1.4;B.1.1.464;B.1.1.464.1;B.1.1.519;B.1.1.74;R.1
B.1.1.220	SNP	318	3037	C->T	nsp3	F106F	synonymous	116	116	1	299	AB.1;AD.1;AD.2;AE.8;AP.1;B.1;B.1.1;B.1.1.1;B.1.1.10;B.1.1.138;B.1.1.153;B.1.1.157;B.1.1.170;B.1.1.171;B.1.1.176;B.1.1.189;B.1.1.191;B.1.1.194;B.1.1.196;B.1.1.198;B.1.1.207;B.1.1.214;B.1.1.216;B.1.1.217;B.1.1.219;B.1.1.220;B.1.1.222;B.1.1.227;B.1.1.232;B.1.1.237;B.1.1.240;B.1.1.241;B.1.1.25;B.1.1.253;B.1.1.255;B.1.1.258;B.1.1.263;B.1.1.269;B.1.1.27;B.1.1.272;B.1.1.273;B.1.1.277;B.1.1.279;B.1.1.28;…
B.1.1.222	SNP	608	28881	G->A	N	R203K	non-synonymous	444	444	1	109	AD.1;AD.2;AE.8;AP.1;B.1.1;B.1.1.1;B.1.1.10;B.1.1.138;B.1.1.153;B.1.1.157;B.1.1.170;B.1.1.171;B.1.1.176;B.1.1.189;B.1.1.191;B.1.1.194;B.1.1.196;B.1.1.198;B.1.1.207;B.1.1.214;B.1.1.216;B.1.1.217;B.1.1.219;B.1.1.220;B.1.1.222;B.1.1.227;B.1.1.232;B.1.1.237;B.1.1.240;B.1.1.241;B.1.1.25;B.1.1.253;B.1.1.255;B.1.1.258;B.1.1.263;B.1.1.269;B.1.1.27;B.1.1.272;B.1.1.273;B.1.1.277;B.1.1.279;B.1.1.28;B.1.1.284…
B.1.1.222	SNP	609	28882	G->A	N	R203R	synonymous	444	444	1	109	AD.1;AD.2;AE.8;AP.1;B.1.1;B.1.1.1;B.1.1.10;B.1.1.138;B.1.1.153;B.1.1.157;B.1.1.170;B.1.1.171;B.1.1.176;B.1.1.189;B.1.1.191;B.1.1.194;B.1.1.196;B.1.1.198;B.1.1.207;B.1.1.214;B.1.1.216;B.1.1.217;B.1.1.219;B.1.1.220;B.1.1.222;B.1.1.227;B.1.1.232;B.1.1.237;B.1.1.240;B.1.1.241;B.1.1.25;B.1.1.253;B.1.1.255;B.1.1.258;B.1.1.263;B.1.1.269;B.1.1.27;B.1.1.272;B.1.1.273;B.1.1.277;B.1.1.279;B.1.1.28;B.1.1.284…
B.1.1.222	SNP	610	28883	G->C	N	G204R	non-synonymous	444	444	1	109	AD.1;AD.2;AE.8;AP.1;B.1.1;B.1.1.1;B.1.1.10;B.1.1.138;B.1.1.153;B.1.1.157;B.1.1.170;B.1.1.171;B.1.1.176;B.1.1.189;B.1.1.191;B.1.1.194;B.1.1.196;B.1.1.198;B.1.1.207;B.1.1.214;B.1.1.216;B.1.1.217;B.1.1.219;B.1.1.220;B.1.1.222;B.1.1.227;B.1.1.232;B.1.1.237;B.1.1.240;B.1.1.241;B.1.1.25;B.1.1.253;B.1.1.255;B.1.1.258;B.1.1.263;B.1.1.269;B.1.1.27;B.1.1.272;B.1.1.273;B.1.1.277;B.1.1.279;B.1.1.28;B.1.1.284…
B.1.1.222	SNP	947	14408	C->T	RdRp	P316L	non-synonymous	444	444	1	299	AB.1;AD.1;AD.2;AE.8;AP.1;B.1;B.1.1;B.1.1.1;B.1.1.10;B.1.1.138;B.1.1.153;B.1.1.157;B.1.1.170;B.1.1.171;B.1.1.176;B.1.1.189;B.1.1.191;B.1.1.194;B.1.1.196;B.1.1.198;B.1.1.207;B.1.1.214;B.1.1.216;B.1.1.217;B.1.1.219;B.1.1.220;B.1.1.222;B.1.1.227;B.1.1.232;B.1.1.237;B.1.1.240;B.1.1.241;B.1.1.25;B.1.1.253;B.1.1.255;B.1.1.258;B.1.1.263;B.1.1.269;B.1.1.27;B.1.1.272;B.1.1.273;B.1.1.277;B.1.1.279;B.1.1.28;…
B.1.1.222	SNP	1841	23403	A->G	S	D614G	non-synonymous	444	444	1	299	AB.1;AD.1;AD.2;AE.8;AP.1;B.1;B.1.1;B.1.1.1;B.1.1.10;B.1.1.138;B.1.1.153;B.1.1.157;B.1.1.170;B.1.1.171;B.1.1.176;B.1.1.189;B.1.1.191;B.1.1.194;B.1.1.196;B.1.1.198;B.1.1.207;B.1.1.214;B.1.1.216;B.1.1.217;B.1.1.219;B.1.1.220;B.1.1.222;B.1.1.227;B.1.1.232;B.1.1.237;B.1.1.240;B.1.1.241;B.1.1.25;B.1.1.253;B.1.1.255;B.1.1.258;B.1.1.263;B.1.1.269;B.1.1.27;B.1.1.272;B.1.1.273;B.1.1.277;B.1.1.279;B.1.1.28;…
B.1.1.222	SNP	2194	23756	A->G	S	T732A	non-synonymous	443	444	0.997748	2	B.1.1.222;B.1.1.519
B.1.1.222	SNP	241	241	C->T	UTR5	R81C	non-synonymous	442	444	0.995495	299	AB.1;AD.1;AD.2;AE.8;AP.1;B.1;B.1.1;B.1.1.1;B.1.1.10;B.1.1.138;B.1.1.153;B.1.1.157;B.1.1.170;B.1.1.171;B.1.1.176;B.1.1.189;B.1.1.191;B.1.1.194;B.1.1.196;B.1.1.198;B.1.1.207;B.1.1.214;B.1.1.216;B.1.1.217;B.1.1.219;B.1.1.220;B.1.1.222;B.1.1.227;B.1.1.232;B.1.1.237;B.1.1.240;B.1.1.241;B.1.1.25;B.1.1.253;B.1.1.255;B.1.1.258;B.1.1.263;B.1.1.269;B.1.1.27;B.1.1.272;B.1.1.273;B.1.1.277;B.1.1.279;B.1.1.28;…
B.1.1.222	SNP	219	19839	T->C	endoRNAse	N73N	synonymous	441	444	0.993243	12	B.1.1.220;B.1.1.222;B.1.1.288;B.1.1.289;B.1.1.291;B.1.1.317;B.1.1.4;B.1.1.464;B.1.1.464.1;B.1.1.519;B.1.1.74;R.1
B.1.1.222	SNP	318	3037	C->T	nsp3	F106F	synonymous	444	444	1	299	AB.1;AD.1;AD.2;AE.8;AP.1;B.1;B.1.1;B.1.1.1;B.1.1.10;B.1.1.138;B.1.1.153;B.1.1.157;B.1.1.170;B.1.1.171;B.1.1.176;B.1.1.189;B.1.1.191;B.1.1.194;B.1.1.196;B.1.1.198;B.1.1.207;B.1.1.214;B.1.1.216;B.1.1.217;B.1.1.219;B.1.1.220;B.1.1.222;B.1.1.227;B.1.1.232;B.1.1.237;B.1.1.240;B.1.1.241;B.1.1.25;B.1.1.253;B.1.1.255;B.1.1.258;B.1.1.263;B.1.1.269;B.1.1.27;B.1.1.272;B.1.1.273;B.1.1.277;B.1.1.279;B.1.1.28;…
B.1.1.227	SNP	220	26464	C->T	E	L74L	synonymous	164	164	1	1	B.1.1.227
B.1.1.227	SNP	608	28881	G->A	N	R203K	non-synonymous	164	164	1	109	AD.1;AD.2;AE.8;AP.1;B.1.1;B.1.1.1;B.1.1.10;B.1.1.138;B.1.1.153;B.1.1.157;B.1.1.170;B.1.1.171;B.1.1.176;B.1.1.189;B.1.1.191;B.1.1.194;B.1.1.196;B.1.1.198;B.1.1.207;B.1.1.214;B.1.1.216;B.1.1.217;B.1.1.219;B.1.1.220;B.1.1.222;B.1.1.227;B.1.1.232;B.1.1.237;B.1.1.240;B.1.1.241;B.1.1.25;B.1.1.253;B.1.1.255;B.1.1.258;B.1.1.263;B.1.1.269;B.1.1.27;B.1.1.272;B.1.1.273;B.1.1.277;B.1.1.279;B.1.1.28;B.1.1.284…
B.1.1.227	SNP	609	28882	G->A	N	R203R	synonymous	164	164	1	109	AD.1;AD.2;AE.8;AP.1;B.1.1;B.1.1.1;B.1.1.10;B.1.1.138;B.1.1.153;B.1.1.157;B.1.1.170;B.1.1.171;B.1.1.176;B.1.1.189;B.1.1.191;B.1.1.194;B.1.1.196;B.1.1.198;B.1.1.207;B.1.1.214;B.1.1.216;B.1.1.217;B.1.1.219;B.1.1.220;B.1.1.222;B.1.1.227;B.1.1.232;B.1.1.237;B.1.1.240;B.1.1.241;B.1.1.25;B.1.1.253;B.1.1.255;B.1.1.258;B.1.1.263;B.1.1.269;B.1.1.27;B.1.1.272;B.1.1.273;B.1.1.277;B.1.1.279;B.1.1.28;B.1.1.284…
B.1.1.227	SNP	610	28883	G->C	N	G204R	non-synonymous	164	164	1	109	AD.1;AD.2;AE.8;AP.1;B.1.1;B.1.1.1;B.1.1.10;B.1.1.138;B.1.1.153;B.1.1.157;B.1.1.170;B.1.1.171;B.1.1.176;B.1.1.189;B.1.1.191;B.1.1.194;B.1.1.196;B.1.1.198;B.1.1.207;B.1.1.214;B.1.1.216;B.1.1.217;B.1.1.219;B.1.1.220;B.1.1.222;B.1.1.227;B.1.1.232;B.1.1.237;B.1.1.240;B.1.1.241;B.1.1.25;B.1.1.253;B.1.1.255;B.1.1.258;B.1.1.263;B.1.1.269;B.1.1.27;B.1.1.272;B.1.1.273;B.1.1.277;B.1.1.279;B.1.1.28;B.1.1.284…
B.1.1.227	SNP	204	13665	C->T	RdRp	H68H	synonymous	164	164	1	4	B.1.1.227;B.1.36.35;B.1.573;B.1.595.4
B.1.1.227	SNP	947	14408	C->T	RdRp	P316L	non-synonymous	164	164	1	299	AB.1;AD.1;AD.2;AE.8;AP.1;B.1;B.1.1;B.1.1.1;B.1.1.10;B.1.1.138;B.1.1.153;B.1.1.157;B.1.1.170;B.1.1.171;B.1.1.176;B.1.1.189;B.1.1.191;B.1.1.194;B.1.1.196;B.1.1.198;B.1.1.207;B.1.1.214;B.1.1.216;B.1.1.217;B.1.1.219;B.1.1.220;B.1.1.222;B.1.1.227;B.1.1.232;B.1.1.237;B.1.1.240;B.1.1.241;B.1.1.25;B.1.1.253;B.1.1.255;B.1.1.258;B.1.1.263;B.1.1.269;B.1.1.27;B.1.1.272;B.1.1.273;B.1.1.277;B.1.1.279;B.1.1.28;…
B.1.1.227	SNP	2499	15960	C->T	RdRp	A833A	synonymous	164	164	1	1	B.1.1.227
B.1.1.227	SNP	1841	23403	A->G	S	D614G	non-synonymous	164	164	1	299	AB.1;AD.1;AD.2;AE.8;AP.1;B.1;B.1.1;B.1.1.1;B.1.1.10;B.1.1.138;B.1.1.153;B.1.1.157;B.1.1.170;B.1.1.171;B.1.1.176;B.1.1.189;B.1.1.191;B.1.1.194;B.1.1.196;B.1.1.198;B.1.1.207;B.1.1.214;B.1.1.216;B.1.1.217;B.1.1.219;B.1.1.220;B.1.1.222;B.1.1.227;B.1.1.232;B.1.1.237;B.1.1.240;B.1.1.241;B.1.1.25;B.1.1.253;B.1.1.255;B.1.1.258;B.1.1.263;B.1.1.269;B.1.1.27;B.1.1.272;B.1.1.273;B.1.1.277;B.1.1.279;B.1.1.28;…
B.1.1.227	SNP	73	29747	G->T	UTR3	V25L	non-synonymous	164	164	1	2	B.1.1.219;B.1.1.227
B.1.1.227	SNP	76	29750	C->T	UTR3	R26*	non-synonymous	162	164	0.987805	2	B.1.1.198;B.1.1.227
B.1.1.227	deletion	163~229	29837~29903	CCATGTGATTTTAATAGCTTCTTAGGAGAATGACAAAAAAAAAAAAAAAAAAAAAAAAAAAAAAAAA->-------------------------------------------------------------------	UTR3	-	non-synonymous	163	164	0.993902	153	A.23.1;A.3;AB.1;AD.1;AD.2;B.1.1.1;B.1.1.10;B.1.1.138;B.1.1.153;B.1.1.170;B.1.1.171;B.1.1.176;B.1.1.191;B.1.1.196;B.1.1.198;B.1.1.207;B.1.1.217;B.1.1.219;B.1.1.220;B.1.1.227;B.1.1.232;B.1.1.240;B.1.1.241;B.1.1.253;B.1.1.255;B.1.1.269;B.1.1.272;B.1.1.277;B.1.1.279;B.1.1.286;B.1.1.288;B.1.1.294;B.1.1.297;B.1.1.298;B.1.1.301;B.1.1.302;B.1.1.303;B.1.1.304;B.1.1.305;B.1.1.307;B.1.1.309;B.1.1.310;B.1.1.…
B.1.1.227	SNP	241	241	C->T	UTR5	R81C	non-synonymous	164	164	1	299	AB.1;AD.1;AD.2;AE.8;AP.1;B.1;B.1.1;B.1.1.1;B.1.1.10;B.1.1.138;B.1.1.153;B.1.1.157;B.1.1.170;B.1.1.171;B.1.1.176;B.1.1.189;B.1.1.191;B.1.1.194;B.1.1.196;B.1.1.198;B.1.1.207;B.1.1.214;B.1.1.216;B.1.1.217;B.1.1.219;B.1.1.220;B.1.1.222;B.1.1.227;B.1.1.232;B.1.1.237;B.1.1.240;B.1.1.241;B.1.1.25;B.1.1.253;B.1.1.255;B.1.1.258;B.1.1.263;B.1.1.269;B.1.1.27;B.1.1.272;B.1.1.273;B.1.1.277;B.1.1.279;B.1.1.28;…
B.1.1.227	deletion	1~54	1~54	ATTAAAGGTTTATACCTTCCCAGGTAACAAACCAACCAACTTTCGATCTCTTGT->------------------------------------------------------	UTR5	-	non-synonymous	163	164	0.993902	173	A.23.1;A.3;AB.1;AD.1;AD.2;AE.8;B.1.1.1;B.1.1.10;B.1.1.138;B.1.1.153;B.1.1.157;B.1.1.170;B.1.1.171;B.1.1.176;B.1.1.191;B.1.1.196;B.1.1.198;B.1.1.207;B.1.1.217;B.1.1.219;B.1.1.220;B.1.1.227;B.1.1.232;B.1.1.240;B.1.1.241;B.1.1.253;B.1.1.255;B.1.1.269;B.1.1.272;B.1.1.277;B.1.1.279;B.1.1.286;B.1.1.288;B.1.1.294;B.1.1.297;B.1.1.298;B.1.1.301;B.1.1.302;B.1.1.303;B.1.1.304;B.1.1.305;B.1.1.307;B.1.1.309;B…
B.1.1.227	SNP	960	20580	G->T	endoRNAse	V320V	synonymous	121	164	0.737805	1	B.1.1.227
B.1.1.227	SNP	505	16741	G->T	helicase	V169F	non-synonymous	164	164	1	1	B.1.1.227
B.1.1.227	SNP	360	625	G->T	nsp1	K120N	non-synonymous	164	164	1	1	B.1.1.227
B.1.1.227	SNP	318	3037	C->T	nsp3	F106F	synonymous	164	164	1	299	AB.1;AD.1;AD.2;AE.8;AP.1;B.1;B.1.1;B.1.1.1;B.1.1.10;B.1.1.138;B.1.1.153;B.1.1.157;B.1.1.170;B.1.1.171;B.1.1.176;B.1.1.189;B.1.1.191;B.1.1.194;B.1.1.196;B.1.1.198;B.1.1.207;B.1.1.214;B.1.1.216;B.1.1.217;B.1.1.219;B.1.1.220;B.1.1.222;B.1.1.227;B.1.1.232;B.1.1.237;B.1.1.240;B.1.1.241;B.1.1.25;B.1.1.253;B.1.1.255;B.1.1.258;B.1.1.263;B.1.1.269;B.1.1.27;B.1.1.272;B.1.1.273;B.1.1.277;B.1.1.279;B.1.1.28;…
B.1.1.232	SNP	608	28881	G->A	N	R203K	non-synonymous	314	315	0.996825	109	AD.1;AD.2;AE.8;AP.1;B.1.1;B.1.1.1;B.1.1.10;B.1.1.138;B.1.1.153;B.1.1.157;B.1.1.170;B.1.1.171;B.1.1.176;B.1.1.189;B.1.1.191;B.1.1.194;B.1.1.196;B.1.1.198;B.1.1.207;B.1.1.214;B.1.1.216;B.1.1.217;B.1.1.219;B.1.1.220;B.1.1.222;B.1.1.227;B.1.1.232;B.1.1.237;B.1.1.240;B.1.1.241;B.1.1.25;B.1.1.253;B.1.1.255;B.1.1.258;B.1.1.263;B.1.1.269;B.1.1.27;B.1.1.272;B.1.1.273;B.1.1.277;B.1.1.279;B.1.1.28;B.1.1.284…
B.1.1.232	SNP	609	28882	G->A	N	R203R	synonymous	314	315	0.996825	109	AD.1;AD.2;AE.8;AP.1;B.1.1;B.1.1.1;B.1.1.10;B.1.1.138;B.1.1.153;B.1.1.157;B.1.1.170;B.1.1.171;B.1.1.176;B.1.1.189;B.1.1.191;B.1.1.194;B.1.1.196;B.1.1.198;B.1.1.207;B.1.1.214;B.1.1.216;B.1.1.217;B.1.1.219;B.1.1.220;B.1.1.222;B.1.1.227;B.1.1.232;B.1.1.237;B.1.1.240;B.1.1.241;B.1.1.25;B.1.1.253;B.1.1.255;B.1.1.258;B.1.1.263;B.1.1.269;B.1.1.27;B.1.1.272;B.1.1.273;B.1.1.277;B.1.1.279;B.1.1.28;B.1.1.284…
B.1.1.232	SNP	610	28883	G->C	N	G204R	non-synonymous	314	315	0.996825	109	AD.1;AD.2;AE.8;AP.1;B.1.1;B.1.1.1;B.1.1.10;B.1.1.138;B.1.1.153;B.1.1.157;B.1.1.170;B.1.1.171;B.1.1.176;B.1.1.189;B.1.1.191;B.1.1.194;B.1.1.196;B.1.1.198;B.1.1.207;B.1.1.214;B.1.1.216;B.1.1.217;B.1.1.219;B.1.1.220;B.1.1.222;B.1.1.227;B.1.1.232;B.1.1.237;B.1.1.240;B.1.1.241;B.1.1.25;B.1.1.253;B.1.1.255;B.1.1.258;B.1.1.263;B.1.1.269;B.1.1.27;B.1.1.272;B.1.1.273;B.1.1.277;B.1.1.279;B.1.1.28;B.1.1.284…
B.1.1.232	SNP	360	28253	C->T	ORF8	F120F	synonymous	171	315	0.542857	4	B.1.1.232;B.1.1.241;B.1.351;P.2
B.1.1.232	SNP	947	14408	C->T	RdRp	P316L	non-synonymous	315	315	1	299	AB.1;AD.1;AD.2;AE.8;AP.1;B.1;B.1.1;B.1.1.1;B.1.1.10;B.1.1.138;B.1.1.153;B.1.1.157;B.1.1.170;B.1.1.171;B.1.1.176;B.1.1.189;B.1.1.191;B.1.1.194;B.1.1.196;B.1.1.198;B.1.1.207;B.1.1.214;B.1.1.216;B.1.1.217;B.1.1.219;B.1.1.220;B.1.1.222;B.1.1.227;B.1.1.232;B.1.1.237;B.1.1.240;B.1.1.241;B.1.1.25;B.1.1.253;B.1.1.255;B.1.1.258;B.1.1.263;B.1.1.269;B.1.1.27;B.1.1.272;B.1.1.273;B.1.1.277;B.1.1.279;B.1.1.28;…
B.1.1.232	SNP	1799	15260	G->T	RdRp	S600I	non-synonymous	194	315	0.615873	1	B.1.1.232
B.1.1.232	SNP	1841	23403	A->G	S	D614G	non-synonymous	315	315	1	299	AB.1;AD.1;AD.2;AE.8;AP.1;B.1;B.1.1;B.1.1.1;B.1.1.10;B.1.1.138;B.1.1.153;B.1.1.157;B.1.1.170;B.1.1.171;B.1.1.176;B.1.1.189;B.1.1.191;B.1.1.194;B.1.1.196;B.1.1.198;B.1.1.207;B.1.1.214;B.1.1.216;B.1.1.217;B.1.1.219;B.1.1.220;B.1.1.222;B.1.1.227;B.1.1.232;B.1.1.237;B.1.1.240;B.1.1.241;B.1.1.25;B.1.1.253;B.1.1.255;B.1.1.258;B.1.1.263;B.1.1.269;B.1.1.27;B.1.1.272;B.1.1.273;B.1.1.277;B.1.1.279;B.1.1.28;…
B.1.1.232	SNP	3225	24787	C->T	S	F1075F	synonymous	184	315	0.584127	1	B.1.1.232
B.1.1.232	deletion	163~229	29837~29903	CCATGTGATTTTAATAGCTTCTTAGGAGAATGACAAAAAAAAAAAAAAAAAAAAAAAAAAAAAAAAA->-------------------------------------------------------------------	UTR3	-	non-synonymous	256	315	0.812698	153	A.23.1;A.3;AB.1;AD.1;AD.2;B.1.1.1;B.1.1.10;B.1.1.138;B.1.1.153;B.1.1.170;B.1.1.171;B.1.1.176;B.1.1.191;B.1.1.196;B.1.1.198;B.1.1.207;B.1.1.217;B.1.1.219;B.1.1.220;B.1.1.227;B.1.1.232;B.1.1.240;B.1.1.241;B.1.1.253;B.1.1.255;B.1.1.269;B.1.1.272;B.1.1.277;B.1.1.279;B.1.1.286;B.1.1.288;B.1.1.294;B.1.1.297;B.1.1.298;B.1.1.301;B.1.1.302;B.1.1.303;B.1.1.304;B.1.1.305;B.1.1.307;B.1.1.309;B.1.1.310;B.1.1.…
B.1.1.232	SNP	241	241	C->T	UTR5	R81C	non-synonymous	314	315	0.996825	299	AB.1;AD.1;AD.2;AE.8;AP.1;B.1;B.1.1;B.1.1.1;B.1.1.10;B.1.1.138;B.1.1.153;B.1.1.157;B.1.1.170;B.1.1.171;B.1.1.176;B.1.1.189;B.1.1.191;B.1.1.194;B.1.1.196;B.1.1.198;B.1.1.207;B.1.1.214;B.1.1.216;B.1.1.217;B.1.1.219;B.1.1.220;B.1.1.222;B.1.1.227;B.1.1.232;B.1.1.237;B.1.1.240;B.1.1.241;B.1.1.25;B.1.1.253;B.1.1.255;B.1.1.258;B.1.1.263;B.1.1.269;B.1.1.27;B.1.1.272;B.1.1.273;B.1.1.277;B.1.1.279;B.1.1.28;…
B.1.1.232	deletion	1~54	1~54	ATTAAAGGTTTATACCTTCCCAGGTAACAAACCAACCAACTTTCGATCTCTTGT->------------------------------------------------------	UTR5	-	non-synonymous	287	315	0.911111	173	A.23.1;A.3;AB.1;AD.1;AD.2;AE.8;B.1.1.1;B.1.1.10;B.1.1.138;B.1.1.153;B.1.1.157;B.1.1.170;B.1.1.171;B.1.1.176;B.1.1.191;B.1.1.196;B.1.1.198;B.1.1.207;B.1.1.217;B.1.1.219;B.1.1.220;B.1.1.227;B.1.1.232;B.1.1.240;B.1.1.241;B.1.1.253;B.1.1.255;B.1.1.269;B.1.1.272;B.1.1.277;B.1.1.279;B.1.1.286;B.1.1.288;B.1.1.294;B.1.1.297;B.1.1.298;B.1.1.301;B.1.1.302;B.1.1.303;B.1.1.304;B.1.1.305;B.1.1.307;B.1.1.309;B…
B.1.1.232	SNP	243	16479	T->C	helicase	F81F	synonymous	315	315	1	1	B.1.1.232
B.1.1.232	SNP	1732	2537	T->G	nsp2	L578V	non-synonymous	314	315	0.996825	1	B.1.1.232
B.1.1.232	SNP	318	3037	C->T	nsp3	F106F	synonymous	315	315	1	299	AB.1;AD.1;AD.2;AE.8;AP.1;B.1;B.1.1;B.1.1.1;B.1.1.10;B.1.1.138;B.1.1.153;B.1.1.157;B.1.1.170;B.1.1.171;B.1.1.176;B.1.1.189;B.1.1.191;B.1.1.194;B.1.1.196;B.1.1.198;B.1.1.207;B.1.1.214;B.1.1.216;B.1.1.217;B.1.1.219;B.1.1.220;B.1.1.222;B.1.1.227;B.1.1.232;B.1.1.237;B.1.1.240;B.1.1.241;B.1.1.25;B.1.1.253;B.1.1.255;B.1.1.258;B.1.1.263;B.1.1.269;B.1.1.27;B.1.1.272;B.1.1.273;B.1.1.277;B.1.1.279;B.1.1.28;…
B.1.1.232	SNP	3260	5979	C->T	nsp3	S1087F	non-synonymous	194	315	0.615873	1	B.1.1.232
B.1.1.232	SNP	1374	9928	G->T	nsp4	M458I	non-synonymous	194	315	0.615873	1	B.1.1.232
B.1.1.232	SNP	100	12191	G->T	nsp8	V34F	non-synonymous	314	315	0.996825	1	B.1.1.232
B.1.1.237	SNP	250	28523	A->G	N	I84V	non-synonymous	83	114	0.72807	1	B.1.1.237
B.1.1.237	SNP	608	28881	G->A	N	R203K	non-synonymous	114	114	1	109	AD.1;AD.2;AE.8;AP.1;B.1.1;B.1.1.1;B.1.1.10;B.1.1.138;B.1.1.153;B.1.1.157;B.1.1.170;B.1.1.171;B.1.1.176;B.1.1.189;B.1.1.191;B.1.1.194;B.1.1.196;B.1.1.198;B.1.1.207;B.1.1.214;B.1.1.216;B.1.1.217;B.1.1.219;B.1.1.220;B.1.1.222;B.1.1.227;B.1.1.232;B.1.1.237;B.1.1.240;B.1.1.241;B.1.1.25;B.1.1.253;B.1.1.255;B.1.1.258;B.1.1.263;B.1.1.269;B.1.1.27;B.1.1.272;B.1.1.273;B.1.1.277;B.1.1.279;B.1.1.28;B.1.1.284…
B.1.1.237	SNP	609	28882	G->A	N	R203R	synonymous	114	114	1	109	AD.1;AD.2;AE.8;AP.1;B.1.1;B.1.1.1;B.1.1.10;B.1.1.138;B.1.1.153;B.1.1.157;B.1.1.170;B.1.1.171;B.1.1.176;B.1.1.189;B.1.1.191;B.1.1.194;B.1.1.196;B.1.1.198;B.1.1.207;B.1.1.214;B.1.1.216;B.1.1.217;B.1.1.219;B.1.1.220;B.1.1.222;B.1.1.227;B.1.1.232;B.1.1.237;B.1.1.240;B.1.1.241;B.1.1.25;B.1.1.253;B.1.1.255;B.1.1.258;B.1.1.263;B.1.1.269;B.1.1.27;B.1.1.272;B.1.1.273;B.1.1.277;B.1.1.279;B.1.1.28;B.1.1.284…
B.1.1.237	SNP	610	28883	G->C	N	G204R	non-synonymous	114	114	1	109	AD.1;AD.2;AE.8;AP.1;B.1.1;B.1.1.1;B.1.1.10;B.1.1.138;B.1.1.153;B.1.1.157;B.1.1.170;B.1.1.171;B.1.1.176;B.1.1.189;B.1.1.191;B.1.1.194;B.1.1.196;B.1.1.198;B.1.1.207;B.1.1.214;B.1.1.216;B.1.1.217;B.1.1.219;B.1.1.220;B.1.1.222;B.1.1.227;B.1.1.232;B.1.1.237;B.1.1.240;B.1.1.241;B.1.1.25;B.1.1.253;B.1.1.255;B.1.1.258;B.1.1.263;B.1.1.269;B.1.1.27;B.1.1.272;B.1.1.273;B.1.1.277;B.1.1.279;B.1.1.28;B.1.1.284…
B.1.1.237	SNP	621	26013	C->G	ORF3a	F207L	non-synonymous	65	114	0.570175	1	B.1.1.237
B.1.1.237	SNP	122	27877	G->T	ORF7b	C41F	non-synonymous	109	114	0.95614	2	B.1.1.237;B.1.160.26
B.1.1.237	SNP	947	14408	C->T	RdRp	P316L	non-synonymous	114	114	1	299	AB.1;AD.1;AD.2;AE.8;AP.1;B.1;B.1.1;B.1.1.1;B.1.1.10;B.1.1.138;B.1.1.153;B.1.1.157;B.1.1.170;B.1.1.171;B.1.1.176;B.1.1.189;B.1.1.191;B.1.1.194;B.1.1.196;B.1.1.198;B.1.1.207;B.1.1.214;B.1.1.216;B.1.1.217;B.1.1.219;B.1.1.220;B.1.1.222;B.1.1.227;B.1.1.232;B.1.1.237;B.1.1.240;B.1.1.241;B.1.1.25;B.1.1.253;B.1.1.255;B.1.1.258;B.1.1.263;B.1.1.269;B.1.1.27;B.1.1.272;B.1.1.273;B.1.1.277;B.1.1.279;B.1.1.28;…
B.1.1.237	SNP	62	21624	G->T	S	R21I	non-synonymous	114	114	1	3	B.1.1.237;B.1.1.279;B.1.1.365
B.1.1.237	SNP	1841	23403	A->G	S	D614G	non-synonymous	114	114	1	299	AB.1;AD.1;AD.2;AE.8;AP.1;B.1;B.1.1;B.1.1.1;B.1.1.10;B.1.1.138;B.1.1.153;B.1.1.157;B.1.1.170;B.1.1.171;B.1.1.176;B.1.1.189;B.1.1.191;B.1.1.194;B.1.1.196;B.1.1.198;B.1.1.207;B.1.1.214;B.1.1.216;B.1.1.217;B.1.1.219;B.1.1.220;B.1.1.222;B.1.1.227;B.1.1.232;B.1.1.237;B.1.1.240;B.1.1.241;B.1.1.25;B.1.1.253;B.1.1.255;B.1.1.258;B.1.1.263;B.1.1.269;B.1.1.27;B.1.1.272;B.1.1.273;B.1.1.277;B.1.1.279;B.1.1.28;…
B.1.1.237	SNP	241	241	C->T	UTR5	R81C	non-synonymous	114	114	1	299	AB.1;AD.1;AD.2;AE.8;AP.1;B.1;B.1.1;B.1.1.1;B.1.1.10;B.1.1.138;B.1.1.153;B.1.1.157;B.1.1.170;B.1.1.171;B.1.1.176;B.1.1.189;B.1.1.191;B.1.1.194;B.1.1.196;B.1.1.198;B.1.1.207;B.1.1.214;B.1.1.216;B.1.1.217;B.1.1.219;B.1.1.220;B.1.1.222;B.1.1.227;B.1.1.232;B.1.1.237;B.1.1.240;B.1.1.241;B.1.1.25;B.1.1.253;B.1.1.255;B.1.1.258;B.1.1.263;B.1.1.269;B.1.1.27;B.1.1.272;B.1.1.273;B.1.1.277;B.1.1.279;B.1.1.28;…
B.1.1.237	SNP	318	3037	C->T	nsp3	F106F	synonymous	114	114	1	299	AB.1;AD.1;AD.2;AE.8;AP.1;B.1;B.1.1;B.1.1.1;B.1.1.10;B.1.1.138;B.1.1.153;B.1.1.157;B.1.1.170;B.1.1.171;B.1.1.176;B.1.1.189;B.1.1.191;B.1.1.194;B.1.1.196;B.1.1.198;B.1.1.207;B.1.1.214;B.1.1.216;B.1.1.217;B.1.1.219;B.1.1.220;B.1.1.222;B.1.1.227;B.1.1.232;B.1.1.237;B.1.1.240;B.1.1.241;B.1.1.25;B.1.1.253;B.1.1.255;B.1.1.258;B.1.1.263;B.1.1.269;B.1.1.27;B.1.1.272;B.1.1.273;B.1.1.277;B.1.1.279;B.1.1.28;…
B.1.1.237	SNP	330	3049	T->C	nsp3	D110D	synonymous	114	114	1	1	B.1.1.237
B.1.1.240	SNP	37	28310	C->T	N	P13S	non-synonymous	120	120	1	1	B.1.1.240
B.1.1.240	SNP	608	28881	G->A	N	R203K	non-synonymous	120	120	1	109	AD.1;AD.2;AE.8;AP.1;B.1.1;B.1.1.1;B.1.1.10;B.1.1.138;B.1.1.153;B.1.1.157;B.1.1.170;B.1.1.171;B.1.1.176;B.1.1.189;B.1.1.191;B.1.1.194;B.1.1.196;B.1.1.198;B.1.1.207;B.1.1.214;B.1.1.216;B.1.1.217;B.1.1.219;B.1.1.220;B.1.1.222;B.1.1.227;B.1.1.232;B.1.1.237;B.1.1.240;B.1.1.241;B.1.1.25;B.1.1.253;B.1.1.255;B.1.1.258;B.1.1.263;B.1.1.269;B.1.1.27;B.1.1.272;B.1.1.273;B.1.1.277;B.1.1.279;B.1.1.28;B.1.1.284…
B.1.1.240	SNP	609	28882	G->A	N	R203R	synonymous	120	120	1	109	AD.1;AD.2;AE.8;AP.1;B.1.1;B.1.1.1;B.1.1.10;B.1.1.138;B.1.1.153;B.1.1.157;B.1.1.170;B.1.1.171;B.1.1.176;B.1.1.189;B.1.1.191;B.1.1.194;B.1.1.196;B.1.1.198;B.1.1.207;B.1.1.214;B.1.1.216;B.1.1.217;B.1.1.219;B.1.1.220;B.1.1.222;B.1.1.227;B.1.1.232;B.1.1.237;B.1.1.240;B.1.1.241;B.1.1.25;B.1.1.253;B.1.1.255;B.1.1.258;B.1.1.263;B.1.1.269;B.1.1.27;B.1.1.272;B.1.1.273;B.1.1.277;B.1.1.279;B.1.1.28;B.1.1.284…
B.1.1.240	SNP	610	28883	G->C	N	G204R	non-synonymous	120	120	1	109	AD.1;AD.2;AE.8;AP.1;B.1.1;B.1.1.1;B.1.1.10;B.1.1.138;B.1.1.153;B.1.1.157;B.1.1.170;B.1.1.171;B.1.1.176;B.1.1.189;B.1.1.191;B.1.1.194;B.1.1.196;B.1.1.198;B.1.1.207;B.1.1.214;B.1.1.216;B.1.1.217;B.1.1.219;B.1.1.220;B.1.1.222;B.1.1.227;B.1.1.232;B.1.1.237;B.1.1.240;B.1.1.241;B.1.1.25;B.1.1.253;B.1.1.255;B.1.1.258;B.1.1.263;B.1.1.269;B.1.1.27;B.1.1.272;B.1.1.273;B.1.1.277;B.1.1.279;B.1.1.28;B.1.1.284…
B.1.1.240	SNP	1248	29521	A->T	N	S416S	synonymous	120	120	1	1	B.1.1.240
B.1.1.240	SNP	88	29645	G->T	ORF10	V30L	non-synonymous	120	120	1	60	B.1.1.240;B.1.160.30;B.1.177;B.1.177.10;B.1.177.11;B.1.177.12;B.1.177.14;B.1.177.15;B.1.177.16;B.1.177.17;B.1.177.18;B.1.177.19;B.1.177.2;B.1.177.20;B.1.177.21;B.1.177.24;B.1.177.32;B.1.177.33;B.1.177.35;B.1.177.4;B.1.177.40;B.1.177.41;B.1.177.42;B.1.177.43;B.1.177.44;B.1.177.45;B.1.177.48;B.1.177.5;B.1.177.50;B.1.177.52;B.1.177.54;B.1.177.55;B.1.177.56;B.1.177.57;B.1.177.58;B.1.177.6;B.1.177.60;…
B.1.1.240	SNP	194	28087	C->T	ORF8	A65V	non-synonymous	115	120	0.958333	3	B.1.1.240;B.1.221.3;B.1.509
B.1.1.240	SNP	947	14408	C->T	RdRp	P316L	non-synonymous	120	120	1	299	AB.1;AD.1;AD.2;AE.8;AP.1;B.1;B.1.1;B.1.1.1;B.1.1.10;B.1.1.138;B.1.1.153;B.1.1.157;B.1.1.170;B.1.1.171;B.1.1.176;B.1.1.189;B.1.1.191;B.1.1.194;B.1.1.196;B.1.1.198;B.1.1.207;B.1.1.214;B.1.1.216;B.1.1.217;B.1.1.219;B.1.1.220;B.1.1.222;B.1.1.227;B.1.1.232;B.1.1.237;B.1.1.240;B.1.1.241;B.1.1.25;B.1.1.253;B.1.1.255;B.1.1.258;B.1.1.263;B.1.1.269;B.1.1.27;B.1.1.272;B.1.1.273;B.1.1.277;B.1.1.279;B.1.1.28;…
B.1.1.240	SNP	390	21952	C->T	S	V130V	synonymous	117	120	0.975	1	B.1.1.240
B.1.1.240	SNP	1841	23403	A->G	S	D614G	non-synonymous	120	120	1	299	AB.1;AD.1;AD.2;AE.8;AP.1;B.1;B.1.1;B.1.1.1;B.1.1.10;B.1.1.138;B.1.1.153;B.1.1.157;B.1.1.170;B.1.1.171;B.1.1.176;B.1.1.189;B.1.1.191;B.1.1.194;B.1.1.196;B.1.1.198;B.1.1.207;B.1.1.214;B.1.1.216;B.1.1.217;B.1.1.219;B.1.1.220;B.1.1.222;B.1.1.227;B.1.1.232;B.1.1.237;B.1.1.240;B.1.1.241;B.1.1.25;B.1.1.253;B.1.1.255;B.1.1.258;B.1.1.263;B.1.1.269;B.1.1.27;B.1.1.272;B.1.1.273;B.1.1.277;B.1.1.279;B.1.1.28;…
B.1.1.240	SNP	2568	24130	C->T	S	N856N	synonymous	74	120	0.616667	1	B.1.1.240
B.1.1.240	SNP	3219	24781	G->T	S	K1073N	non-synonymous	120	120	1	3	B.1.1.194;B.1.1.240;C.30
B.1.1.240	SNP	3749	25311	G->T	S	C1250F	non-synonymous	92	120	0.766667	1	B.1.1.240
B.1.1.240	deletion	163~229	29837~29903	CCATGTGATTTTAATAGCTTCTTAGGAGAATGACAAAAAAAAAAAAAAAAAAAAAAAAAAAAAAAAA->-------------------------------------------------------------------	UTR3	-	non-synonymous	92	120	0.766667	153	A.23.1;A.3;AB.1;AD.1;AD.2;B.1.1.1;B.1.1.10;B.1.1.138;B.1.1.153;B.1.1.170;B.1.1.171;B.1.1.176;B.1.1.191;B.1.1.196;B.1.1.198;B.1.1.207;B.1.1.217;B.1.1.219;B.1.1.220;B.1.1.227;B.1.1.232;B.1.1.240;B.1.1.241;B.1.1.253;B.1.1.255;B.1.1.269;B.1.1.272;B.1.1.277;B.1.1.279;B.1.1.286;B.1.1.288;B.1.1.294;B.1.1.297;B.1.1.298;B.1.1.301;B.1.1.302;B.1.1.303;B.1.1.304;B.1.1.305;B.1.1.307;B.1.1.309;B.1.1.310;B.1.1.…
B.1.1.240	SNP	241	241	C->T	UTR5	R81C	non-synonymous	120	120	1	299	AB.1;AD.1;AD.2;AE.8;AP.1;B.1;B.1.1;B.1.1.1;B.1.1.10;B.1.1.138;B.1.1.153;B.1.1.157;B.1.1.170;B.1.1.171;B.1.1.176;B.1.1.189;B.1.1.191;B.1.1.194;B.1.1.196;B.1.1.198;B.1.1.207;B.1.1.214;B.1.1.216;B.1.1.217;B.1.1.219;B.1.1.220;B.1.1.222;B.1.1.227;B.1.1.232;B.1.1.237;B.1.1.240;B.1.1.241;B.1.1.25;B.1.1.253;B.1.1.255;B.1.1.258;B.1.1.263;B.1.1.269;B.1.1.27;B.1.1.272;B.1.1.273;B.1.1.277;B.1.1.279;B.1.1.28;…
B.1.1.240	deletion	1~54	1~54	ATTAAAGGTTTATACCTTCCCAGGTAACAAACCAACCAACTTTCGATCTCTTGT->------------------------------------------------------	UTR5	-	non-synonymous	91	120	0.758333	173	A.23.1;A.3;AB.1;AD.1;AD.2;AE.8;B.1.1.1;B.1.1.10;B.1.1.138;B.1.1.153;B.1.1.157;B.1.1.170;B.1.1.171;B.1.1.176;B.1.1.191;B.1.1.196;B.1.1.198;B.1.1.207;B.1.1.217;B.1.1.219;B.1.1.220;B.1.1.227;B.1.1.232;B.1.1.240;B.1.1.241;B.1.1.253;B.1.1.255;B.1.1.269;B.1.1.272;B.1.1.277;B.1.1.279;B.1.1.286;B.1.1.288;B.1.1.294;B.1.1.297;B.1.1.298;B.1.1.301;B.1.1.302;B.1.1.303;B.1.1.304;B.1.1.305;B.1.1.307;B.1.1.309;B…
B.1.1.240	SNP	84	20742	A->C	methyltransferase	Q28H	non-synonymous	118	120	0.983333	2	B.1.1.240;B.1.1.297
B.1.1.240	SNP	318	3037	C->T	nsp3	F106F	synonymous	120	120	1	299	AB.1;AD.1;AD.2;AE.8;AP.1;B.1;B.1.1;B.1.1.1;B.1.1.10;B.1.1.138;B.1.1.153;B.1.1.157;B.1.1.170;B.1.1.171;B.1.1.176;B.1.1.189;B.1.1.191;B.1.1.194;B.1.1.196;B.1.1.198;B.1.1.207;B.1.1.214;B.1.1.216;B.1.1.217;B.1.1.219;B.1.1.220;B.1.1.222;B.1.1.227;B.1.1.232;B.1.1.237;B.1.1.240;B.1.1.241;B.1.1.25;B.1.1.253;B.1.1.255;B.1.1.258;B.1.1.263;B.1.1.269;B.1.1.27;B.1.1.272;B.1.1.273;B.1.1.277;B.1.1.279;B.1.1.28;…
B.1.1.241	SNP	608	28881	G->A	N	R203K	non-synonymous	154	154	1	109	AD.1;AD.2;AE.8;AP.1;B.1.1;B.1.1.1;B.1.1.10;B.1.1.138;B.1.1.153;B.1.1.157;B.1.1.170;B.1.1.171;B.1.1.176;B.1.1.189;B.1.1.191;B.1.1.194;B.1.1.196;B.1.1.198;B.1.1.207;B.1.1.214;B.1.1.216;B.1.1.217;B.1.1.219;B.1.1.220;B.1.1.222;B.1.1.227;B.1.1.232;B.1.1.237;B.1.1.240;B.1.1.241;B.1.1.25;B.1.1.253;B.1.1.255;B.1.1.258;B.1.1.263;B.1.1.269;B.1.1.27;B.1.1.272;B.1.1.273;B.1.1.277;B.1.1.279;B.1.1.28;B.1.1.284…
B.1.1.241	SNP	609	28882	G->A	N	R203R	synonymous	154	154	1	109	AD.1;AD.2;AE.8;AP.1;B.1.1;B.1.1.1;B.1.1.10;B.1.1.138;B.1.1.153;B.1.1.157;B.1.1.170;B.1.1.171;B.1.1.176;B.1.1.189;B.1.1.191;B.1.1.194;B.1.1.196;B.1.1.198;B.1.1.207;B.1.1.214;B.1.1.216;B.1.1.217;B.1.1.219;B.1.1.220;B.1.1.222;B.1.1.227;B.1.1.232;B.1.1.237;B.1.1.240;B.1.1.241;B.1.1.25;B.1.1.253;B.1.1.255;B.1.1.258;B.1.1.263;B.1.1.269;B.1.1.27;B.1.1.272;B.1.1.273;B.1.1.277;B.1.1.279;B.1.1.28;B.1.1.284…
B.1.1.241	SNP	610	28883	G->C	N	G204R	non-synonymous	154	154	1	109	AD.1;AD.2;AE.8;AP.1;B.1.1;B.1.1.1;B.1.1.10;B.1.1.138;B.1.1.153;B.1.1.157;B.1.1.170;B.1.1.171;B.1.1.176;B.1.1.189;B.1.1.191;B.1.1.194;B.1.1.196;B.1.1.198;B.1.1.207;B.1.1.214;B.1.1.216;B.1.1.217;B.1.1.219;B.1.1.220;B.1.1.222;B.1.1.227;B.1.1.232;B.1.1.237;B.1.1.240;B.1.1.241;B.1.1.25;B.1.1.253;B.1.1.255;B.1.1.258;B.1.1.263;B.1.1.269;B.1.1.27;B.1.1.272;B.1.1.273;B.1.1.277;B.1.1.279;B.1.1.28;B.1.1.284…
B.1.1.241	SNP	81	25473	T->C	ORF3a	D27D	synonymous	154	154	1	1	B.1.1.241
B.1.1.241	SNP	360	28253	C->T	ORF8	F120F	synonymous	148	154	0.961039	4	B.1.1.232;B.1.1.241;B.1.351;P.2
B.1.1.241	SNP	947	14408	C->T	RdRp	P316L	non-synonymous	154	154	1	299	AB.1;AD.1;AD.2;AE.8;AP.1;B.1;B.1.1;B.1.1.1;B.1.1.10;B.1.1.138;B.1.1.153;B.1.1.157;B.1.1.170;B.1.1.171;B.1.1.176;B.1.1.189;B.1.1.191;B.1.1.194;B.1.1.196;B.1.1.198;B.1.1.207;B.1.1.214;B.1.1.216;B.1.1.217;B.1.1.219;B.1.1.220;B.1.1.222;B.1.1.227;B.1.1.232;B.1.1.237;B.1.1.240;B.1.1.241;B.1.1.25;B.1.1.253;B.1.1.255;B.1.1.258;B.1.1.263;B.1.1.269;B.1.1.27;B.1.1.272;B.1.1.273;B.1.1.277;B.1.1.279;B.1.1.28;…
B.1.1.241	SNP	8	21570	T->G	S	V3G	non-synonymous	152	154	0.987013	1	B.1.1.241
B.1.1.241	SNP	13	21575	C->T	S	L5F	non-synonymous	154	154	1	3	B.1.1.241;B.1.526;B.1.526.2
B.1.1.241	SNP	1841	23403	A->G	S	D614G	non-synonymous	154	154	1	299	AB.1;AD.1;AD.2;AE.8;AP.1;B.1;B.1.1;B.1.1.1;B.1.1.10;B.1.1.138;B.1.1.153;B.1.1.157;B.1.1.170;B.1.1.171;B.1.1.176;B.1.1.189;B.1.1.191;B.1.1.194;B.1.1.196;B.1.1.198;B.1.1.207;B.1.1.214;B.1.1.216;B.1.1.217;B.1.1.219;B.1.1.220;B.1.1.222;B.1.1.227;B.1.1.232;B.1.1.237;B.1.1.240;B.1.1.241;B.1.1.25;B.1.1.253;B.1.1.255;B.1.1.258;B.1.1.263;B.1.1.269;B.1.1.27;B.1.1.272;B.1.1.273;B.1.1.277;B.1.1.279;B.1.1.28;…
B.1.1.241	deletion	163~229	29837~29903	CCATGTGATTTTAATAGCTTCTTAGGAGAATGACAAAAAAAAAAAAAAAAAAAAAAAAAAAAAAAAA->-------------------------------------------------------------------	UTR3	-	non-synonymous	83	154	0.538961	153	A.23.1;A.3;AB.1;AD.1;AD.2;B.1.1.1;B.1.1.10;B.1.1.138;B.1.1.153;B.1.1.170;B.1.1.171;B.1.1.176;B.1.1.191;B.1.1.196;B.1.1.198;B.1.1.207;B.1.1.217;B.1.1.219;B.1.1.220;B.1.1.227;B.1.1.232;B.1.1.240;B.1.1.241;B.1.1.253;B.1.1.255;B.1.1.269;B.1.1.272;B.1.1.277;B.1.1.279;B.1.1.286;B.1.1.288;B.1.1.294;B.1.1.297;B.1.1.298;B.1.1.301;B.1.1.302;B.1.1.303;B.1.1.304;B.1.1.305;B.1.1.307;B.1.1.309;B.1.1.310;B.1.1.…
B.1.1.241	SNP	241	241	C->T	UTR5	R81C	non-synonymous	151	154	0.980519	299	AB.1;AD.1;AD.2;AE.8;AP.1;B.1;B.1.1;B.1.1.1;B.1.1.10;B.1.1.138;B.1.1.153;B.1.1.157;B.1.1.170;B.1.1.171;B.1.1.176;B.1.1.189;B.1.1.191;B.1.1.194;B.1.1.196;B.1.1.198;B.1.1.207;B.1.1.214;B.1.1.216;B.1.1.217;B.1.1.219;B.1.1.220;B.1.1.222;B.1.1.227;B.1.1.232;B.1.1.237;B.1.1.240;B.1.1.241;B.1.1.25;B.1.1.253;B.1.1.255;B.1.1.258;B.1.1.263;B.1.1.269;B.1.1.27;B.1.1.272;B.1.1.273;B.1.1.277;B.1.1.279;B.1.1.28;…
B.1.1.241	deletion	1~54	1~54	ATTAAAGGTTTATACCTTCCCAGGTAACAAACCAACCAACTTTCGATCTCTTGT->------------------------------------------------------	UTR5	-	non-synonymous	83	154	0.538961	173	A.23.1;A.3;AB.1;AD.1;AD.2;AE.8;B.1.1.1;B.1.1.10;B.1.1.138;B.1.1.153;B.1.1.157;B.1.1.170;B.1.1.171;B.1.1.176;B.1.1.191;B.1.1.196;B.1.1.198;B.1.1.207;B.1.1.217;B.1.1.219;B.1.1.220;B.1.1.227;B.1.1.232;B.1.1.240;B.1.1.241;B.1.1.253;B.1.1.255;B.1.1.269;B.1.1.272;B.1.1.277;B.1.1.279;B.1.1.286;B.1.1.288;B.1.1.294;B.1.1.297;B.1.1.298;B.1.1.301;B.1.1.302;B.1.1.303;B.1.1.304;B.1.1.305;B.1.1.307;B.1.1.309;B…
B.1.1.241	SNP	318	3037	C->T	nsp3	F106F	synonymous	154	154	1	299	AB.1;AD.1;AD.2;AE.8;AP.1;B.1;B.1.1;B.1.1.1;B.1.1.10;B.1.1.138;B.1.1.153;B.1.1.157;B.1.1.170;B.1.1.171;B.1.1.176;B.1.1.189;B.1.1.191;B.1.1.194;B.1.1.196;B.1.1.198;B.1.1.207;B.1.1.214;B.1.1.216;B.1.1.217;B.1.1.219;B.1.1.220;B.1.1.222;B.1.1.227;B.1.1.232;B.1.1.237;B.1.1.240;B.1.1.241;B.1.1.25;B.1.1.253;B.1.1.255;B.1.1.258;B.1.1.263;B.1.1.269;B.1.1.27;B.1.1.272;B.1.1.273;B.1.1.277;B.1.1.279;B.1.1.28;…
B.1.1.241	SNP	810	11782	A->G	nsp6	K270K	synonymous	154	154	1	2	B.1.1.241;B.1.577
B.1.1.25	SNP	608	28881	G->A	N	R203K	non-synonymous	341	341	1	109	AD.1;AD.2;AE.8;AP.1;B.1.1;B.1.1.1;B.1.1.10;B.1.1.138;B.1.1.153;B.1.1.157;B.1.1.170;B.1.1.171;B.1.1.176;B.1.1.189;B.1.1.191;B.1.1.194;B.1.1.196;B.1.1.198;B.1.1.207;B.1.1.214;B.1.1.216;B.1.1.217;B.1.1.219;B.1.1.220;B.1.1.222;B.1.1.227;B.1.1.232;B.1.1.237;B.1.1.240;B.1.1.241;B.1.1.25;B.1.1.253;B.1.1.255;B.1.1.258;B.1.1.263;B.1.1.269;B.1.1.27;B.1.1.272;B.1.1.273;B.1.1.277;B.1.1.279;B.1.1.28;B.1.1.284…
B.1.1.25	SNP	609	28882	G->A	N	R203R	synonymous	341	341	1	109	AD.1;AD.2;AE.8;AP.1;B.1.1;B.1.1.1;B.1.1.10;B.1.1.138;B.1.1.153;B.1.1.157;B.1.1.170;B.1.1.171;B.1.1.176;B.1.1.189;B.1.1.191;B.1.1.194;B.1.1.196;B.1.1.198;B.1.1.207;B.1.1.214;B.1.1.216;B.1.1.217;B.1.1.219;B.1.1.220;B.1.1.222;B.1.1.227;B.1.1.232;B.1.1.237;B.1.1.240;B.1.1.241;B.1.1.25;B.1.1.253;B.1.1.255;B.1.1.258;B.1.1.263;B.1.1.269;B.1.1.27;B.1.1.272;B.1.1.273;B.1.1.277;B.1.1.279;B.1.1.28;B.1.1.284…
B.1.1.25	SNP	610	28883	G->C	N	G204R	non-synonymous	341	341	1	109	AD.1;AD.2;AE.8;AP.1;B.1.1;B.1.1.1;B.1.1.10;B.1.1.138;B.1.1.153;B.1.1.157;B.1.1.170;B.1.1.171;B.1.1.176;B.1.1.189;B.1.1.191;B.1.1.194;B.1.1.196;B.1.1.198;B.1.1.207;B.1.1.214;B.1.1.216;B.1.1.217;B.1.1.219;B.1.1.220;B.1.1.222;B.1.1.227;B.1.1.232;B.1.1.237;B.1.1.240;B.1.1.241;B.1.1.25;B.1.1.253;B.1.1.255;B.1.1.258;B.1.1.263;B.1.1.269;B.1.1.27;B.1.1.272;B.1.1.273;B.1.1.277;B.1.1.279;B.1.1.28;B.1.1.284…
B.1.1.25	SNP	947	14408	C->T	RdRp	P316L	non-synonymous	340	341	0.997067	299	AB.1;AD.1;AD.2;AE.8;AP.1;B.1;B.1.1;B.1.1.1;B.1.1.10;B.1.1.138;B.1.1.153;B.1.1.157;B.1.1.170;B.1.1.171;B.1.1.176;B.1.1.189;B.1.1.191;B.1.1.194;B.1.1.196;B.1.1.198;B.1.1.207;B.1.1.214;B.1.1.216;B.1.1.217;B.1.1.219;B.1.1.220;B.1.1.222;B.1.1.227;B.1.1.232;B.1.1.237;B.1.1.240;B.1.1.241;B.1.1.25;B.1.1.253;B.1.1.255;B.1.1.258;B.1.1.263;B.1.1.269;B.1.1.27;B.1.1.272;B.1.1.273;B.1.1.277;B.1.1.279;B.1.1.28;…
B.1.1.25	SNP	1841	23403	A->G	S	D614G	non-synonymous	340	341	0.997067	299	AB.1;AD.1;AD.2;AE.8;AP.1;B.1;B.1.1;B.1.1.1;B.1.1.10;B.1.1.138;B.1.1.153;B.1.1.157;B.1.1.170;B.1.1.171;B.1.1.176;B.1.1.189;B.1.1.191;B.1.1.194;B.1.1.196;B.1.1.198;B.1.1.207;B.1.1.214;B.1.1.216;B.1.1.217;B.1.1.219;B.1.1.220;B.1.1.222;B.1.1.227;B.1.1.232;B.1.1.237;B.1.1.240;B.1.1.241;B.1.1.25;B.1.1.253;B.1.1.255;B.1.1.258;B.1.1.263;B.1.1.269;B.1.1.27;B.1.1.272;B.1.1.273;B.1.1.277;B.1.1.279;B.1.1.28;…
B.1.1.25	SNP	241	241	C->T	UTR5	R81C	non-synonymous	334	341	0.979472	299	AB.1;AD.1;AD.2;AE.8;AP.1;B.1;B.1.1;B.1.1.1;B.1.1.10;B.1.1.138;B.1.1.153;B.1.1.157;B.1.1.170;B.1.1.171;B.1.1.176;B.1.1.189;B.1.1.191;B.1.1.194;B.1.1.196;B.1.1.198;B.1.1.207;B.1.1.214;B.1.1.216;B.1.1.217;B.1.1.219;B.1.1.220;B.1.1.222;B.1.1.227;B.1.1.232;B.1.1.237;B.1.1.240;B.1.1.241;B.1.1.25;B.1.1.253;B.1.1.255;B.1.1.258;B.1.1.263;B.1.1.269;B.1.1.27;B.1.1.272;B.1.1.273;B.1.1.277;B.1.1.279;B.1.1.28;…
B.1.1.25	SNP	358	1163	A->T	nsp2	I120F	non-synonymous	332	341	0.973607	4	AD.1;AD.2;B.1.1.25;D.2
B.1.1.25	SNP	318	3037	C->T	nsp3	F106F	synonymous	341	341	1	299	AB.1;AD.1;AD.2;AE.8;AP.1;B.1;B.1.1;B.1.1.1;B.1.1.10;B.1.1.138;B.1.1.153;B.1.1.157;B.1.1.170;B.1.1.171;B.1.1.176;B.1.1.189;B.1.1.191;B.1.1.194;B.1.1.196;B.1.1.198;B.1.1.207;B.1.1.214;B.1.1.216;B.1.1.217;B.1.1.219;B.1.1.220;B.1.1.222;B.1.1.227;B.1.1.232;B.1.1.237;B.1.1.240;B.1.1.241;B.1.1.25;B.1.1.253;B.1.1.255;B.1.1.258;B.1.1.263;B.1.1.269;B.1.1.27;B.1.1.272;B.1.1.273;B.1.1.277;B.1.1.279;B.1.1.28;…
B.1.1.253	SNP	608	28881	G->A	N	R203K	non-synonymous	261	261	1	109	AD.1;AD.2;AE.8;AP.1;B.1.1;B.1.1.1;B.1.1.10;B.1.1.138;B.1.1.153;B.1.1.157;B.1.1.170;B.1.1.171;B.1.1.176;B.1.1.189;B.1.1.191;B.1.1.194;B.1.1.196;B.1.1.198;B.1.1.207;B.1.1.214;B.1.1.216;B.1.1.217;B.1.1.219;B.1.1.220;B.1.1.222;B.1.1.227;B.1.1.232;B.1.1.237;B.1.1.240;B.1.1.241;B.1.1.25;B.1.1.253;B.1.1.255;B.1.1.258;B.1.1.263;B.1.1.269;B.1.1.27;B.1.1.272;B.1.1.273;B.1.1.277;B.1.1.279;B.1.1.28;B.1.1.284…
B.1.1.253	SNP	609	28882	G->A	N	R203R	synonymous	261	261	1	109	AD.1;AD.2;AE.8;AP.1;B.1.1;B.1.1.1;B.1.1.10;B.1.1.138;B.1.1.153;B.1.1.157;B.1.1.170;B.1.1.171;B.1.1.176;B.1.1.189;B.1.1.191;B.1.1.194;B.1.1.196;B.1.1.198;B.1.1.207;B.1.1.214;B.1.1.216;B.1.1.217;B.1.1.219;B.1.1.220;B.1.1.222;B.1.1.227;B.1.1.232;B.1.1.237;B.1.1.240;B.1.1.241;B.1.1.25;B.1.1.253;B.1.1.255;B.1.1.258;B.1.1.263;B.1.1.269;B.1.1.27;B.1.1.272;B.1.1.273;B.1.1.277;B.1.1.279;B.1.1.28;B.1.1.284…
B.1.1.253	SNP	610	28883	G->C	N	G204R	non-synonymous	261	261	1	109	AD.1;AD.2;AE.8;AP.1;B.1.1;B.1.1.1;B.1.1.10;B.1.1.138;B.1.1.153;B.1.1.157;B.1.1.170;B.1.1.171;B.1.1.176;B.1.1.189;B.1.1.191;B.1.1.194;B.1.1.196;B.1.1.198;B.1.1.207;B.1.1.214;B.1.1.216;B.1.1.217;B.1.1.219;B.1.1.220;B.1.1.222;B.1.1.227;B.1.1.232;B.1.1.237;B.1.1.240;B.1.1.241;B.1.1.25;B.1.1.253;B.1.1.255;B.1.1.258;B.1.1.263;B.1.1.269;B.1.1.27;B.1.1.272;B.1.1.273;B.1.1.277;B.1.1.279;B.1.1.28;B.1.1.284…
B.1.1.253	SNP	497	25889	C->T	ORF3a	S166L	non-synonymous	196	261	0.750958	3	B.1.1.253;B.1.177.81;Z.1
B.1.1.253	SNP	947	14408	C->T	RdRp	P316L	non-synonymous	261	261	1	299	AB.1;AD.1;AD.2;AE.8;AP.1;B.1;B.1.1;B.1.1.1;B.1.1.10;B.1.1.138;B.1.1.153;B.1.1.157;B.1.1.170;B.1.1.171;B.1.1.176;B.1.1.189;B.1.1.191;B.1.1.194;B.1.1.196;B.1.1.198;B.1.1.207;B.1.1.214;B.1.1.216;B.1.1.217;B.1.1.219;B.1.1.220;B.1.1.222;B.1.1.227;B.1.1.232;B.1.1.237;B.1.1.240;B.1.1.241;B.1.1.25;B.1.1.253;B.1.1.255;B.1.1.258;B.1.1.263;B.1.1.269;B.1.1.27;B.1.1.272;B.1.1.273;B.1.1.277;B.1.1.279;B.1.1.28;…
B.1.1.253	SNP	1331	14792	G->T	RdRp	S444I	non-synonymous	142	261	0.544061	1	B.1.1.253
B.1.1.253	SNP	2387	15848	C->T	RdRp	T796I	non-synonymous	214	261	0.819923	2	B.1.1.253;B.1.1.433
B.1.1.253	SNP	1841	23403	A->G	S	D614G	non-synonymous	261	261	1	299	AB.1;AD.1;AD.2;AE.8;AP.1;B.1;B.1.1;B.1.1.1;B.1.1.10;B.1.1.138;B.1.1.153;B.1.1.157;B.1.1.170;B.1.1.171;B.1.1.176;B.1.1.189;B.1.1.191;B.1.1.194;B.1.1.196;B.1.1.198;B.1.1.207;B.1.1.214;B.1.1.216;B.1.1.217;B.1.1.219;B.1.1.220;B.1.1.222;B.1.1.227;B.1.1.232;B.1.1.237;B.1.1.240;B.1.1.241;B.1.1.25;B.1.1.253;B.1.1.255;B.1.1.258;B.1.1.263;B.1.1.269;B.1.1.27;B.1.1.272;B.1.1.273;B.1.1.277;B.1.1.279;B.1.1.28;…
B.1.1.253	deletion	163~229	29837~29903	CCATGTGATTTTAATAGCTTCTTAGGAGAATGACAAAAAAAAAAAAAAAAAAAAAAAAAAAAAAAAA->-------------------------------------------------------------------	UTR3	-	non-synonymous	242	261	0.927203	153	A.23.1;A.3;AB.1;AD.1;AD.2;B.1.1.1;B.1.1.10;B.1.1.138;B.1.1.153;B.1.1.170;B.1.1.171;B.1.1.176;B.1.1.191;B.1.1.196;B.1.1.198;B.1.1.207;B.1.1.217;B.1.1.219;B.1.1.220;B.1.1.227;B.1.1.232;B.1.1.240;B.1.1.241;B.1.1.253;B.1.1.255;B.1.1.269;B.1.1.272;B.1.1.277;B.1.1.279;B.1.1.286;B.1.1.288;B.1.1.294;B.1.1.297;B.1.1.298;B.1.1.301;B.1.1.302;B.1.1.303;B.1.1.304;B.1.1.305;B.1.1.307;B.1.1.309;B.1.1.310;B.1.1.…
B.1.1.253	SNP	241	241	C->T	UTR5	R81C	non-synonymous	261	261	1	299	AB.1;AD.1;AD.2;AE.8;AP.1;B.1;B.1.1;B.1.1.1;B.1.1.10;B.1.1.138;B.1.1.153;B.1.1.157;B.1.1.170;B.1.1.171;B.1.1.176;B.1.1.189;B.1.1.191;B.1.1.194;B.1.1.196;B.1.1.198;B.1.1.207;B.1.1.214;B.1.1.216;B.1.1.217;B.1.1.219;B.1.1.220;B.1.1.222;B.1.1.227;B.1.1.232;B.1.1.237;B.1.1.240;B.1.1.241;B.1.1.25;B.1.1.253;B.1.1.255;B.1.1.258;B.1.1.263;B.1.1.269;B.1.1.27;B.1.1.272;B.1.1.273;B.1.1.277;B.1.1.279;B.1.1.28;…
B.1.1.253	deletion	1~54	1~54	ATTAAAGGTTTATACCTTCCCAGGTAACAAACCAACCAACTTTCGATCTCTTGT->------------------------------------------------------	UTR5	-	non-synonymous	243	261	0.931034	173	A.23.1;A.3;AB.1;AD.1;AD.2;AE.8;B.1.1.1;B.1.1.10;B.1.1.138;B.1.1.153;B.1.1.157;B.1.1.170;B.1.1.171;B.1.1.176;B.1.1.191;B.1.1.196;B.1.1.198;B.1.1.207;B.1.1.217;B.1.1.219;B.1.1.220;B.1.1.227;B.1.1.232;B.1.1.240;B.1.1.241;B.1.1.253;B.1.1.255;B.1.1.269;B.1.1.272;B.1.1.277;B.1.1.279;B.1.1.286;B.1.1.288;B.1.1.294;B.1.1.297;B.1.1.298;B.1.1.301;B.1.1.302;B.1.1.303;B.1.1.304;B.1.1.305;B.1.1.307;B.1.1.309;B…
B.1.1.253	SNP	273	19893	T->C	endoRNAse	D91D	synonymous	261	261	1	1	B.1.1.253
B.1.1.253	SNP	1215	19254	G->T	exonuclease	V405V	synonymous	196	261	0.750958	1	B.1.1.253
B.1.1.253	SNP	318	3037	C->T	nsp3	F106F	synonymous	261	261	1	299	AB.1;AD.1;AD.2;AE.8;AP.1;B.1;B.1.1;B.1.1.1;B.1.1.10;B.1.1.138;B.1.1.153;B.1.1.157;B.1.1.170;B.1.1.171;B.1.1.176;B.1.1.189;B.1.1.191;B.1.1.194;B.1.1.196;B.1.1.198;B.1.1.207;B.1.1.214;B.1.1.216;B.1.1.217;B.1.1.219;B.1.1.220;B.1.1.222;B.1.1.227;B.1.1.232;B.1.1.237;B.1.1.240;B.1.1.241;B.1.1.25;B.1.1.253;B.1.1.255;B.1.1.258;B.1.1.263;B.1.1.269;B.1.1.27;B.1.1.272;B.1.1.273;B.1.1.277;B.1.1.279;B.1.1.28;…
B.1.1.253	SNP	1672	4391	C->A	nsp3	R558R	synonymous	216	261	0.827586	1	B.1.1.253
B.1.1.253	SNP	152	11124	C->T	nsp6	A51V	non-synonymous	153	261	0.586207	1	B.1.1.253
B.1.1.255	SNP	608	28881	G->A	N	R203K	non-synonymous	218	218	1	109	AD.1;AD.2;AE.8;AP.1;B.1.1;B.1.1.1;B.1.1.10;B.1.1.138;B.1.1.153;B.1.1.157;B.1.1.170;B.1.1.171;B.1.1.176;B.1.1.189;B.1.1.191;B.1.1.194;B.1.1.196;B.1.1.198;B.1.1.207;B.1.1.214;B.1.1.216;B.1.1.217;B.1.1.219;B.1.1.220;B.1.1.222;B.1.1.227;B.1.1.232;B.1.1.237;B.1.1.240;B.1.1.241;B.1.1.25;B.1.1.253;B.1.1.255;B.1.1.258;B.1.1.263;B.1.1.269;B.1.1.27;B.1.1.272;B.1.1.273;B.1.1.277;B.1.1.279;B.1.1.28;B.1.1.284…
B.1.1.255	SNP	609	28882	G->A	N	R203R	synonymous	218	218	1	109	AD.1;AD.2;AE.8;AP.1;B.1.1;B.1.1.1;B.1.1.10;B.1.1.138;B.1.1.153;B.1.1.157;B.1.1.170;B.1.1.171;B.1.1.176;B.1.1.189;B.1.1.191;B.1.1.194;B.1.1.196;B.1.1.198;B.1.1.207;B.1.1.214;B.1.1.216;B.1.1.217;B.1.1.219;B.1.1.220;B.1.1.222;B.1.1.227;B.1.1.232;B.1.1.237;B.1.1.240;B.1.1.241;B.1.1.25;B.1.1.253;B.1.1.255;B.1.1.258;B.1.1.263;B.1.1.269;B.1.1.27;B.1.1.272;B.1.1.273;B.1.1.277;B.1.1.279;B.1.1.28;B.1.1.284…
B.1.1.255	SNP	610	28883	G->C	N	G204R	non-synonymous	218	218	1	109	AD.1;AD.2;AE.8;AP.1;B.1.1;B.1.1.1;B.1.1.10;B.1.1.138;B.1.1.153;B.1.1.157;B.1.1.170;B.1.1.171;B.1.1.176;B.1.1.189;B.1.1.191;B.1.1.194;B.1.1.196;B.1.1.198;B.1.1.207;B.1.1.214;B.1.1.216;B.1.1.217;B.1.1.219;B.1.1.220;B.1.1.222;B.1.1.227;B.1.1.232;B.1.1.237;B.1.1.240;B.1.1.241;B.1.1.25;B.1.1.253;B.1.1.255;B.1.1.258;B.1.1.263;B.1.1.269;B.1.1.27;B.1.1.272;B.1.1.273;B.1.1.277;B.1.1.279;B.1.1.28;B.1.1.284…
B.1.1.255	SNP	947	14408	C->T	RdRp	P316L	non-synonymous	218	218	1	299	AB.1;AD.1;AD.2;AE.8;AP.1;B.1;B.1.1;B.1.1.1;B.1.1.10;B.1.1.138;B.1.1.153;B.1.1.157;B.1.1.170;B.1.1.171;B.1.1.176;B.1.1.189;B.1.1.191;B.1.1.194;B.1.1.196;B.1.1.198;B.1.1.207;B.1.1.214;B.1.1.216;B.1.1.217;B.1.1.219;B.1.1.220;B.1.1.222;B.1.1.227;B.1.1.232;B.1.1.237;B.1.1.240;B.1.1.241;B.1.1.25;B.1.1.253;B.1.1.255;B.1.1.258;B.1.1.263;B.1.1.269;B.1.1.27;B.1.1.272;B.1.1.273;B.1.1.277;B.1.1.279;B.1.1.28;…
B.1.1.255	SNP	1841	23403	A->G	S	D614G	non-synonymous	218	218	1	299	AB.1;AD.1;AD.2;AE.8;AP.1;B.1;B.1.1;B.1.1.1;B.1.1.10;B.1.1.138;B.1.1.153;B.1.1.157;B.1.1.170;B.1.1.171;B.1.1.176;B.1.1.189;B.1.1.191;B.1.1.194;B.1.1.196;B.1.1.198;B.1.1.207;B.1.1.214;B.1.1.216;B.1.1.217;B.1.1.219;B.1.1.220;B.1.1.222;B.1.1.227;B.1.1.232;B.1.1.237;B.1.1.240;B.1.1.241;B.1.1.25;B.1.1.253;B.1.1.255;B.1.1.258;B.1.1.263;B.1.1.269;B.1.1.27;B.1.1.272;B.1.1.273;B.1.1.277;B.1.1.279;B.1.1.28;…
B.1.1.255	SNP	3534	25096	C->T	S	N1178N	synonymous	129	218	0.591743	1	B.1.1.255
B.1.1.255	deletion	163~229	29837~29903	CCATGTGATTTTAATAGCTTCTTAGGAGAATGACAAAAAAAAAAAAAAAAAAAAAAAAAAAAAAAAA->-------------------------------------------------------------------	UTR3	-	non-synonymous	210	218	0.963303	153	A.23.1;A.3;AB.1;AD.1;AD.2;B.1.1.1;B.1.1.10;B.1.1.138;B.1.1.153;B.1.1.170;B.1.1.171;B.1.1.176;B.1.1.191;B.1.1.196;B.1.1.198;B.1.1.207;B.1.1.217;B.1.1.219;B.1.1.220;B.1.1.227;B.1.1.232;B.1.1.240;B.1.1.241;B.1.1.253;B.1.1.255;B.1.1.269;B.1.1.272;B.1.1.277;B.1.1.279;B.1.1.286;B.1.1.288;B.1.1.294;B.1.1.297;B.1.1.298;B.1.1.301;B.1.1.302;B.1.1.303;B.1.1.304;B.1.1.305;B.1.1.307;B.1.1.309;B.1.1.310;B.1.1.…
B.1.1.255	SNP	241	241	C->T	UTR5	R81C	non-synonymous	218	218	1	299	AB.1;AD.1;AD.2;AE.8;AP.1;B.1;B.1.1;B.1.1.1;B.1.1.10;B.1.1.138;B.1.1.153;B.1.1.157;B.1.1.170;B.1.1.171;B.1.1.176;B.1.1.189;B.1.1.191;B.1.1.194;B.1.1.196;B.1.1.198;B.1.1.207;B.1.1.214;B.1.1.216;B.1.1.217;B.1.1.219;B.1.1.220;B.1.1.222;B.1.1.227;B.1.1.232;B.1.1.237;B.1.1.240;B.1.1.241;B.1.1.25;B.1.1.253;B.1.1.255;B.1.1.258;B.1.1.263;B.1.1.269;B.1.1.27;B.1.1.272;B.1.1.273;B.1.1.277;B.1.1.279;B.1.1.28;…
B.1.1.255	deletion	1~54	1~54	ATTAAAGGTTTATACCTTCCCAGGTAACAAACCAACCAACTTTCGATCTCTTGT->------------------------------------------------------	UTR5	-	non-synonymous	211	218	0.96789	173	A.23.1;A.3;AB.1;AD.1;AD.2;AE.8;B.1.1.1;B.1.1.10;B.1.1.138;B.1.1.153;B.1.1.157;B.1.1.170;B.1.1.171;B.1.1.176;B.1.1.191;B.1.1.196;B.1.1.198;B.1.1.207;B.1.1.217;B.1.1.219;B.1.1.220;B.1.1.227;B.1.1.232;B.1.1.240;B.1.1.241;B.1.1.253;B.1.1.255;B.1.1.269;B.1.1.272;B.1.1.277;B.1.1.279;B.1.1.286;B.1.1.288;B.1.1.294;B.1.1.297;B.1.1.298;B.1.1.301;B.1.1.302;B.1.1.303;B.1.1.304;B.1.1.305;B.1.1.307;B.1.1.309;B…
B.1.1.255	SNP	345	1150	C->T	nsp2	G115G	synonymous	129	218	0.591743	1	B.1.1.255
B.1.1.255	SNP	1771	2576	A->T	nsp2	S591C	non-synonymous	218	218	1	1	B.1.1.255
B.1.1.255	SNP	318	3037	C->T	nsp3	F106F	synonymous	218	218	1	299	AB.1;AD.1;AD.2;AE.8;AP.1;B.1;B.1.1;B.1.1.1;B.1.1.10;B.1.1.138;B.1.1.153;B.1.1.157;B.1.1.170;B.1.1.171;B.1.1.176;B.1.1.189;B.1.1.191;B.1.1.194;B.1.1.196;B.1.1.198;B.1.1.207;B.1.1.214;B.1.1.216;B.1.1.217;B.1.1.219;B.1.1.220;B.1.1.222;B.1.1.227;B.1.1.232;B.1.1.237;B.1.1.240;B.1.1.241;B.1.1.25;B.1.1.253;B.1.1.255;B.1.1.258;B.1.1.263;B.1.1.269;B.1.1.27;B.1.1.272;B.1.1.273;B.1.1.277;B.1.1.279;B.1.1.28;…
B.1.1.255	SNP	2456	5175	C->T	nsp3	T819I	non-synonymous	217	218	0.995413	2	B.1.1.255;B.1.258.17
B.1.1.255	SNP	3682	6401	C->T	nsp3	P1228S	non-synonymous	218	218	1	1	B.1.1.255
B.1.1.258	SNP	159	26681	C->T	M	F53F	synonymous	86	118	0.728814	5	B.1.1.138;B.1.1.220;B.1.1.258;B.1.427;B.1.429
B.1.1.258	SNP	608	28881	G->A	N	R203K	non-synonymous	116	118	0.983051	109	AD.1;AD.2;AE.8;AP.1;B.1.1;B.1.1.1;B.1.1.10;B.1.1.138;B.1.1.153;B.1.1.157;B.1.1.170;B.1.1.171;B.1.1.176;B.1.1.189;B.1.1.191;B.1.1.194;B.1.1.196;B.1.1.198;B.1.1.207;B.1.1.214;B.1.1.216;B.1.1.217;B.1.1.219;B.1.1.220;B.1.1.222;B.1.1.227;B.1.1.232;B.1.1.237;B.1.1.240;B.1.1.241;B.1.1.25;B.1.1.253;B.1.1.255;B.1.1.258;B.1.1.263;B.1.1.269;B.1.1.27;B.1.1.272;B.1.1.273;B.1.1.277;B.1.1.279;B.1.1.28;B.1.1.284…
B.1.1.258	SNP	609	28882	G->A	N	R203R	synonymous	116	118	0.983051	109	AD.1;AD.2;AE.8;AP.1;B.1.1;B.1.1.1;B.1.1.10;B.1.1.138;B.1.1.153;B.1.1.157;B.1.1.170;B.1.1.171;B.1.1.176;B.1.1.189;B.1.1.191;B.1.1.194;B.1.1.196;B.1.1.198;B.1.1.207;B.1.1.214;B.1.1.216;B.1.1.217;B.1.1.219;B.1.1.220;B.1.1.222;B.1.1.227;B.1.1.232;B.1.1.237;B.1.1.240;B.1.1.241;B.1.1.25;B.1.1.253;B.1.1.255;B.1.1.258;B.1.1.263;B.1.1.269;B.1.1.27;B.1.1.272;B.1.1.273;B.1.1.277;B.1.1.279;B.1.1.28;B.1.1.284…
B.1.1.258	SNP	610	28883	G->C	N	G204R	non-synonymous	116	118	0.983051	109	AD.1;AD.2;AE.8;AP.1;B.1.1;B.1.1.1;B.1.1.10;B.1.1.138;B.1.1.153;B.1.1.157;B.1.1.170;B.1.1.171;B.1.1.176;B.1.1.189;B.1.1.191;B.1.1.194;B.1.1.196;B.1.1.198;B.1.1.207;B.1.1.214;B.1.1.216;B.1.1.217;B.1.1.219;B.1.1.220;B.1.1.222;B.1.1.227;B.1.1.232;B.1.1.237;B.1.1.240;B.1.1.241;B.1.1.25;B.1.1.253;B.1.1.255;B.1.1.258;B.1.1.263;B.1.1.269;B.1.1.27;B.1.1.272;B.1.1.273;B.1.1.277;B.1.1.279;B.1.1.28;B.1.1.284…
B.1.1.258	SNP	427	25819	G->A	ORF3a	A143T	non-synonymous	115	118	0.974576	1	B.1.1.258
B.1.1.258	SNP	106	27499	T->C	ORF7a	S36P	non-synonymous	86	118	0.728814	1	B.1.1.258
B.1.1.258	SNP	947	14408	C->T	RdRp	P316L	non-synonymous	118	118	1	299	AB.1;AD.1;AD.2;AE.8;AP.1;B.1;B.1.1;B.1.1.1;B.1.1.10;B.1.1.138;B.1.1.153;B.1.1.157;B.1.1.170;B.1.1.171;B.1.1.176;B.1.1.189;B.1.1.191;B.1.1.194;B.1.1.196;B.1.1.198;B.1.1.207;B.1.1.214;B.1.1.216;B.1.1.217;B.1.1.219;B.1.1.220;B.1.1.222;B.1.1.227;B.1.1.232;B.1.1.237;B.1.1.240;B.1.1.241;B.1.1.25;B.1.1.253;B.1.1.255;B.1.1.258;B.1.1.263;B.1.1.269;B.1.1.27;B.1.1.272;B.1.1.273;B.1.1.277;B.1.1.279;B.1.1.28;…
B.1.1.258	SNP	1841	23403	A->G	S	D614G	non-synonymous	118	118	1	299	AB.1;AD.1;AD.2;AE.8;AP.1;B.1;B.1.1;B.1.1.1;B.1.1.10;B.1.1.138;B.1.1.153;B.1.1.157;B.1.1.170;B.1.1.171;B.1.1.176;B.1.1.189;B.1.1.191;B.1.1.194;B.1.1.196;B.1.1.198;B.1.1.207;B.1.1.214;B.1.1.216;B.1.1.217;B.1.1.219;B.1.1.220;B.1.1.222;B.1.1.227;B.1.1.232;B.1.1.237;B.1.1.240;B.1.1.241;B.1.1.25;B.1.1.253;B.1.1.255;B.1.1.258;B.1.1.263;B.1.1.269;B.1.1.27;B.1.1.272;B.1.1.273;B.1.1.277;B.1.1.279;B.1.1.28;…
B.1.1.258	SNP	241	241	C->T	UTR5	R81C	non-synonymous	118	118	1	299	AB.1;AD.1;AD.2;AE.8;AP.1;B.1;B.1.1;B.1.1.1;B.1.1.10;B.1.1.138;B.1.1.153;B.1.1.157;B.1.1.170;B.1.1.171;B.1.1.176;B.1.1.189;B.1.1.191;B.1.1.194;B.1.1.196;B.1.1.198;B.1.1.207;B.1.1.214;B.1.1.216;B.1.1.217;B.1.1.219;B.1.1.220;B.1.1.222;B.1.1.227;B.1.1.232;B.1.1.237;B.1.1.240;B.1.1.241;B.1.1.25;B.1.1.253;B.1.1.255;B.1.1.258;B.1.1.263;B.1.1.269;B.1.1.27;B.1.1.272;B.1.1.273;B.1.1.277;B.1.1.279;B.1.1.28;…
B.1.1.258	SNP	496	18535	A->G	exonuclease	I166V	non-synonymous	87	118	0.737288	1	B.1.1.258
B.1.1.258	SNP	972	19011	C->T	exonuclease	D324D	synonymous	117	118	0.991525	1	B.1.1.258
B.1.1.258	SNP	318	3037	C->T	nsp3	F106F	synonymous	117	118	0.991525	299	AB.1;AD.1;AD.2;AE.8;AP.1;B.1;B.1.1;B.1.1.1;B.1.1.10;B.1.1.138;B.1.1.153;B.1.1.157;B.1.1.170;B.1.1.171;B.1.1.176;B.1.1.189;B.1.1.191;B.1.1.194;B.1.1.196;B.1.1.198;B.1.1.207;B.1.1.214;B.1.1.216;B.1.1.217;B.1.1.219;B.1.1.220;B.1.1.222;B.1.1.227;B.1.1.232;B.1.1.237;B.1.1.240;B.1.1.241;B.1.1.25;B.1.1.253;B.1.1.255;B.1.1.258;B.1.1.263;B.1.1.269;B.1.1.27;B.1.1.272;B.1.1.273;B.1.1.277;B.1.1.279;B.1.1.28;…
B.1.1.258	SNP	5079	7798	G->T	nsp3	K1693N	non-synonymous	114	118	0.966102	1	B.1.1.258
B.1.1.258	SNP	162	11134	T->C	nsp6	A54A	synonymous	101	118	0.855932	1	B.1.1.258
B.1.1.263	SNP	608	28881	G->A	N	R203K	non-synonymous	265	265	1	109	AD.1;AD.2;AE.8;AP.1;B.1.1;B.1.1.1;B.1.1.10;B.1.1.138;B.1.1.153;B.1.1.157;B.1.1.170;B.1.1.171;B.1.1.176;B.1.1.189;B.1.1.191;B.1.1.194;B.1.1.196;B.1.1.198;B.1.1.207;B.1.1.214;B.1.1.216;B.1.1.217;B.1.1.219;B.1.1.220;B.1.1.222;B.1.1.227;B.1.1.232;B.1.1.237;B.1.1.240;B.1.1.241;B.1.1.25;B.1.1.253;B.1.1.255;B.1.1.258;B.1.1.263;B.1.1.269;B.1.1.27;B.1.1.272;B.1.1.273;B.1.1.277;B.1.1.279;B.1.1.28;B.1.1.284…
B.1.1.263	SNP	609	28882	G->A	N	R203R	synonymous	264	265	0.996226	109	AD.1;AD.2;AE.8;AP.1;B.1.1;B.1.1.1;B.1.1.10;B.1.1.138;B.1.1.153;B.1.1.157;B.1.1.170;B.1.1.171;B.1.1.176;B.1.1.189;B.1.1.191;B.1.1.194;B.1.1.196;B.1.1.198;B.1.1.207;B.1.1.214;B.1.1.216;B.1.1.217;B.1.1.219;B.1.1.220;B.1.1.222;B.1.1.227;B.1.1.232;B.1.1.237;B.1.1.240;B.1.1.241;B.1.1.25;B.1.1.253;B.1.1.255;B.1.1.258;B.1.1.263;B.1.1.269;B.1.1.27;B.1.1.272;B.1.1.273;B.1.1.277;B.1.1.279;B.1.1.28;B.1.1.284…
B.1.1.263	SNP	610	28883	G->C	N	G204R	non-synonymous	265	265	1	109	AD.1;AD.2;AE.8;AP.1;B.1.1;B.1.1.1;B.1.1.10;B.1.1.138;B.1.1.153;B.1.1.157;B.1.1.170;B.1.1.171;B.1.1.176;B.1.1.189;B.1.1.191;B.1.1.194;B.1.1.196;B.1.1.198;B.1.1.207;B.1.1.214;B.1.1.216;B.1.1.217;B.1.1.219;B.1.1.220;B.1.1.222;B.1.1.227;B.1.1.232;B.1.1.237;B.1.1.240;B.1.1.241;B.1.1.25;B.1.1.253;B.1.1.255;B.1.1.258;B.1.1.263;B.1.1.269;B.1.1.27;B.1.1.272;B.1.1.273;B.1.1.277;B.1.1.279;B.1.1.28;B.1.1.284…
B.1.1.263	SNP	947	14408	C->T	RdRp	P316L	non-synonymous	263	265	0.992453	299	AB.1;AD.1;AD.2;AE.8;AP.1;B.1;B.1.1;B.1.1.1;B.1.1.10;B.1.1.138;B.1.1.153;B.1.1.157;B.1.1.170;B.1.1.171;B.1.1.176;B.1.1.189;B.1.1.191;B.1.1.194;B.1.1.196;B.1.1.198;B.1.1.207;B.1.1.214;B.1.1.216;B.1.1.217;B.1.1.219;B.1.1.220;B.1.1.222;B.1.1.227;B.1.1.232;B.1.1.237;B.1.1.240;B.1.1.241;B.1.1.25;B.1.1.253;B.1.1.255;B.1.1.258;B.1.1.263;B.1.1.269;B.1.1.27;B.1.1.272;B.1.1.273;B.1.1.277;B.1.1.279;B.1.1.28;…
B.1.1.263	SNP	213	21775	T->G	S	S71S	synonymous	255	265	0.962264	1	B.1.1.263
B.1.1.263	SNP	1841	23403	A->G	S	D614G	non-synonymous	265	265	1	299	AB.1;AD.1;AD.2;AE.8;AP.1;B.1;B.1.1;B.1.1.1;B.1.1.10;B.1.1.138;B.1.1.153;B.1.1.157;B.1.1.170;B.1.1.171;B.1.1.176;B.1.1.189;B.1.1.191;B.1.1.194;B.1.1.196;B.1.1.198;B.1.1.207;B.1.1.214;B.1.1.216;B.1.1.217;B.1.1.219;B.1.1.220;B.1.1.222;B.1.1.227;B.1.1.232;B.1.1.237;B.1.1.240;B.1.1.241;B.1.1.25;B.1.1.253;B.1.1.255;B.1.1.258;B.1.1.263;B.1.1.269;B.1.1.27;B.1.1.272;B.1.1.273;B.1.1.277;B.1.1.279;B.1.1.28;…
B.1.1.263	deletion	218~229	29892~29903	AAAAAAAAAAAA->------------	UTR3	-	non-synonymous	200	265	0.754717	2	B.1.1.263;B.1.1.391
B.1.1.263	SNP	241	241	C->T	UTR5	R81C	non-synonymous	265	265	1	299	AB.1;AD.1;AD.2;AE.8;AP.1;B.1;B.1.1;B.1.1.1;B.1.1.10;B.1.1.138;B.1.1.153;B.1.1.157;B.1.1.170;B.1.1.171;B.1.1.176;B.1.1.189;B.1.1.191;B.1.1.194;B.1.1.196;B.1.1.198;B.1.1.207;B.1.1.214;B.1.1.216;B.1.1.217;B.1.1.219;B.1.1.220;B.1.1.222;B.1.1.227;B.1.1.232;B.1.1.237;B.1.1.240;B.1.1.241;B.1.1.25;B.1.1.253;B.1.1.255;B.1.1.258;B.1.1.263;B.1.1.269;B.1.1.27;B.1.1.272;B.1.1.273;B.1.1.277;B.1.1.279;B.1.1.28;…
B.1.1.263	SNP	318	3037	C->T	nsp3	F106F	synonymous	258	265	0.973585	299	AB.1;AD.1;AD.2;AE.8;AP.1;B.1;B.1.1;B.1.1.1;B.1.1.10;B.1.1.138;B.1.1.153;B.1.1.157;B.1.1.170;B.1.1.171;B.1.1.176;B.1.1.189;B.1.1.191;B.1.1.194;B.1.1.196;B.1.1.198;B.1.1.207;B.1.1.214;B.1.1.216;B.1.1.217;B.1.1.219;B.1.1.220;B.1.1.222;B.1.1.227;B.1.1.232;B.1.1.237;B.1.1.240;B.1.1.241;B.1.1.25;B.1.1.253;B.1.1.255;B.1.1.258;B.1.1.263;B.1.1.269;B.1.1.27;B.1.1.272;B.1.1.273;B.1.1.277;B.1.1.279;B.1.1.28;…
B.1.1.263	SNP	3205	5924	G->A	nsp3	V1069I	non-synonymous	265	265	1	1	B.1.1.263
B.1.1.269	SNP	373	26895	C->T	M	H125Y	non-synonymous	258	265	0.973585	2	B.1.1.269;B.1.177.72
B.1.1.269	SNP	608	28881	G->A	N	R203K	non-synonymous	265	265	1	109	AD.1;AD.2;AE.8;AP.1;B.1.1;B.1.1.1;B.1.1.10;B.1.1.138;B.1.1.153;B.1.1.157;B.1.1.170;B.1.1.171;B.1.1.176;B.1.1.189;B.1.1.191;B.1.1.194;B.1.1.196;B.1.1.198;B.1.1.207;B.1.1.214;B.1.1.216;B.1.1.217;B.1.1.219;B.1.1.220;B.1.1.222;B.1.1.227;B.1.1.232;B.1.1.237;B.1.1.240;B.1.1.241;B.1.1.25;B.1.1.253;B.1.1.255;B.1.1.258;B.1.1.263;B.1.1.269;B.1.1.27;B.1.1.272;B.1.1.273;B.1.1.277;B.1.1.279;B.1.1.28;B.1.1.284…
B.1.1.269	SNP	609	28882	G->A	N	R203R	synonymous	265	265	1	109	AD.1;AD.2;AE.8;AP.1;B.1.1;B.1.1.1;B.1.1.10;B.1.1.138;B.1.1.153;B.1.1.157;B.1.1.170;B.1.1.171;B.1.1.176;B.1.1.189;B.1.1.191;B.1.1.194;B.1.1.196;B.1.1.198;B.1.1.207;B.1.1.214;B.1.1.216;B.1.1.217;B.1.1.219;B.1.1.220;B.1.1.222;B.1.1.227;B.1.1.232;B.1.1.237;B.1.1.240;B.1.1.241;B.1.1.25;B.1.1.253;B.1.1.255;B.1.1.258;B.1.1.263;B.1.1.269;B.1.1.27;B.1.1.272;B.1.1.273;B.1.1.277;B.1.1.279;B.1.1.28;B.1.1.284…
B.1.1.269	SNP	610	28883	G->C	N	G204R	non-synonymous	265	265	1	109	AD.1;AD.2;AE.8;AP.1;B.1.1;B.1.1.1;B.1.1.10;B.1.1.138;B.1.1.153;B.1.1.157;B.1.1.170;B.1.1.171;B.1.1.176;B.1.1.189;B.1.1.191;B.1.1.194;B.1.1.196;B.1.1.198;B.1.1.207;B.1.1.214;B.1.1.216;B.1.1.217;B.1.1.219;B.1.1.220;B.1.1.222;B.1.1.227;B.1.1.232;B.1.1.237;B.1.1.240;B.1.1.241;B.1.1.25;B.1.1.253;B.1.1.255;B.1.1.258;B.1.1.263;B.1.1.269;B.1.1.27;B.1.1.272;B.1.1.273;B.1.1.277;B.1.1.279;B.1.1.28;B.1.1.284…
B.1.1.269	SNP	947	14408	C->T	RdRp	P316L	non-synonymous	265	265	1	299	AB.1;AD.1;AD.2;AE.8;AP.1;B.1;B.1.1;B.1.1.1;B.1.1.10;B.1.1.138;B.1.1.153;B.1.1.157;B.1.1.170;B.1.1.171;B.1.1.176;B.1.1.189;B.1.1.191;B.1.1.194;B.1.1.196;B.1.1.198;B.1.1.207;B.1.1.214;B.1.1.216;B.1.1.217;B.1.1.219;B.1.1.220;B.1.1.222;B.1.1.227;B.1.1.232;B.1.1.237;B.1.1.240;B.1.1.241;B.1.1.25;B.1.1.253;B.1.1.255;B.1.1.258;B.1.1.263;B.1.1.269;B.1.1.27;B.1.1.272;B.1.1.273;B.1.1.277;B.1.1.279;B.1.1.28;…
B.1.1.269	SNP	1325	14786	C->T	RdRp	A442V	non-synonymous	181	265	0.683019	2	B.1.1.269;B.1.13
B.1.1.269	SNP	1841	23403	A->G	S	D614G	non-synonymous	265	265	1	299	AB.1;AD.1;AD.2;AE.8;AP.1;B.1;B.1.1;B.1.1.1;B.1.1.10;B.1.1.138;B.1.1.153;B.1.1.157;B.1.1.170;B.1.1.171;B.1.1.176;B.1.1.189;B.1.1.191;B.1.1.194;B.1.1.196;B.1.1.198;B.1.1.207;B.1.1.214;B.1.1.216;B.1.1.217;B.1.1.219;B.1.1.220;B.1.1.222;B.1.1.227;B.1.1.232;B.1.1.237;B.1.1.240;B.1.1.241;B.1.1.25;B.1.1.253;B.1.1.255;B.1.1.258;B.1.1.263;B.1.1.269;B.1.1.27;B.1.1.272;B.1.1.273;B.1.1.277;B.1.1.279;B.1.1.28;…
B.1.1.269	SNP	3250	24812	G->T	S	D1084Y	non-synonymous	264	265	0.996226	1	B.1.1.269
B.1.1.269	deletion	163~229	29837~29903	CCATGTGATTTTAATAGCTTCTTAGGAGAATGACAAAAAAAAAAAAAAAAAAAAAAAAAAAAAAAAA->-------------------------------------------------------------------	UTR3	-	non-synonymous	147	265	0.554717	153	A.23.1;A.3;AB.1;AD.1;AD.2;B.1.1.1;B.1.1.10;B.1.1.138;B.1.1.153;B.1.1.170;B.1.1.171;B.1.1.176;B.1.1.191;B.1.1.196;B.1.1.198;B.1.1.207;B.1.1.217;B.1.1.219;B.1.1.220;B.1.1.227;B.1.1.232;B.1.1.240;B.1.1.241;B.1.1.253;B.1.1.255;B.1.1.269;B.1.1.272;B.1.1.277;B.1.1.279;B.1.1.286;B.1.1.288;B.1.1.294;B.1.1.297;B.1.1.298;B.1.1.301;B.1.1.302;B.1.1.303;B.1.1.304;B.1.1.305;B.1.1.307;B.1.1.309;B.1.1.310;B.1.1.…
B.1.1.269	SNP	241	241	C->T	UTR5	R81C	non-synonymous	265	265	1	299	AB.1;AD.1;AD.2;AE.8;AP.1;B.1;B.1.1;B.1.1.1;B.1.1.10;B.1.1.138;B.1.1.153;B.1.1.157;B.1.1.170;B.1.1.171;B.1.1.176;B.1.1.189;B.1.1.191;B.1.1.194;B.1.1.196;B.1.1.198;B.1.1.207;B.1.1.214;B.1.1.216;B.1.1.217;B.1.1.219;B.1.1.220;B.1.1.222;B.1.1.227;B.1.1.232;B.1.1.237;B.1.1.240;B.1.1.241;B.1.1.25;B.1.1.253;B.1.1.255;B.1.1.258;B.1.1.263;B.1.1.269;B.1.1.27;B.1.1.272;B.1.1.273;B.1.1.277;B.1.1.279;B.1.1.28;…
B.1.1.269	deletion	1~54	1~54	ATTAAAGGTTTATACCTTCCCAGGTAACAAACCAACCAACTTTCGATCTCTTGT->------------------------------------------------------	UTR5	-	non-synonymous	152	265	0.573585	173	A.23.1;A.3;AB.1;AD.1;AD.2;AE.8;B.1.1.1;B.1.1.10;B.1.1.138;B.1.1.153;B.1.1.157;B.1.1.170;B.1.1.171;B.1.1.176;B.1.1.191;B.1.1.196;B.1.1.198;B.1.1.207;B.1.1.217;B.1.1.219;B.1.1.220;B.1.1.227;B.1.1.232;B.1.1.240;B.1.1.241;B.1.1.253;B.1.1.255;B.1.1.269;B.1.1.272;B.1.1.277;B.1.1.279;B.1.1.286;B.1.1.288;B.1.1.294;B.1.1.297;B.1.1.298;B.1.1.301;B.1.1.302;B.1.1.303;B.1.1.304;B.1.1.305;B.1.1.307;B.1.1.309;B…
B.1.1.269	SNP	318	3037	C->T	nsp3	F106F	synonymous	265	265	1	299	AB.1;AD.1;AD.2;AE.8;AP.1;B.1;B.1.1;B.1.1.1;B.1.1.10;B.1.1.138;B.1.1.153;B.1.1.157;B.1.1.170;B.1.1.171;B.1.1.176;B.1.1.189;B.1.1.191;B.1.1.194;B.1.1.196;B.1.1.198;B.1.1.207;B.1.1.214;B.1.1.216;B.1.1.217;B.1.1.219;B.1.1.220;B.1.1.222;B.1.1.227;B.1.1.232;B.1.1.237;B.1.1.240;B.1.1.241;B.1.1.25;B.1.1.253;B.1.1.255;B.1.1.258;B.1.1.263;B.1.1.269;B.1.1.27;B.1.1.272;B.1.1.273;B.1.1.277;B.1.1.279;B.1.1.28;…
B.1.1.269	SNP	2336	5055	C->T	nsp3	T779I	non-synonymous	264	265	0.996226	1	B.1.1.269
B.1.1.269	SNP	9	11851	G->T	nsp7	M3I	non-synonymous	265	265	1	2	B.1.1.269;B.1.367
B.1.1.27	SNP	608	28881	G->A	N	R203K	non-synonymous	125	125	1	109	AD.1;AD.2;AE.8;AP.1;B.1.1;B.1.1.1;B.1.1.10;B.1.1.138;B.1.1.153;B.1.1.157;B.1.1.170;B.1.1.171;B.1.1.176;B.1.1.189;B.1.1.191;B.1.1.194;B.1.1.196;B.1.1.198;B.1.1.207;B.1.1.214;B.1.1.216;B.1.1.217;B.1.1.219;B.1.1.220;B.1.1.222;B.1.1.227;B.1.1.232;B.1.1.237;B.1.1.240;B.1.1.241;B.1.1.25;B.1.1.253;B.1.1.255;B.1.1.258;B.1.1.263;B.1.1.269;B.1.1.27;B.1.1.272;B.1.1.273;B.1.1.277;B.1.1.279;B.1.1.28;B.1.1.284…
B.1.1.27	SNP	609	28882	G->A	N	R203R	synonymous	125	125	1	109	AD.1;AD.2;AE.8;AP.1;B.1.1;B.1.1.1;B.1.1.10;B.1.1.138;B.1.1.153;B.1.1.157;B.1.1.170;B.1.1.171;B.1.1.176;B.1.1.189;B.1.1.191;B.1.1.194;B.1.1.196;B.1.1.198;B.1.1.207;B.1.1.214;B.1.1.216;B.1.1.217;B.1.1.219;B.1.1.220;B.1.1.222;B.1.1.227;B.1.1.232;B.1.1.237;B.1.1.240;B.1.1.241;B.1.1.25;B.1.1.253;B.1.1.255;B.1.1.258;B.1.1.263;B.1.1.269;B.1.1.27;B.1.1.272;B.1.1.273;B.1.1.277;B.1.1.279;B.1.1.28;B.1.1.284…
B.1.1.27	SNP	610	28883	G->C	N	G204R	non-synonymous	125	125	1	109	AD.1;AD.2;AE.8;AP.1;B.1.1;B.1.1.1;B.1.1.10;B.1.1.138;B.1.1.153;B.1.1.157;B.1.1.170;B.1.1.171;B.1.1.176;B.1.1.189;B.1.1.191;B.1.1.194;B.1.1.196;B.1.1.198;B.1.1.207;B.1.1.214;B.1.1.216;B.1.1.217;B.1.1.219;B.1.1.220;B.1.1.222;B.1.1.227;B.1.1.232;B.1.1.237;B.1.1.240;B.1.1.241;B.1.1.25;B.1.1.253;B.1.1.255;B.1.1.258;B.1.1.263;B.1.1.269;B.1.1.27;B.1.1.272;B.1.1.273;B.1.1.277;B.1.1.279;B.1.1.28;B.1.1.284…
B.1.1.27	SNP	947	14408	C->T	RdRp	P316L	non-synonymous	125	125	1	299	AB.1;AD.1;AD.2;AE.8;AP.1;B.1;B.1.1;B.1.1.1;B.1.1.10;B.1.1.138;B.1.1.153;B.1.1.157;B.1.1.170;B.1.1.171;B.1.1.176;B.1.1.189;B.1.1.191;B.1.1.194;B.1.1.196;B.1.1.198;B.1.1.207;B.1.1.214;B.1.1.216;B.1.1.217;B.1.1.219;B.1.1.220;B.1.1.222;B.1.1.227;B.1.1.232;B.1.1.237;B.1.1.240;B.1.1.241;B.1.1.25;B.1.1.253;B.1.1.255;B.1.1.258;B.1.1.263;B.1.1.269;B.1.1.27;B.1.1.272;B.1.1.273;B.1.1.277;B.1.1.279;B.1.1.28;…
B.1.1.27	SNP	1841	23403	A->G	S	D614G	non-synonymous	125	125	1	299	AB.1;AD.1;AD.2;AE.8;AP.1;B.1;B.1.1;B.1.1.1;B.1.1.10;B.1.1.138;B.1.1.153;B.1.1.157;B.1.1.170;B.1.1.171;B.1.1.176;B.1.1.189;B.1.1.191;B.1.1.194;B.1.1.196;B.1.1.198;B.1.1.207;B.1.1.214;B.1.1.216;B.1.1.217;B.1.1.219;B.1.1.220;B.1.1.222;B.1.1.227;B.1.1.232;B.1.1.237;B.1.1.240;B.1.1.241;B.1.1.25;B.1.1.253;B.1.1.255;B.1.1.258;B.1.1.263;B.1.1.269;B.1.1.27;B.1.1.272;B.1.1.273;B.1.1.277;B.1.1.279;B.1.1.28;…
B.1.1.27	SNP	241	241	C->T	UTR5	R81C	non-synonymous	123	125	0.984	299	AB.1;AD.1;AD.2;AE.8;AP.1;B.1;B.1.1;B.1.1.1;B.1.1.10;B.1.1.138;B.1.1.153;B.1.1.157;B.1.1.170;B.1.1.171;B.1.1.176;B.1.1.189;B.1.1.191;B.1.1.194;B.1.1.196;B.1.1.198;B.1.1.207;B.1.1.214;B.1.1.216;B.1.1.217;B.1.1.219;B.1.1.220;B.1.1.222;B.1.1.227;B.1.1.232;B.1.1.237;B.1.1.240;B.1.1.241;B.1.1.25;B.1.1.253;B.1.1.255;B.1.1.258;B.1.1.263;B.1.1.269;B.1.1.27;B.1.1.272;B.1.1.273;B.1.1.277;B.1.1.279;B.1.1.28;…
B.1.1.27	SNP	57	16293	C->T	helicase	C19C	synonymous	125	125	1	2	B.1.1.27;B.1.36.28
B.1.1.27	SNP	318	3037	C->T	nsp3	F106F	synonymous	125	125	1	299	AB.1;AD.1;AD.2;AE.8;AP.1;B.1;B.1.1;B.1.1.1;B.1.1.10;B.1.1.138;B.1.1.153;B.1.1.157;B.1.1.170;B.1.1.171;B.1.1.176;B.1.1.189;B.1.1.191;B.1.1.194;B.1.1.196;B.1.1.198;B.1.1.207;B.1.1.214;B.1.1.216;B.1.1.217;B.1.1.219;B.1.1.220;B.1.1.222;B.1.1.227;B.1.1.232;B.1.1.237;B.1.1.240;B.1.1.241;B.1.1.25;B.1.1.253;B.1.1.255;B.1.1.258;B.1.1.263;B.1.1.269;B.1.1.27;B.1.1.272;B.1.1.273;B.1.1.277;B.1.1.279;B.1.1.28;…
B.1.1.27	SNP	211	10265	G->A	proteinase	G71S	non-synonymous	125	125	1	4	AP.1;B.1.1.27;B.1.1.301;B.1.1.70
B.1.1.272	SNP	65	28338	A->G	N	D22G	non-synonymous	171	171	1	1	B.1.1.272
B.1.1.272	SNP	608	28881	G->A	N	R203K	non-synonymous	171	171	1	109	AD.1;AD.2;AE.8;AP.1;B.1.1;B.1.1.1;B.1.1.10;B.1.1.138;B.1.1.153;B.1.1.157;B.1.1.170;B.1.1.171;B.1.1.176;B.1.1.189;B.1.1.191;B.1.1.194;B.1.1.196;B.1.1.198;B.1.1.207;B.1.1.214;B.1.1.216;B.1.1.217;B.1.1.219;B.1.1.220;B.1.1.222;B.1.1.227;B.1.1.232;B.1.1.237;B.1.1.240;B.1.1.241;B.1.1.25;B.1.1.253;B.1.1.255;B.1.1.258;B.1.1.263;B.1.1.269;B.1.1.27;B.1.1.272;B.1.1.273;B.1.1.277;B.1.1.279;B.1.1.28;B.1.1.284…
B.1.1.272	SNP	609	28882	G->A	N	R203R	synonymous	171	171	1	109	AD.1;AD.2;AE.8;AP.1;B.1.1;B.1.1.1;B.1.1.10;B.1.1.138;B.1.1.153;B.1.1.157;B.1.1.170;B.1.1.171;B.1.1.176;B.1.1.189;B.1.1.191;B.1.1.194;B.1.1.196;B.1.1.198;B.1.1.207;B.1.1.214;B.1.1.216;B.1.1.217;B.1.1.219;B.1.1.220;B.1.1.222;B.1.1.227;B.1.1.232;B.1.1.237;B.1.1.240;B.1.1.241;B.1.1.25;B.1.1.253;B.1.1.255;B.1.1.258;B.1.1.263;B.1.1.269;B.1.1.27;B.1.1.272;B.1.1.273;B.1.1.277;B.1.1.279;B.1.1.28;B.1.1.284…
B.1.1.272	SNP	610	28883	G->C	N	G204R	non-synonymous	171	171	1	109	AD.1;AD.2;AE.8;AP.1;B.1.1;B.1.1.1;B.1.1.10;B.1.1.138;B.1.1.153;B.1.1.157;B.1.1.170;B.1.1.171;B.1.1.176;B.1.1.189;B.1.1.191;B.1.1.194;B.1.1.196;B.1.1.198;B.1.1.207;B.1.1.214;B.1.1.216;B.1.1.217;B.1.1.219;B.1.1.220;B.1.1.222;B.1.1.227;B.1.1.232;B.1.1.237;B.1.1.240;B.1.1.241;B.1.1.25;B.1.1.253;B.1.1.255;B.1.1.258;B.1.1.263;B.1.1.269;B.1.1.27;B.1.1.272;B.1.1.273;B.1.1.277;B.1.1.279;B.1.1.28;B.1.1.284…
B.1.1.272	SNP	947	14408	C->T	RdRp	P316L	non-synonymous	171	171	1	299	AB.1;AD.1;AD.2;AE.8;AP.1;B.1;B.1.1;B.1.1.1;B.1.1.10;B.1.1.138;B.1.1.153;B.1.1.157;B.1.1.170;B.1.1.171;B.1.1.176;B.1.1.189;B.1.1.191;B.1.1.194;B.1.1.196;B.1.1.198;B.1.1.207;B.1.1.214;B.1.1.216;B.1.1.217;B.1.1.219;B.1.1.220;B.1.1.222;B.1.1.227;B.1.1.232;B.1.1.237;B.1.1.240;B.1.1.241;B.1.1.25;B.1.1.253;B.1.1.255;B.1.1.258;B.1.1.263;B.1.1.269;B.1.1.27;B.1.1.272;B.1.1.273;B.1.1.277;B.1.1.279;B.1.1.28;…
B.1.1.272	SNP	1558	23120	G->T	S	A520S	non-synonymous	171	171	1	1	B.1.1.272
B.1.1.272	SNP	1841	23403	A->G	S	D614G	non-synonymous	171	171	1	299	AB.1;AD.1;AD.2;AE.8;AP.1;B.1;B.1.1;B.1.1.1;B.1.1.10;B.1.1.138;B.1.1.153;B.1.1.157;B.1.1.170;B.1.1.171;B.1.1.176;B.1.1.189;B.1.1.191;B.1.1.194;B.1.1.196;B.1.1.198;B.1.1.207;B.1.1.214;B.1.1.216;B.1.1.217;B.1.1.219;B.1.1.220;B.1.1.222;B.1.1.227;B.1.1.232;B.1.1.237;B.1.1.240;B.1.1.241;B.1.1.25;B.1.1.253;B.1.1.255;B.1.1.258;B.1.1.263;B.1.1.269;B.1.1.27;B.1.1.272;B.1.1.273;B.1.1.277;B.1.1.279;B.1.1.28;…
B.1.1.272	SNP	16	29690	G->T	UTR3	V6L	non-synonymous	171	171	1	1	B.1.1.272
B.1.1.272	deletion	163~229	29837~29903	CCATGTGATTTTAATAGCTTCTTAGGAGAATGACAAAAAAAAAAAAAAAAAAAAAAAAAAAAAAAAA->-------------------------------------------------------------------	UTR3	-	non-synonymous	166	171	0.97076	153	A.23.1;A.3;AB.1;AD.1;AD.2;B.1.1.1;B.1.1.10;B.1.1.138;B.1.1.153;B.1.1.170;B.1.1.171;B.1.1.176;B.1.1.191;B.1.1.196;B.1.1.198;B.1.1.207;B.1.1.217;B.1.1.219;B.1.1.220;B.1.1.227;B.1.1.232;B.1.1.240;B.1.1.241;B.1.1.253;B.1.1.255;B.1.1.269;B.1.1.272;B.1.1.277;B.1.1.279;B.1.1.286;B.1.1.288;B.1.1.294;B.1.1.297;B.1.1.298;B.1.1.301;B.1.1.302;B.1.1.303;B.1.1.304;B.1.1.305;B.1.1.307;B.1.1.309;B.1.1.310;B.1.1.…
B.1.1.272	SNP	241	241	C->T	UTR5	R81C	non-synonymous	171	171	1	299	AB.1;AD.1;AD.2;AE.8;AP.1;B.1;B.1.1;B.1.1.1;B.1.1.10;B.1.1.138;B.1.1.153;B.1.1.157;B.1.1.170;B.1.1.171;B.1.1.176;B.1.1.189;B.1.1.191;B.1.1.194;B.1.1.196;B.1.1.198;B.1.1.207;B.1.1.214;B.1.1.216;B.1.1.217;B.1.1.219;B.1.1.220;B.1.1.222;B.1.1.227;B.1.1.232;B.1.1.237;B.1.1.240;B.1.1.241;B.1.1.25;B.1.1.253;B.1.1.255;B.1.1.258;B.1.1.263;B.1.1.269;B.1.1.27;B.1.1.272;B.1.1.273;B.1.1.277;B.1.1.279;B.1.1.28;…
B.1.1.272	deletion	1~54	1~54	ATTAAAGGTTTATACCTTCCCAGGTAACAAACCAACCAACTTTCGATCTCTTGT->------------------------------------------------------	UTR5	-	non-synonymous	171	171	1	173	A.23.1;A.3;AB.1;AD.1;AD.2;AE.8;B.1.1.1;B.1.1.10;B.1.1.138;B.1.1.153;B.1.1.157;B.1.1.170;B.1.1.171;B.1.1.176;B.1.1.191;B.1.1.196;B.1.1.198;B.1.1.207;B.1.1.217;B.1.1.219;B.1.1.220;B.1.1.227;B.1.1.232;B.1.1.240;B.1.1.241;B.1.1.253;B.1.1.255;B.1.1.269;B.1.1.272;B.1.1.277;B.1.1.279;B.1.1.286;B.1.1.288;B.1.1.294;B.1.1.297;B.1.1.298;B.1.1.301;B.1.1.302;B.1.1.303;B.1.1.304;B.1.1.305;B.1.1.307;B.1.1.309;B…
B.1.1.272	SNP	1050	19089	C->T	exonuclease	F350F	synonymous	171	171	1	1	B.1.1.272
B.1.1.272	SNP	1023	17259	G->T	helicase	E341D	non-synonymous	171	171	1	2	B.1.1.272;P.1
B.1.1.272	SNP	186	20844	C->T	methyltransferase	P62P	synonymous	160	171	0.935673	1	B.1.1.272
B.1.1.272	SNP	48	313	C->T	nsp1	L16L	synonymous	171	171	1	11	AE.8;B.1.1.214;B.1.1.272;B.1.1.284;B.1.1.303;B.1.1.305;B.1.1.306;B.1.1.433;B.1.1.48;B.1.1.50;B.1.1.51
B.1.1.272	SNP	318	3037	C->T	nsp3	F106F	synonymous	171	171	1	299	AB.1;AD.1;AD.2;AE.8;AP.1;B.1;B.1.1;B.1.1.1;B.1.1.10;B.1.1.138;B.1.1.153;B.1.1.157;B.1.1.170;B.1.1.171;B.1.1.176;B.1.1.189;B.1.1.191;B.1.1.194;B.1.1.196;B.1.1.198;B.1.1.207;B.1.1.214;B.1.1.216;B.1.1.217;B.1.1.219;B.1.1.220;B.1.1.222;B.1.1.227;B.1.1.232;B.1.1.237;B.1.1.240;B.1.1.241;B.1.1.25;B.1.1.253;B.1.1.255;B.1.1.258;B.1.1.263;B.1.1.269;B.1.1.27;B.1.1.272;B.1.1.273;B.1.1.277;B.1.1.279;B.1.1.28;…
B.1.1.272	SNP	377	3096	C->T	nsp3	S126L	non-synonymous	167	171	0.976608	3	AP.1;B.1.1.272;B.1.463
B.1.1.272	SNP	885	3604	C->T	nsp3	H295H	synonymous	160	171	0.935673	1	B.1.1.272
B.1.1.272	SNP	423	12514	G->T	nsp8	T141T	synonymous	171	171	1	2	B.1.1.272;B.1.1.464.1
B.1.1.273	SNP	64	26586	C->T	M	L22L	synonymous	53	104	0.509615	1	B.1.1.273
B.1.1.273	SNP	608	28881	G->A	N	R203K	non-synonymous	104	104	1	109	AD.1;AD.2;AE.8;AP.1;B.1.1;B.1.1.1;B.1.1.10;B.1.1.138;B.1.1.153;B.1.1.157;B.1.1.170;B.1.1.171;B.1.1.176;B.1.1.189;B.1.1.191;B.1.1.194;B.1.1.196;B.1.1.198;B.1.1.207;B.1.1.214;B.1.1.216;B.1.1.217;B.1.1.219;B.1.1.220;B.1.1.222;B.1.1.227;B.1.1.232;B.1.1.237;B.1.1.240;B.1.1.241;B.1.1.25;B.1.1.253;B.1.1.255;B.1.1.258;B.1.1.263;B.1.1.269;B.1.1.27;B.1.1.272;B.1.1.273;B.1.1.277;B.1.1.279;B.1.1.28;B.1.1.284…
B.1.1.273	SNP	609	28882	G->A	N	R203R	synonymous	104	104	1	109	AD.1;AD.2;AE.8;AP.1;B.1.1;B.1.1.1;B.1.1.10;B.1.1.138;B.1.1.153;B.1.1.157;B.1.1.170;B.1.1.171;B.1.1.176;B.1.1.189;B.1.1.191;B.1.1.194;B.1.1.196;B.1.1.198;B.1.1.207;B.1.1.214;B.1.1.216;B.1.1.217;B.1.1.219;B.1.1.220;B.1.1.222;B.1.1.227;B.1.1.232;B.1.1.237;B.1.1.240;B.1.1.241;B.1.1.25;B.1.1.253;B.1.1.255;B.1.1.258;B.1.1.263;B.1.1.269;B.1.1.27;B.1.1.272;B.1.1.273;B.1.1.277;B.1.1.279;B.1.1.28;B.1.1.284…
B.1.1.273	SNP	610	28883	G->C	N	G204R	non-synonymous	104	104	1	109	AD.1;AD.2;AE.8;AP.1;B.1.1;B.1.1.1;B.1.1.10;B.1.1.138;B.1.1.153;B.1.1.157;B.1.1.170;B.1.1.171;B.1.1.176;B.1.1.189;B.1.1.191;B.1.1.194;B.1.1.196;B.1.1.198;B.1.1.207;B.1.1.214;B.1.1.216;B.1.1.217;B.1.1.219;B.1.1.220;B.1.1.222;B.1.1.227;B.1.1.232;B.1.1.237;B.1.1.240;B.1.1.241;B.1.1.25;B.1.1.253;B.1.1.255;B.1.1.258;B.1.1.263;B.1.1.269;B.1.1.27;B.1.1.272;B.1.1.273;B.1.1.277;B.1.1.279;B.1.1.28;B.1.1.284…
B.1.1.273	SNP	129	25521	C->T	ORF3a	F43F	synonymous	53	104	0.509615	1	B.1.1.273
B.1.1.273	SNP	183	27384	T->C	ORF6	D61D	synonymous	92	104	0.884615	2	B.1.1.273;B.1.574
B.1.1.273	SNP	947	14408	C->T	RdRp	P316L	non-synonymous	104	104	1	299	AB.1;AD.1;AD.2;AE.8;AP.1;B.1;B.1.1;B.1.1.1;B.1.1.10;B.1.1.138;B.1.1.153;B.1.1.157;B.1.1.170;B.1.1.171;B.1.1.176;B.1.1.189;B.1.1.191;B.1.1.194;B.1.1.196;B.1.1.198;B.1.1.207;B.1.1.214;B.1.1.216;B.1.1.217;B.1.1.219;B.1.1.220;B.1.1.222;B.1.1.227;B.1.1.232;B.1.1.237;B.1.1.240;B.1.1.241;B.1.1.25;B.1.1.253;B.1.1.255;B.1.1.258;B.1.1.263;B.1.1.269;B.1.1.27;B.1.1.272;B.1.1.273;B.1.1.277;B.1.1.279;B.1.1.28;…
B.1.1.273	SNP	1113	22675	C->T	S	S371S	synonymous	103	104	0.990385	2	B.1.1.273;B.1.1.412
B.1.1.273	SNP	1841	23403	A->G	S	D614G	non-synonymous	104	104	1	299	AB.1;AD.1;AD.2;AE.8;AP.1;B.1;B.1.1;B.1.1.1;B.1.1.10;B.1.1.138;B.1.1.153;B.1.1.157;B.1.1.170;B.1.1.171;B.1.1.176;B.1.1.189;B.1.1.191;B.1.1.194;B.1.1.196;B.1.1.198;B.1.1.207;B.1.1.214;B.1.1.216;B.1.1.217;B.1.1.219;B.1.1.220;B.1.1.222;B.1.1.227;B.1.1.232;B.1.1.237;B.1.1.240;B.1.1.241;B.1.1.25;B.1.1.253;B.1.1.255;B.1.1.258;B.1.1.263;B.1.1.269;B.1.1.27;B.1.1.272;B.1.1.273;B.1.1.277;B.1.1.279;B.1.1.28;…
B.1.1.273	SNP	241	241	C->T	UTR5	R81C	non-synonymous	104	104	1	299	AB.1;AD.1;AD.2;AE.8;AP.1;B.1;B.1.1;B.1.1.1;B.1.1.10;B.1.1.138;B.1.1.153;B.1.1.157;B.1.1.170;B.1.1.171;B.1.1.176;B.1.1.189;B.1.1.191;B.1.1.194;B.1.1.196;B.1.1.198;B.1.1.207;B.1.1.214;B.1.1.216;B.1.1.217;B.1.1.219;B.1.1.220;B.1.1.222;B.1.1.227;B.1.1.232;B.1.1.237;B.1.1.240;B.1.1.241;B.1.1.25;B.1.1.253;B.1.1.255;B.1.1.258;B.1.1.263;B.1.1.269;B.1.1.27;B.1.1.272;B.1.1.273;B.1.1.277;B.1.1.279;B.1.1.28;…
B.1.1.273	SNP	318	3037	C->T	nsp3	F106F	synonymous	104	104	1	299	AB.1;AD.1;AD.2;AE.8;AP.1;B.1;B.1.1;B.1.1.1;B.1.1.10;B.1.1.138;B.1.1.153;B.1.1.157;B.1.1.170;B.1.1.171;B.1.1.176;B.1.1.189;B.1.1.191;B.1.1.194;B.1.1.196;B.1.1.198;B.1.1.207;B.1.1.214;B.1.1.216;B.1.1.217;B.1.1.219;B.1.1.220;B.1.1.222;B.1.1.227;B.1.1.232;B.1.1.237;B.1.1.240;B.1.1.241;B.1.1.25;B.1.1.253;B.1.1.255;B.1.1.258;B.1.1.263;B.1.1.269;B.1.1.27;B.1.1.272;B.1.1.273;B.1.1.277;B.1.1.279;B.1.1.28;…
B.1.1.273	SNP	4345	7064	A->G	nsp3	R1449G	non-synonymous	104	104	1	1	B.1.1.273
B.1.1.277	SNP	608	28881	G->A	N	R203K	non-synonymous	888	893	0.994401	109	AD.1;AD.2;AE.8;AP.1;B.1.1;B.1.1.1;B.1.1.10;B.1.1.138;B.1.1.153;B.1.1.157;B.1.1.170;B.1.1.171;B.1.1.176;B.1.1.189;B.1.1.191;B.1.1.194;B.1.1.196;B.1.1.198;B.1.1.207;B.1.1.214;B.1.1.216;B.1.1.217;B.1.1.219;B.1.1.220;B.1.1.222;B.1.1.227;B.1.1.232;B.1.1.237;B.1.1.240;B.1.1.241;B.1.1.25;B.1.1.253;B.1.1.255;B.1.1.258;B.1.1.263;B.1.1.269;B.1.1.27;B.1.1.272;B.1.1.273;B.1.1.277;B.1.1.279;B.1.1.28;B.1.1.284…
B.1.1.277	SNP	609	28882	G->A	N	R203R	synonymous	888	893	0.994401	109	AD.1;AD.2;AE.8;AP.1;B.1.1;B.1.1.1;B.1.1.10;B.1.1.138;B.1.1.153;B.1.1.157;B.1.1.170;B.1.1.171;B.1.1.176;B.1.1.189;B.1.1.191;B.1.1.194;B.1.1.196;B.1.1.198;B.1.1.207;B.1.1.214;B.1.1.216;B.1.1.217;B.1.1.219;B.1.1.220;B.1.1.222;B.1.1.227;B.1.1.232;B.1.1.237;B.1.1.240;B.1.1.241;B.1.1.25;B.1.1.253;B.1.1.255;B.1.1.258;B.1.1.263;B.1.1.269;B.1.1.27;B.1.1.272;B.1.1.273;B.1.1.277;B.1.1.279;B.1.1.28;B.1.1.284…
B.1.1.277	SNP	610	28883	G->C	N	G204R	non-synonymous	888	893	0.994401	109	AD.1;AD.2;AE.8;AP.1;B.1.1;B.1.1.1;B.1.1.10;B.1.1.138;B.1.1.153;B.1.1.157;B.1.1.170;B.1.1.171;B.1.1.176;B.1.1.189;B.1.1.191;B.1.1.194;B.1.1.196;B.1.1.198;B.1.1.207;B.1.1.214;B.1.1.216;B.1.1.217;B.1.1.219;B.1.1.220;B.1.1.222;B.1.1.227;B.1.1.232;B.1.1.237;B.1.1.240;B.1.1.241;B.1.1.25;B.1.1.253;B.1.1.255;B.1.1.258;B.1.1.263;B.1.1.269;B.1.1.27;B.1.1.272;B.1.1.273;B.1.1.277;B.1.1.279;B.1.1.28;B.1.1.284…
B.1.1.277	SNP	822	29095	C->T	N	F274F	synonymous	863	893	0.966405	2	B.1.1.277;B.1.177.87
B.1.1.277	SNP	947	14408	C->T	RdRp	P316L	non-synonymous	893	893	1	299	AB.1;AD.1;AD.2;AE.8;AP.1;B.1;B.1.1;B.1.1.1;B.1.1.10;B.1.1.138;B.1.1.153;B.1.1.157;B.1.1.170;B.1.1.171;B.1.1.176;B.1.1.189;B.1.1.191;B.1.1.194;B.1.1.196;B.1.1.198;B.1.1.207;B.1.1.214;B.1.1.216;B.1.1.217;B.1.1.219;B.1.1.220;B.1.1.222;B.1.1.227;B.1.1.232;B.1.1.237;B.1.1.240;B.1.1.241;B.1.1.25;B.1.1.253;B.1.1.255;B.1.1.258;B.1.1.263;B.1.1.269;B.1.1.27;B.1.1.272;B.1.1.273;B.1.1.277;B.1.1.279;B.1.1.28;…
B.1.1.277	SNP	2191	15652	G->T	RdRp	D731Y	non-synonymous	807	893	0.903695	1	B.1.1.277
B.1.1.277	SNP	1841	23403	A->G	S	D614G	non-synonymous	893	893	1	299	AB.1;AD.1;AD.2;AE.8;AP.1;B.1;B.1.1;B.1.1.1;B.1.1.10;B.1.1.138;B.1.1.153;B.1.1.157;B.1.1.170;B.1.1.171;B.1.1.176;B.1.1.189;B.1.1.191;B.1.1.194;B.1.1.196;B.1.1.198;B.1.1.207;B.1.1.214;B.1.1.216;B.1.1.217;B.1.1.219;B.1.1.220;B.1.1.222;B.1.1.227;B.1.1.232;B.1.1.237;B.1.1.240;B.1.1.241;B.1.1.25;B.1.1.253;B.1.1.255;B.1.1.258;B.1.1.263;B.1.1.269;B.1.1.27;B.1.1.272;B.1.1.273;B.1.1.277;B.1.1.279;B.1.1.28;…
B.1.1.277	SNP	1876	23438	G->T	S	A626S	non-synonymous	772	893	0.864502	1	B.1.1.277
B.1.1.277	deletion	163~229	29837~29903	CCATGTGATTTTAATAGCTTCTTAGGAGAATGACAAAAAAAAAAAAAAAAAAAAAAAAAAAAAAAAA->-------------------------------------------------------------------	UTR3	-	non-synonymous	720	893	0.806271	153	A.23.1;A.3;AB.1;AD.1;AD.2;B.1.1.1;B.1.1.10;B.1.1.138;B.1.1.153;B.1.1.170;B.1.1.171;B.1.1.176;B.1.1.191;B.1.1.196;B.1.1.198;B.1.1.207;B.1.1.217;B.1.1.219;B.1.1.220;B.1.1.227;B.1.1.232;B.1.1.240;B.1.1.241;B.1.1.253;B.1.1.255;B.1.1.269;B.1.1.272;B.1.1.277;B.1.1.279;B.1.1.286;B.1.1.288;B.1.1.294;B.1.1.297;B.1.1.298;B.1.1.301;B.1.1.302;B.1.1.303;B.1.1.304;B.1.1.305;B.1.1.307;B.1.1.309;B.1.1.310;B.1.1.…
B.1.1.277	SNP	241	241	C->T	UTR5	R81C	non-synonymous	886	893	0.992161	299	AB.1;AD.1;AD.2;AE.8;AP.1;B.1;B.1.1;B.1.1.1;B.1.1.10;B.1.1.138;B.1.1.153;B.1.1.157;B.1.1.170;B.1.1.171;B.1.1.176;B.1.1.189;B.1.1.191;B.1.1.194;B.1.1.196;B.1.1.198;B.1.1.207;B.1.1.214;B.1.1.216;B.1.1.217;B.1.1.219;B.1.1.220;B.1.1.222;B.1.1.227;B.1.1.232;B.1.1.237;B.1.1.240;B.1.1.241;B.1.1.25;B.1.1.253;B.1.1.255;B.1.1.258;B.1.1.263;B.1.1.269;B.1.1.27;B.1.1.272;B.1.1.273;B.1.1.277;B.1.1.279;B.1.1.28;…
B.1.1.277	deletion	1~54	1~54	ATTAAAGGTTTATACCTTCCCAGGTAACAAACCAACCAACTTTCGATCTCTTGT->------------------------------------------------------	UTR5	-	non-synonymous	749	893	0.838746	173	A.23.1;A.3;AB.1;AD.1;AD.2;AE.8;B.1.1.1;B.1.1.10;B.1.1.138;B.1.1.153;B.1.1.157;B.1.1.170;B.1.1.171;B.1.1.176;B.1.1.191;B.1.1.196;B.1.1.198;B.1.1.207;B.1.1.217;B.1.1.219;B.1.1.220;B.1.1.227;B.1.1.232;B.1.1.240;B.1.1.241;B.1.1.253;B.1.1.255;B.1.1.269;B.1.1.272;B.1.1.277;B.1.1.279;B.1.1.286;B.1.1.288;B.1.1.294;B.1.1.297;B.1.1.298;B.1.1.301;B.1.1.302;B.1.1.303;B.1.1.304;B.1.1.305;B.1.1.307;B.1.1.309;B…
B.1.1.277	SNP	507	772	T->C	nsp1	V169V	synonymous	825	893	0.923852	1	B.1.1.277
B.1.1.277	SNP	150	2869	A->G	nsp3	V50V	synonymous	851	893	0.952968	1	B.1.1.277
B.1.1.277	SNP	318	3037	C->T	nsp3	F106F	synonymous	890	893	0.996641	299	AB.1;AD.1;AD.2;AE.8;AP.1;B.1;B.1.1;B.1.1.1;B.1.1.10;B.1.1.138;B.1.1.153;B.1.1.157;B.1.1.170;B.1.1.171;B.1.1.176;B.1.1.189;B.1.1.191;B.1.1.194;B.1.1.196;B.1.1.198;B.1.1.207;B.1.1.214;B.1.1.216;B.1.1.217;B.1.1.219;B.1.1.220;B.1.1.222;B.1.1.227;B.1.1.232;B.1.1.237;B.1.1.240;B.1.1.241;B.1.1.25;B.1.1.253;B.1.1.255;B.1.1.258;B.1.1.263;B.1.1.269;B.1.1.27;B.1.1.272;B.1.1.273;B.1.1.277;B.1.1.279;B.1.1.28;…
B.1.1.277	SNP	3633	6352	G->T	nsp3	K1211N	non-synonymous	583	893	0.652856	1	B.1.1.277
B.1.1.277	SNP	3726	6445	C->T	nsp3	D1242D	synonymous	769	893	0.861142	2	B.1.1.277;B.1.398
B.1.1.277	SNP	814	10868	C->T	proteinase	L272L	synonymous	806	893	0.902576	1	B.1.1.277
B.1.1.279	SNP	49	26571	C->A	M	L17I	non-synonymous	424	541	0.783734	1	B.1.1.279
B.1.1.279	SNP	608	28881	G->A	N	R203K	non-synonymous	540	541	0.998152	109	AD.1;AD.2;AE.8;AP.1;B.1.1;B.1.1.1;B.1.1.10;B.1.1.138;B.1.1.153;B.1.1.157;B.1.1.170;B.1.1.171;B.1.1.176;B.1.1.189;B.1.1.191;B.1.1.194;B.1.1.196;B.1.1.198;B.1.1.207;B.1.1.214;B.1.1.216;B.1.1.217;B.1.1.219;B.1.1.220;B.1.1.222;B.1.1.227;B.1.1.232;B.1.1.237;B.1.1.240;B.1.1.241;B.1.1.25;B.1.1.253;B.1.1.255;B.1.1.258;B.1.1.263;B.1.1.269;B.1.1.27;B.1.1.272;B.1.1.273;B.1.1.277;B.1.1.279;B.1.1.28;B.1.1.284…
B.1.1.279	SNP	609	28882	G->A	N	R203R	synonymous	541	541	1	109	AD.1;AD.2;AE.8;AP.1;B.1.1;B.1.1.1;B.1.1.10;B.1.1.138;B.1.1.153;B.1.1.157;B.1.1.170;B.1.1.171;B.1.1.176;B.1.1.189;B.1.1.191;B.1.1.194;B.1.1.196;B.1.1.198;B.1.1.207;B.1.1.214;B.1.1.216;B.1.1.217;B.1.1.219;B.1.1.220;B.1.1.222;B.1.1.227;B.1.1.232;B.1.1.237;B.1.1.240;B.1.1.241;B.1.1.25;B.1.1.253;B.1.1.255;B.1.1.258;B.1.1.263;B.1.1.269;B.1.1.27;B.1.1.272;B.1.1.273;B.1.1.277;B.1.1.279;B.1.1.28;B.1.1.284…
B.1.1.279	SNP	610	28883	G->C	N	G204R	non-synonymous	541	541	1	109	AD.1;AD.2;AE.8;AP.1;B.1.1;B.1.1.1;B.1.1.10;B.1.1.138;B.1.1.153;B.1.1.157;B.1.1.170;B.1.1.171;B.1.1.176;B.1.1.189;B.1.1.191;B.1.1.194;B.1.1.196;B.1.1.198;B.1.1.207;B.1.1.214;B.1.1.216;B.1.1.217;B.1.1.219;B.1.1.220;B.1.1.222;B.1.1.227;B.1.1.232;B.1.1.237;B.1.1.240;B.1.1.241;B.1.1.25;B.1.1.253;B.1.1.255;B.1.1.258;B.1.1.263;B.1.1.269;B.1.1.27;B.1.1.272;B.1.1.273;B.1.1.277;B.1.1.279;B.1.1.28;B.1.1.284…
B.1.1.279	SNP	947	14408	C->T	RdRp	P316L	non-synonymous	541	541	1	299	AB.1;AD.1;AD.2;AE.8;AP.1;B.1;B.1.1;B.1.1.1;B.1.1.10;B.1.1.138;B.1.1.153;B.1.1.157;B.1.1.170;B.1.1.171;B.1.1.176;B.1.1.189;B.1.1.191;B.1.1.194;B.1.1.196;B.1.1.198;B.1.1.207;B.1.1.214;B.1.1.216;B.1.1.217;B.1.1.219;B.1.1.220;B.1.1.222;B.1.1.227;B.1.1.232;B.1.1.237;B.1.1.240;B.1.1.241;B.1.1.25;B.1.1.253;B.1.1.255;B.1.1.258;B.1.1.263;B.1.1.269;B.1.1.27;B.1.1.272;B.1.1.273;B.1.1.277;B.1.1.279;B.1.1.28;…
B.1.1.279	SNP	62	21624	G->T	S	R21I	non-synonymous	539	541	0.996303	3	B.1.1.237;B.1.1.279;B.1.1.365
B.1.1.279	SNP	1841	23403	A->G	S	D614G	non-synonymous	541	541	1	299	AB.1;AD.1;AD.2;AE.8;AP.1;B.1;B.1.1;B.1.1.1;B.1.1.10;B.1.1.138;B.1.1.153;B.1.1.157;B.1.1.170;B.1.1.171;B.1.1.176;B.1.1.189;B.1.1.191;B.1.1.194;B.1.1.196;B.1.1.198;B.1.1.207;B.1.1.214;B.1.1.216;B.1.1.217;B.1.1.219;B.1.1.220;B.1.1.222;B.1.1.227;B.1.1.232;B.1.1.237;B.1.1.240;B.1.1.241;B.1.1.25;B.1.1.253;B.1.1.255;B.1.1.258;B.1.1.263;B.1.1.269;B.1.1.27;B.1.1.272;B.1.1.273;B.1.1.277;B.1.1.279;B.1.1.28;…
B.1.1.279	deletion	163~229	29837~29903	CCATGTGATTTTAATAGCTTCTTAGGAGAATGACAAAAAAAAAAAAAAAAAAAAAAAAAAAAAAAAA->-------------------------------------------------------------------	UTR3	-	non-synonymous	467	541	0.863216	153	A.23.1;A.3;AB.1;AD.1;AD.2;B.1.1.1;B.1.1.10;B.1.1.138;B.1.1.153;B.1.1.170;B.1.1.171;B.1.1.176;B.1.1.191;B.1.1.196;B.1.1.198;B.1.1.207;B.1.1.217;B.1.1.219;B.1.1.220;B.1.1.227;B.1.1.232;B.1.1.240;B.1.1.241;B.1.1.253;B.1.1.255;B.1.1.269;B.1.1.272;B.1.1.277;B.1.1.279;B.1.1.286;B.1.1.288;B.1.1.294;B.1.1.297;B.1.1.298;B.1.1.301;B.1.1.302;B.1.1.303;B.1.1.304;B.1.1.305;B.1.1.307;B.1.1.309;B.1.1.310;B.1.1.…
B.1.1.279	SNP	241	241	C->T	UTR5	R81C	non-synonymous	541	541	1	299	AB.1;AD.1;AD.2;AE.8;AP.1;B.1;B.1.1;B.1.1.1;B.1.1.10;B.1.1.138;B.1.1.153;B.1.1.157;B.1.1.170;B.1.1.171;B.1.1.176;B.1.1.189;B.1.1.191;B.1.1.194;B.1.1.196;B.1.1.198;B.1.1.207;B.1.1.214;B.1.1.216;B.1.1.217;B.1.1.219;B.1.1.220;B.1.1.222;B.1.1.227;B.1.1.232;B.1.1.237;B.1.1.240;B.1.1.241;B.1.1.25;B.1.1.253;B.1.1.255;B.1.1.258;B.1.1.263;B.1.1.269;B.1.1.27;B.1.1.272;B.1.1.273;B.1.1.277;B.1.1.279;B.1.1.28;…
B.1.1.279	deletion	1~54	1~54	ATTAAAGGTTTATACCTTCCCAGGTAACAAACCAACCAACTTTCGATCTCTTGT->------------------------------------------------------	UTR5	-	non-synonymous	465	541	0.859519	173	A.23.1;A.3;AB.1;AD.1;AD.2;AE.8;B.1.1.1;B.1.1.10;B.1.1.138;B.1.1.153;B.1.1.157;B.1.1.170;B.1.1.171;B.1.1.176;B.1.1.191;B.1.1.196;B.1.1.198;B.1.1.207;B.1.1.217;B.1.1.219;B.1.1.220;B.1.1.227;B.1.1.232;B.1.1.240;B.1.1.241;B.1.1.253;B.1.1.255;B.1.1.269;B.1.1.272;B.1.1.277;B.1.1.279;B.1.1.286;B.1.1.288;B.1.1.294;B.1.1.297;B.1.1.298;B.1.1.301;B.1.1.302;B.1.1.303;B.1.1.304;B.1.1.305;B.1.1.307;B.1.1.309;B…
B.1.1.279	SNP	820	18859	G->T	exonuclease	A274S	non-synonymous	539	541	0.996303	1	B.1.1.279
B.1.1.279	SNP	614	1419	C->T	nsp2	A205V	non-synonymous	521	541	0.963031	1	B.1.1.279
B.1.1.279	SNP	318	3037	C->T	nsp3	F106F	synonymous	541	541	1	299	AB.1;AD.1;AD.2;AE.8;AP.1;B.1;B.1.1;B.1.1.1;B.1.1.10;B.1.1.138;B.1.1.153;B.1.1.157;B.1.1.170;B.1.1.171;B.1.1.176;B.1.1.189;B.1.1.191;B.1.1.194;B.1.1.196;B.1.1.198;B.1.1.207;B.1.1.214;B.1.1.216;B.1.1.217;B.1.1.219;B.1.1.220;B.1.1.222;B.1.1.227;B.1.1.232;B.1.1.237;B.1.1.240;B.1.1.241;B.1.1.25;B.1.1.253;B.1.1.255;B.1.1.258;B.1.1.263;B.1.1.269;B.1.1.27;B.1.1.272;B.1.1.273;B.1.1.277;B.1.1.279;B.1.1.28;…
B.1.1.279	SNP	1439	4158	C->T	nsp3	A480V	non-synonymous	521	541	0.963031	2	B.1.1.157;B.1.1.279
B.1.1.279	SNP	5599	8318	C->A	nsp3	P1867T	non-synonymous	521	541	0.963031	1	B.1.1.279
B.1.1.279	SNP	561	10615	C->T	proteinase	D187D	synonymous	438	541	0.809612	1	B.1.1.279
B.1.1.28	SNP	608	28881	G->A	N	R203K	non-synonymous	736	736	1	109	AD.1;AD.2;AE.8;AP.1;B.1.1;B.1.1.1;B.1.1.10;B.1.1.138;B.1.1.153;B.1.1.157;B.1.1.170;B.1.1.171;B.1.1.176;B.1.1.189;B.1.1.191;B.1.1.194;B.1.1.196;B.1.1.198;B.1.1.207;B.1.1.214;B.1.1.216;B.1.1.217;B.1.1.219;B.1.1.220;B.1.1.222;B.1.1.227;B.1.1.232;B.1.1.237;B.1.1.240;B.1.1.241;B.1.1.25;B.1.1.253;B.1.1.255;B.1.1.258;B.1.1.263;B.1.1.269;B.1.1.27;B.1.1.272;B.1.1.273;B.1.1.277;B.1.1.279;B.1.1.28;B.1.1.284…
B.1.1.28	SNP	609	28882	G->A	N	R203R	synonymous	736	736	1	109	AD.1;AD.2;AE.8;AP.1;B.1.1;B.1.1.1;B.1.1.10;B.1.1.138;B.1.1.153;B.1.1.157;B.1.1.170;B.1.1.171;B.1.1.176;B.1.1.189;B.1.1.191;B.1.1.194;B.1.1.196;B.1.1.198;B.1.1.207;B.1.1.214;B.1.1.216;B.1.1.217;B.1.1.219;B.1.1.220;B.1.1.222;B.1.1.227;B.1.1.232;B.1.1.237;B.1.1.240;B.1.1.241;B.1.1.25;B.1.1.253;B.1.1.255;B.1.1.258;B.1.1.263;B.1.1.269;B.1.1.27;B.1.1.272;B.1.1.273;B.1.1.277;B.1.1.279;B.1.1.28;B.1.1.284…
B.1.1.28	SNP	610	28883	G->C	N	G204R	non-synonymous	736	736	1	109	AD.1;AD.2;AE.8;AP.1;B.1.1;B.1.1.1;B.1.1.10;B.1.1.138;B.1.1.153;B.1.1.157;B.1.1.170;B.1.1.171;B.1.1.176;B.1.1.189;B.1.1.191;B.1.1.194;B.1.1.196;B.1.1.198;B.1.1.207;B.1.1.214;B.1.1.216;B.1.1.217;B.1.1.219;B.1.1.220;B.1.1.222;B.1.1.227;B.1.1.232;B.1.1.237;B.1.1.240;B.1.1.241;B.1.1.25;B.1.1.253;B.1.1.255;B.1.1.258;B.1.1.263;B.1.1.269;B.1.1.27;B.1.1.272;B.1.1.273;B.1.1.277;B.1.1.279;B.1.1.28;B.1.1.284…
B.1.1.28	SNP	947	14408	C->T	RdRp	P316L	non-synonymous	733	736	0.995924	299	AB.1;AD.1;AD.2;AE.8;AP.1;B.1;B.1.1;B.1.1.1;B.1.1.10;B.1.1.138;B.1.1.153;B.1.1.157;B.1.1.170;B.1.1.171;B.1.1.176;B.1.1.189;B.1.1.191;B.1.1.194;B.1.1.196;B.1.1.198;B.1.1.207;B.1.1.214;B.1.1.216;B.1.1.217;B.1.1.219;B.1.1.220;B.1.1.222;B.1.1.227;B.1.1.232;B.1.1.237;B.1.1.240;B.1.1.241;B.1.1.25;B.1.1.253;B.1.1.255;B.1.1.258;B.1.1.263;B.1.1.269;B.1.1.27;B.1.1.272;B.1.1.273;B.1.1.277;B.1.1.279;B.1.1.28;…
B.1.1.28	SNP	1841	23403	A->G	S	D614G	non-synonymous	736	736	1	299	AB.1;AD.1;AD.2;AE.8;AP.1;B.1;B.1.1;B.1.1.1;B.1.1.10;B.1.1.138;B.1.1.153;B.1.1.157;B.1.1.170;B.1.1.171;B.1.1.176;B.1.1.189;B.1.1.191;B.1.1.194;B.1.1.196;B.1.1.198;B.1.1.207;B.1.1.214;B.1.1.216;B.1.1.217;B.1.1.219;B.1.1.220;B.1.1.222;B.1.1.227;B.1.1.232;B.1.1.237;B.1.1.240;B.1.1.241;B.1.1.25;B.1.1.253;B.1.1.255;B.1.1.258;B.1.1.263;B.1.1.269;B.1.1.27;B.1.1.272;B.1.1.273;B.1.1.277;B.1.1.279;B.1.1.28;…
B.1.1.28	SNP	3526	25088	G->T	S	V1176F	non-synonymous	733	736	0.995924	3	B.1.1.28;P.1;P.2
B.1.1.28	SNP	241	241	C->T	UTR5	R81C	non-synonymous	736	736	1	299	AB.1;AD.1;AD.2;AE.8;AP.1;B.1;B.1.1;B.1.1.1;B.1.1.10;B.1.1.138;B.1.1.153;B.1.1.157;B.1.1.170;B.1.1.171;B.1.1.176;B.1.1.189;B.1.1.191;B.1.1.194;B.1.1.196;B.1.1.198;B.1.1.207;B.1.1.214;B.1.1.216;B.1.1.217;B.1.1.219;B.1.1.220;B.1.1.222;B.1.1.227;B.1.1.232;B.1.1.237;B.1.1.240;B.1.1.241;B.1.1.25;B.1.1.253;B.1.1.255;B.1.1.258;B.1.1.263;B.1.1.269;B.1.1.27;B.1.1.272;B.1.1.273;B.1.1.277;B.1.1.279;B.1.1.28;…
B.1.1.28	SNP	318	3037	C->T	nsp3	F106F	synonymous	735	736	0.998641	299	AB.1;AD.1;AD.2;AE.8;AP.1;B.1;B.1.1;B.1.1.1;B.1.1.10;B.1.1.138;B.1.1.153;B.1.1.157;B.1.1.170;B.1.1.171;B.1.1.176;B.1.1.189;B.1.1.191;B.1.1.194;B.1.1.196;B.1.1.198;B.1.1.207;B.1.1.214;B.1.1.216;B.1.1.217;B.1.1.219;B.1.1.220;B.1.1.222;B.1.1.227;B.1.1.232;B.1.1.237;B.1.1.240;B.1.1.241;B.1.1.25;B.1.1.253;B.1.1.255;B.1.1.258;B.1.1.263;B.1.1.269;B.1.1.27;B.1.1.272;B.1.1.273;B.1.1.277;B.1.1.279;B.1.1.28;…
B.1.1.28	SNP	211	12053	C->T	nsp7	L71F	non-synonymous	460	736	0.625	2	B.1.1.28;P.2
B.1.1.284	SNP	452	28725	C->T	N	P151L	non-synonymous	7308	7312	0.999453	1	B.1.1.284
B.1.1.284	SNP	608	28881	G->A	N	R203K	non-synonymous	7312	7312	1	109	AD.1;AD.2;AE.8;AP.1;B.1.1;B.1.1.1;B.1.1.10;B.1.1.138;B.1.1.153;B.1.1.157;B.1.1.170;B.1.1.171;B.1.1.176;B.1.1.189;B.1.1.191;B.1.1.194;B.1.1.196;B.1.1.198;B.1.1.207;B.1.1.214;B.1.1.216;B.1.1.217;B.1.1.219;B.1.1.220;B.1.1.222;B.1.1.227;B.1.1.232;B.1.1.237;B.1.1.240;B.1.1.241;B.1.1.25;B.1.1.253;B.1.1.255;B.1.1.258;B.1.1.263;B.1.1.269;B.1.1.27;B.1.1.272;B.1.1.273;B.1.1.277;B.1.1.279;B.1.1.28;B.1.1.284…
B.1.1.284	SNP	609	28882	G->A	N	R203R	synonymous	7312	7312	1	109	AD.1;AD.2;AE.8;AP.1;B.1.1;B.1.1.1;B.1.1.10;B.1.1.138;B.1.1.153;B.1.1.157;B.1.1.170;B.1.1.171;B.1.1.176;B.1.1.189;B.1.1.191;B.1.1.194;B.1.1.196;B.1.1.198;B.1.1.207;B.1.1.214;B.1.1.216;B.1.1.217;B.1.1.219;B.1.1.220;B.1.1.222;B.1.1.227;B.1.1.232;B.1.1.237;B.1.1.240;B.1.1.241;B.1.1.25;B.1.1.253;B.1.1.255;B.1.1.258;B.1.1.263;B.1.1.269;B.1.1.27;B.1.1.272;B.1.1.273;B.1.1.277;B.1.1.279;B.1.1.28;B.1.1.284…
B.1.1.284	SNP	610	28883	G->C	N	G204R	non-synonymous	7312	7312	1	109	AD.1;AD.2;AE.8;AP.1;B.1.1;B.1.1.1;B.1.1.10;B.1.1.138;B.1.1.153;B.1.1.157;B.1.1.170;B.1.1.171;B.1.1.176;B.1.1.189;B.1.1.191;B.1.1.194;B.1.1.196;B.1.1.198;B.1.1.207;B.1.1.214;B.1.1.216;B.1.1.217;B.1.1.219;B.1.1.220;B.1.1.222;B.1.1.227;B.1.1.232;B.1.1.237;B.1.1.240;B.1.1.241;B.1.1.25;B.1.1.253;B.1.1.255;B.1.1.258;B.1.1.263;B.1.1.269;B.1.1.27;B.1.1.272;B.1.1.273;B.1.1.277;B.1.1.279;B.1.1.28;B.1.1.284…
B.1.1.284	SNP	947	14408	C->T	RdRp	P316L	non-synonymous	7311	7312	0.999863	299	AB.1;AD.1;AD.2;AE.8;AP.1;B.1;B.1.1;B.1.1.1;B.1.1.10;B.1.1.138;B.1.1.153;B.1.1.157;B.1.1.170;B.1.1.171;B.1.1.176;B.1.1.189;B.1.1.191;B.1.1.194;B.1.1.196;B.1.1.198;B.1.1.207;B.1.1.214;B.1.1.216;B.1.1.217;B.1.1.219;B.1.1.220;B.1.1.222;B.1.1.227;B.1.1.232;B.1.1.237;B.1.1.240;B.1.1.241;B.1.1.25;B.1.1.253;B.1.1.255;B.1.1.258;B.1.1.263;B.1.1.269;B.1.1.27;B.1.1.272;B.1.1.273;B.1.1.277;B.1.1.279;B.1.1.28;…
B.1.1.284	SNP	1247	14708	C->T	RdRp	A416V	non-synonymous	7311	7312	0.999863	1	B.1.1.284
B.1.1.284	SNP	1841	23403	A->G	S	D614G	non-synonymous	7312	7312	1	299	AB.1;AD.1;AD.2;AE.8;AP.1;B.1;B.1.1;B.1.1.1;B.1.1.10;B.1.1.138;B.1.1.153;B.1.1.157;B.1.1.170;B.1.1.171;B.1.1.176;B.1.1.189;B.1.1.191;B.1.1.194;B.1.1.196;B.1.1.198;B.1.1.207;B.1.1.214;B.1.1.216;B.1.1.217;B.1.1.219;B.1.1.220;B.1.1.222;B.1.1.227;B.1.1.232;B.1.1.237;B.1.1.240;B.1.1.241;B.1.1.25;B.1.1.253;B.1.1.255;B.1.1.258;B.1.1.263;B.1.1.269;B.1.1.27;B.1.1.272;B.1.1.273;B.1.1.277;B.1.1.279;B.1.1.28;…
B.1.1.284	SNP	18	29692	G->T	UTR3	V6V	synonymous	7283	7312	0.996034	2	B.1.1.284;B.1.471
B.1.1.284	SNP	241	241	C->T	UTR5	R81C	non-synonymous	7302	7312	0.998632	299	AB.1;AD.1;AD.2;AE.8;AP.1;B.1;B.1.1;B.1.1.1;B.1.1.10;B.1.1.138;B.1.1.153;B.1.1.157;B.1.1.170;B.1.1.171;B.1.1.176;B.1.1.189;B.1.1.191;B.1.1.194;B.1.1.196;B.1.1.198;B.1.1.207;B.1.1.214;B.1.1.216;B.1.1.217;B.1.1.219;B.1.1.220;B.1.1.222;B.1.1.227;B.1.1.232;B.1.1.237;B.1.1.240;B.1.1.241;B.1.1.25;B.1.1.253;B.1.1.255;B.1.1.258;B.1.1.263;B.1.1.269;B.1.1.27;B.1.1.272;B.1.1.273;B.1.1.277;B.1.1.279;B.1.1.28;…
B.1.1.284	SNP	48	313	C->T	nsp1	L16L	synonymous	7312	7312	1	11	AE.8;B.1.1.214;B.1.1.272;B.1.1.284;B.1.1.303;B.1.1.305;B.1.1.306;B.1.1.433;B.1.1.48;B.1.1.50;B.1.1.51
B.1.1.284	SNP	318	3037	C->T	nsp3	F106F	synonymous	7312	7312	1	299	AB.1;AD.1;AD.2;AE.8;AP.1;B.1;B.1.1;B.1.1.1;B.1.1.10;B.1.1.138;B.1.1.153;B.1.1.157;B.1.1.170;B.1.1.171;B.1.1.176;B.1.1.189;B.1.1.191;B.1.1.194;B.1.1.196;B.1.1.198;B.1.1.207;B.1.1.214;B.1.1.216;B.1.1.217;B.1.1.219;B.1.1.220;B.1.1.222;B.1.1.227;B.1.1.232;B.1.1.237;B.1.1.240;B.1.1.241;B.1.1.25;B.1.1.253;B.1.1.255;B.1.1.258;B.1.1.263;B.1.1.269;B.1.1.27;B.1.1.272;B.1.1.273;B.1.1.277;B.1.1.279;B.1.1.28;…
B.1.1.284	SNP	1627	4346	T->C	nsp3	S543P	non-synonymous	7312	7312	1	1	B.1.1.284
B.1.1.284	SNP	732	9286	C->T	nsp4	N244N	synonymous	7312	7312	1	1	B.1.1.284
B.1.1.284	SNP	322	10376	C->T	proteinase	P108S	non-synonymous	7309	7312	0.99959	1	B.1.1.284
B.1.1.286	SNP	587	28860	A->G	N	N196S	non-synonymous	225	246	0.914634	1	B.1.1.286
B.1.1.286	SNP	608	28881	G->A	N	R203K	non-synonymous	246	246	1	109	AD.1;AD.2;AE.8;AP.1;B.1.1;B.1.1.1;B.1.1.10;B.1.1.138;B.1.1.153;B.1.1.157;B.1.1.170;B.1.1.171;B.1.1.176;B.1.1.189;B.1.1.191;B.1.1.194;B.1.1.196;B.1.1.198;B.1.1.207;B.1.1.214;B.1.1.216;B.1.1.217;B.1.1.219;B.1.1.220;B.1.1.222;B.1.1.227;B.1.1.232;B.1.1.237;B.1.1.240;B.1.1.241;B.1.1.25;B.1.1.253;B.1.1.255;B.1.1.258;B.1.1.263;B.1.1.269;B.1.1.27;B.1.1.272;B.1.1.273;B.1.1.277;B.1.1.279;B.1.1.28;B.1.1.284…
B.1.1.286	SNP	609	28882	G->A	N	R203R	synonymous	246	246	1	109	AD.1;AD.2;AE.8;AP.1;B.1.1;B.1.1.1;B.1.1.10;B.1.1.138;B.1.1.153;B.1.1.157;B.1.1.170;B.1.1.171;B.1.1.176;B.1.1.189;B.1.1.191;B.1.1.194;B.1.1.196;B.1.1.198;B.1.1.207;B.1.1.214;B.1.1.216;B.1.1.217;B.1.1.219;B.1.1.220;B.1.1.222;B.1.1.227;B.1.1.232;B.1.1.237;B.1.1.240;B.1.1.241;B.1.1.25;B.1.1.253;B.1.1.255;B.1.1.258;B.1.1.263;B.1.1.269;B.1.1.27;B.1.1.272;B.1.1.273;B.1.1.277;B.1.1.279;B.1.1.28;B.1.1.284…
B.1.1.286	SNP	610	28883	G->C	N	G204R	non-synonymous	246	246	1	109	AD.1;AD.2;AE.8;AP.1;B.1.1;B.1.1.1;B.1.1.10;B.1.1.138;B.1.1.153;B.1.1.157;B.1.1.170;B.1.1.171;B.1.1.176;B.1.1.189;B.1.1.191;B.1.1.194;B.1.1.196;B.1.1.198;B.1.1.207;B.1.1.214;B.1.1.216;B.1.1.217;B.1.1.219;B.1.1.220;B.1.1.222;B.1.1.227;B.1.1.232;B.1.1.237;B.1.1.240;B.1.1.241;B.1.1.25;B.1.1.253;B.1.1.255;B.1.1.258;B.1.1.263;B.1.1.269;B.1.1.27;B.1.1.272;B.1.1.273;B.1.1.277;B.1.1.279;B.1.1.28;B.1.1.284…
B.1.1.286	SNP	947	14408	C->T	RdRp	P316L	non-synonymous	246	246	1	299	AB.1;AD.1;AD.2;AE.8;AP.1;B.1;B.1.1;B.1.1.1;B.1.1.10;B.1.1.138;B.1.1.153;B.1.1.157;B.1.1.170;B.1.1.171;B.1.1.176;B.1.1.189;B.1.1.191;B.1.1.194;B.1.1.196;B.1.1.198;B.1.1.207;B.1.1.214;B.1.1.216;B.1.1.217;B.1.1.219;B.1.1.220;B.1.1.222;B.1.1.227;B.1.1.232;B.1.1.237;B.1.1.240;B.1.1.241;B.1.1.25;B.1.1.253;B.1.1.255;B.1.1.258;B.1.1.263;B.1.1.269;B.1.1.27;B.1.1.272;B.1.1.273;B.1.1.277;B.1.1.279;B.1.1.28;…
B.1.1.286	SNP	1841	23403	A->G	S	D614G	non-synonymous	246	246	1	299	AB.1;AD.1;AD.2;AE.8;AP.1;B.1;B.1.1;B.1.1.1;B.1.1.10;B.1.1.138;B.1.1.153;B.1.1.157;B.1.1.170;B.1.1.171;B.1.1.176;B.1.1.189;B.1.1.191;B.1.1.194;B.1.1.196;B.1.1.198;B.1.1.207;B.1.1.214;B.1.1.216;B.1.1.217;B.1.1.219;B.1.1.220;B.1.1.222;B.1.1.227;B.1.1.232;B.1.1.237;B.1.1.240;B.1.1.241;B.1.1.25;B.1.1.253;B.1.1.255;B.1.1.258;B.1.1.263;B.1.1.269;B.1.1.27;B.1.1.272;B.1.1.273;B.1.1.277;B.1.1.279;B.1.1.28;…
B.1.1.286	deletion	163~229	29837~29903	CCATGTGATTTTAATAGCTTCTTAGGAGAATGACAAAAAAAAAAAAAAAAAAAAAAAAAAAAAAAAA->-------------------------------------------------------------------	UTR3	-	non-synonymous	214	246	0.869919	153	A.23.1;A.3;AB.1;AD.1;AD.2;B.1.1.1;B.1.1.10;B.1.1.138;B.1.1.153;B.1.1.170;B.1.1.171;B.1.1.176;B.1.1.191;B.1.1.196;B.1.1.198;B.1.1.207;B.1.1.217;B.1.1.219;B.1.1.220;B.1.1.227;B.1.1.232;B.1.1.240;B.1.1.241;B.1.1.253;B.1.1.255;B.1.1.269;B.1.1.272;B.1.1.277;B.1.1.279;B.1.1.286;B.1.1.288;B.1.1.294;B.1.1.297;B.1.1.298;B.1.1.301;B.1.1.302;B.1.1.303;B.1.1.304;B.1.1.305;B.1.1.307;B.1.1.309;B.1.1.310;B.1.1.…
B.1.1.286	SNP	241	241	C->T	UTR5	R81C	non-synonymous	246	246	1	299	AB.1;AD.1;AD.2;AE.8;AP.1;B.1;B.1.1;B.1.1.1;B.1.1.10;B.1.1.138;B.1.1.153;B.1.1.157;B.1.1.170;B.1.1.171;B.1.1.176;B.1.1.189;B.1.1.191;B.1.1.194;B.1.1.196;B.1.1.198;B.1.1.207;B.1.1.214;B.1.1.216;B.1.1.217;B.1.1.219;B.1.1.220;B.1.1.222;B.1.1.227;B.1.1.232;B.1.1.237;B.1.1.240;B.1.1.241;B.1.1.25;B.1.1.253;B.1.1.255;B.1.1.258;B.1.1.263;B.1.1.269;B.1.1.27;B.1.1.272;B.1.1.273;B.1.1.277;B.1.1.279;B.1.1.28;…
B.1.1.286	deletion	1~54	1~54	ATTAAAGGTTTATACCTTCCCAGGTAACAAACCAACCAACTTTCGATCTCTTGT->------------------------------------------------------	UTR5	-	non-synonymous	216	246	0.878049	173	A.23.1;A.3;AB.1;AD.1;AD.2;AE.8;B.1.1.1;B.1.1.10;B.1.1.138;B.1.1.153;B.1.1.157;B.1.1.170;B.1.1.171;B.1.1.176;B.1.1.191;B.1.1.196;B.1.1.198;B.1.1.207;B.1.1.217;B.1.1.219;B.1.1.220;B.1.1.227;B.1.1.232;B.1.1.240;B.1.1.241;B.1.1.253;B.1.1.255;B.1.1.269;B.1.1.272;B.1.1.277;B.1.1.279;B.1.1.286;B.1.1.288;B.1.1.294;B.1.1.297;B.1.1.298;B.1.1.301;B.1.1.302;B.1.1.303;B.1.1.304;B.1.1.305;B.1.1.307;B.1.1.309;B…
B.1.1.286	SNP	635	18674	G->A	exonuclease	R212K	non-synonymous	245	246	0.995935	1	B.1.1.286
B.1.1.286	SNP	318	3037	C->T	nsp3	F106F	synonymous	246	246	1	299	AB.1;AD.1;AD.2;AE.8;AP.1;B.1;B.1.1;B.1.1.1;B.1.1.10;B.1.1.138;B.1.1.153;B.1.1.157;B.1.1.170;B.1.1.171;B.1.1.176;B.1.1.189;B.1.1.191;B.1.1.194;B.1.1.196;B.1.1.198;B.1.1.207;B.1.1.214;B.1.1.216;B.1.1.217;B.1.1.219;B.1.1.220;B.1.1.222;B.1.1.227;B.1.1.232;B.1.1.237;B.1.1.240;B.1.1.241;B.1.1.25;B.1.1.253;B.1.1.255;B.1.1.258;B.1.1.263;B.1.1.269;B.1.1.27;B.1.1.272;B.1.1.273;B.1.1.277;B.1.1.279;B.1.1.28;…
B.1.1.286	SNP	604	3323	G->T	nsp3	V202F	non-synonymous	235	246	0.955285	1	B.1.1.286
B.1.1.286	SNP	2464	5183	C->T	nsp3	P822S	non-synonymous	226	246	0.918699	1	B.1.1.286
B.1.1.286	SNP	1337	9891	C->T	nsp4	A446V	non-synonymous	226	246	0.918699	2	B.1.1.286;B.1.526.1
B.1.1.286	SNP	315	10369	C->T	proteinase	R105R	synonymous	245	246	0.995935	1	B.1.1.286
B.1.1.288	SNP	480	27002	C->T	M	D160D	synonymous	456	458	0.995633	2	B.1.1.288;B.1.1.391
B.1.1.288	SNP	608	28881	G->A	N	R203K	non-synonymous	457	458	0.997817	109	AD.1;AD.2;AE.8;AP.1;B.1.1;B.1.1.1;B.1.1.10;B.1.1.138;B.1.1.153;B.1.1.157;B.1.1.170;B.1.1.171;B.1.1.176;B.1.1.189;B.1.1.191;B.1.1.194;B.1.1.196;B.1.1.198;B.1.1.207;B.1.1.214;B.1.1.216;B.1.1.217;B.1.1.219;B.1.1.220;B.1.1.222;B.1.1.227;B.1.1.232;B.1.1.237;B.1.1.240;B.1.1.241;B.1.1.25;B.1.1.253;B.1.1.255;B.1.1.258;B.1.1.263;B.1.1.269;B.1.1.27;B.1.1.272;B.1.1.273;B.1.1.277;B.1.1.279;B.1.1.28;B.1.1.284…
B.1.1.288	SNP	609	28882	G->A	N	R203R	synonymous	457	458	0.997817	109	AD.1;AD.2;AE.8;AP.1;B.1.1;B.1.1.1;B.1.1.10;B.1.1.138;B.1.1.153;B.1.1.157;B.1.1.170;B.1.1.171;B.1.1.176;B.1.1.189;B.1.1.191;B.1.1.194;B.1.1.196;B.1.1.198;B.1.1.207;B.1.1.214;B.1.1.216;B.1.1.217;B.1.1.219;B.1.1.220;B.1.1.222;B.1.1.227;B.1.1.232;B.1.1.237;B.1.1.240;B.1.1.241;B.1.1.25;B.1.1.253;B.1.1.255;B.1.1.258;B.1.1.263;B.1.1.269;B.1.1.27;B.1.1.272;B.1.1.273;B.1.1.277;B.1.1.279;B.1.1.28;B.1.1.284…
B.1.1.288	SNP	610	28883	G->C	N	G204R	non-synonymous	457	458	0.997817	109	AD.1;AD.2;AE.8;AP.1;B.1.1;B.1.1.1;B.1.1.10;B.1.1.138;B.1.1.153;B.1.1.157;B.1.1.170;B.1.1.171;B.1.1.176;B.1.1.189;B.1.1.191;B.1.1.194;B.1.1.196;B.1.1.198;B.1.1.207;B.1.1.214;B.1.1.216;B.1.1.217;B.1.1.219;B.1.1.220;B.1.1.222;B.1.1.227;B.1.1.232;B.1.1.237;B.1.1.240;B.1.1.241;B.1.1.25;B.1.1.253;B.1.1.255;B.1.1.258;B.1.1.263;B.1.1.269;B.1.1.27;B.1.1.272;B.1.1.273;B.1.1.277;B.1.1.279;B.1.1.28;B.1.1.284…
B.1.1.288	SNP	1121	29394	A->G	N	K374R	non-synonymous	249	458	0.543668	1	B.1.1.288
B.1.1.288	SNP	1129	29402	G->T	N	D377Y	non-synonymous	453	458	0.989083	3	B.1.1.288;B.1.177.42;B.1.367
B.1.1.288	SNP	234	25626	C->T	ORF3a	H78H	synonymous	458	458	1	1	B.1.1.288
B.1.1.288	SNP	630	26022	C->T	ORF3a	D210D	synonymous	457	458	0.997817	1	B.1.1.288
B.1.1.288	SNP	816	14277	G->T	RdRp	R272S	non-synonymous	253	458	0.552402	1	B.1.1.288
B.1.1.288	SNP	947	14408	C->T	RdRp	P316L	non-synonymous	457	458	0.997817	299	AB.1;AD.1;AD.2;AE.8;AP.1;B.1;B.1.1;B.1.1.1;B.1.1.10;B.1.1.138;B.1.1.153;B.1.1.157;B.1.1.170;B.1.1.171;B.1.1.176;B.1.1.189;B.1.1.191;B.1.1.194;B.1.1.196;B.1.1.198;B.1.1.207;B.1.1.214;B.1.1.216;B.1.1.217;B.1.1.219;B.1.1.220;B.1.1.222;B.1.1.227;B.1.1.232;B.1.1.237;B.1.1.240;B.1.1.241;B.1.1.25;B.1.1.253;B.1.1.255;B.1.1.258;B.1.1.263;B.1.1.269;B.1.1.27;B.1.1.272;B.1.1.273;B.1.1.277;B.1.1.279;B.1.1.28;…
B.1.1.288	SNP	1720	15181	G->T	RdRp	A574S	non-synonymous	456	458	0.995633	1	B.1.1.288
B.1.1.288	SNP	1841	23403	A->G	S	D614G	non-synonymous	458	458	1	299	AB.1;AD.1;AD.2;AE.8;AP.1;B.1;B.1.1;B.1.1.1;B.1.1.10;B.1.1.138;B.1.1.153;B.1.1.157;B.1.1.170;B.1.1.171;B.1.1.176;B.1.1.189;B.1.1.191;B.1.1.194;B.1.1.196;B.1.1.198;B.1.1.207;B.1.1.214;B.1.1.216;B.1.1.217;B.1.1.219;B.1.1.220;B.1.1.222;B.1.1.227;B.1.1.232;B.1.1.237;B.1.1.240;B.1.1.241;B.1.1.25;B.1.1.253;B.1.1.255;B.1.1.258;B.1.1.263;B.1.1.269;B.1.1.27;B.1.1.272;B.1.1.273;B.1.1.277;B.1.1.279;B.1.1.28;…
B.1.1.288	deletion	163~229	29837~29903	CCATGTGATTTTAATAGCTTCTTAGGAGAATGACAAAAAAAAAAAAAAAAAAAAAAAAAAAAAAAAA->-------------------------------------------------------------------	UTR3	-	non-synonymous	456	458	0.995633	153	A.23.1;A.3;AB.1;AD.1;AD.2;B.1.1.1;B.1.1.10;B.1.1.138;B.1.1.153;B.1.1.170;B.1.1.171;B.1.1.176;B.1.1.191;B.1.1.196;B.1.1.198;B.1.1.207;B.1.1.217;B.1.1.219;B.1.1.220;B.1.1.227;B.1.1.232;B.1.1.240;B.1.1.241;B.1.1.253;B.1.1.255;B.1.1.269;B.1.1.272;B.1.1.277;B.1.1.279;B.1.1.286;B.1.1.288;B.1.1.294;B.1.1.297;B.1.1.298;B.1.1.301;B.1.1.302;B.1.1.303;B.1.1.304;B.1.1.305;B.1.1.307;B.1.1.309;B.1.1.310;B.1.1.…
B.1.1.288	SNP	241	241	C->T	UTR5	R81C	non-synonymous	458	458	1	299	AB.1;AD.1;AD.2;AE.8;AP.1;B.1;B.1.1;B.1.1.1;B.1.1.10;B.1.1.138;B.1.1.153;B.1.1.157;B.1.1.170;B.1.1.171;B.1.1.176;B.1.1.189;B.1.1.191;B.1.1.194;B.1.1.196;B.1.1.198;B.1.1.207;B.1.1.214;B.1.1.216;B.1.1.217;B.1.1.219;B.1.1.220;B.1.1.222;B.1.1.227;B.1.1.232;B.1.1.237;B.1.1.240;B.1.1.241;B.1.1.25;B.1.1.253;B.1.1.255;B.1.1.258;B.1.1.263;B.1.1.269;B.1.1.27;B.1.1.272;B.1.1.273;B.1.1.277;B.1.1.279;B.1.1.28;…
B.1.1.288	deletion	1~54	1~54	ATTAAAGGTTTATACCTTCCCAGGTAACAAACCAACCAACTTTCGATCTCTTGT->------------------------------------------------------	UTR5	-	non-synonymous	456	458	0.995633	173	A.23.1;A.3;AB.1;AD.1;AD.2;AE.8;B.1.1.1;B.1.1.10;B.1.1.138;B.1.1.153;B.1.1.157;B.1.1.170;B.1.1.171;B.1.1.176;B.1.1.191;B.1.1.196;B.1.1.198;B.1.1.207;B.1.1.217;B.1.1.219;B.1.1.220;B.1.1.227;B.1.1.232;B.1.1.240;B.1.1.241;B.1.1.253;B.1.1.255;B.1.1.269;B.1.1.272;B.1.1.277;B.1.1.279;B.1.1.286;B.1.1.288;B.1.1.294;B.1.1.297;B.1.1.298;B.1.1.301;B.1.1.302;B.1.1.303;B.1.1.304;B.1.1.305;B.1.1.307;B.1.1.309;B…
B.1.1.288	SNP	219	19839	T->C	endoRNAse	N73N	synonymous	457	458	0.997817	12	B.1.1.220;B.1.1.222;B.1.1.288;B.1.1.289;B.1.1.291;B.1.1.317;B.1.1.4;B.1.1.464;B.1.1.464.1;B.1.1.519;B.1.1.74;R.1
B.1.1.288	SNP	705	18744	C->T	exonuclease	Y235Y	synonymous	456	458	0.995633	1	B.1.1.288
B.1.1.288	SNP	587	1392	C->T	nsp2	S196L	non-synonymous	457	458	0.997817	1	B.1.1.288
B.1.1.288	SNP	318	3037	C->T	nsp3	F106F	synonymous	458	458	1	299	AB.1;AD.1;AD.2;AE.8;AP.1;B.1;B.1.1;B.1.1.1;B.1.1.10;B.1.1.138;B.1.1.153;B.1.1.157;B.1.1.170;B.1.1.171;B.1.1.176;B.1.1.189;B.1.1.191;B.1.1.194;B.1.1.196;B.1.1.198;B.1.1.207;B.1.1.214;B.1.1.216;B.1.1.217;B.1.1.219;B.1.1.220;B.1.1.222;B.1.1.227;B.1.1.232;B.1.1.237;B.1.1.240;B.1.1.241;B.1.1.25;B.1.1.253;B.1.1.255;B.1.1.258;B.1.1.263;B.1.1.269;B.1.1.27;B.1.1.272;B.1.1.273;B.1.1.277;B.1.1.279;B.1.1.28;…
B.1.1.288	SNP	323	10377	C->T	proteinase	P108L	non-synonymous	457	458	0.997817	1	B.1.1.288
B.1.1.289	SNP	608	28881	G->A	N	R203K	non-synonymous	130	130	1	109	AD.1;AD.2;AE.8;AP.1;B.1.1;B.1.1.1;B.1.1.10;B.1.1.138;B.1.1.153;B.1.1.157;B.1.1.170;B.1.1.171;B.1.1.176;B.1.1.189;B.1.1.191;B.1.1.194;B.1.1.196;B.1.1.198;B.1.1.207;B.1.1.214;B.1.1.216;B.1.1.217;B.1.1.219;B.1.1.220;B.1.1.222;B.1.1.227;B.1.1.232;B.1.1.237;B.1.1.240;B.1.1.241;B.1.1.25;B.1.1.253;B.1.1.255;B.1.1.258;B.1.1.263;B.1.1.269;B.1.1.27;B.1.1.272;B.1.1.273;B.1.1.277;B.1.1.279;B.1.1.28;B.1.1.284…
B.1.1.289	SNP	609	28882	G->A	N	R203R	synonymous	130	130	1	109	AD.1;AD.2;AE.8;AP.1;B.1.1;B.1.1.1;B.1.1.10;B.1.1.138;B.1.1.153;B.1.1.157;B.1.1.170;B.1.1.171;B.1.1.176;B.1.1.189;B.1.1.191;B.1.1.194;B.1.1.196;B.1.1.198;B.1.1.207;B.1.1.214;B.1.1.216;B.1.1.217;B.1.1.219;B.1.1.220;B.1.1.222;B.1.1.227;B.1.1.232;B.1.1.237;B.1.1.240;B.1.1.241;B.1.1.25;B.1.1.253;B.1.1.255;B.1.1.258;B.1.1.263;B.1.1.269;B.1.1.27;B.1.1.272;B.1.1.273;B.1.1.277;B.1.1.279;B.1.1.28;B.1.1.284…
B.1.1.289	SNP	610	28883	G->C	N	G204R	non-synonymous	130	130	1	109	AD.1;AD.2;AE.8;AP.1;B.1.1;B.1.1.1;B.1.1.10;B.1.1.138;B.1.1.153;B.1.1.157;B.1.1.170;B.1.1.171;B.1.1.176;B.1.1.189;B.1.1.191;B.1.1.194;B.1.1.196;B.1.1.198;B.1.1.207;B.1.1.214;B.1.1.216;B.1.1.217;B.1.1.219;B.1.1.220;B.1.1.222;B.1.1.227;B.1.1.232;B.1.1.237;B.1.1.240;B.1.1.241;B.1.1.25;B.1.1.253;B.1.1.255;B.1.1.258;B.1.1.263;B.1.1.269;B.1.1.27;B.1.1.272;B.1.1.273;B.1.1.277;B.1.1.279;B.1.1.28;B.1.1.284…
B.1.1.289	SNP	50	29607	T->C	ORF10	L17P	non-synonymous	70	130	0.538462	1	B.1.1.289
B.1.1.289	SNP	160	25552	G->T	ORF3a	A54S	non-synonymous	130	130	1	3	B.1.1.153;B.1.1.198;B.1.1.289
B.1.1.289	SNP	947	14408	C->T	RdRp	P316L	non-synonymous	130	130	1	299	AB.1;AD.1;AD.2;AE.8;AP.1;B.1;B.1.1;B.1.1.1;B.1.1.10;B.1.1.138;B.1.1.153;B.1.1.157;B.1.1.170;B.1.1.171;B.1.1.176;B.1.1.189;B.1.1.191;B.1.1.194;B.1.1.196;B.1.1.198;B.1.1.207;B.1.1.214;B.1.1.216;B.1.1.217;B.1.1.219;B.1.1.220;B.1.1.222;B.1.1.227;B.1.1.232;B.1.1.237;B.1.1.240;B.1.1.241;B.1.1.25;B.1.1.253;B.1.1.255;B.1.1.258;B.1.1.263;B.1.1.269;B.1.1.27;B.1.1.272;B.1.1.273;B.1.1.277;B.1.1.279;B.1.1.28;…
B.1.1.289	SNP	1841	23403	A->G	S	D614G	non-synonymous	130	130	1	299	AB.1;AD.1;AD.2;AE.8;AP.1;B.1;B.1.1;B.1.1.1;B.1.1.10;B.1.1.138;B.1.1.153;B.1.1.157;B.1.1.170;B.1.1.171;B.1.1.176;B.1.1.189;B.1.1.191;B.1.1.194;B.1.1.196;B.1.1.198;B.1.1.207;B.1.1.214;B.1.1.216;B.1.1.217;B.1.1.219;B.1.1.220;B.1.1.222;B.1.1.227;B.1.1.232;B.1.1.237;B.1.1.240;B.1.1.241;B.1.1.25;B.1.1.253;B.1.1.255;B.1.1.258;B.1.1.263;B.1.1.269;B.1.1.27;B.1.1.272;B.1.1.273;B.1.1.277;B.1.1.279;B.1.1.28;…
B.1.1.289	SNP	3024	24586	G->T	S	V1008V	synonymous	72	130	0.553846	1	B.1.1.289
B.1.1.289	SNP	241	241	C->T	UTR5	R81C	non-synonymous	130	130	1	299	AB.1;AD.1;AD.2;AE.8;AP.1;B.1;B.1.1;B.1.1.1;B.1.1.10;B.1.1.138;B.1.1.153;B.1.1.157;B.1.1.170;B.1.1.171;B.1.1.176;B.1.1.189;B.1.1.191;B.1.1.194;B.1.1.196;B.1.1.198;B.1.1.207;B.1.1.214;B.1.1.216;B.1.1.217;B.1.1.219;B.1.1.220;B.1.1.222;B.1.1.227;B.1.1.232;B.1.1.237;B.1.1.240;B.1.1.241;B.1.1.25;B.1.1.253;B.1.1.255;B.1.1.258;B.1.1.263;B.1.1.269;B.1.1.27;B.1.1.272;B.1.1.273;B.1.1.277;B.1.1.279;B.1.1.28;…
B.1.1.289	SNP	219	19839	T->C	endoRNAse	N73N	synonymous	130	130	1	12	B.1.1.220;B.1.1.222;B.1.1.288;B.1.1.289;B.1.1.291;B.1.1.317;B.1.1.4;B.1.1.464;B.1.1.464.1;B.1.1.519;B.1.1.74;R.1
B.1.1.289	SNP	318	3037	C->T	nsp3	F106F	synonymous	130	130	1	299	AB.1;AD.1;AD.2;AE.8;AP.1;B.1;B.1.1;B.1.1.1;B.1.1.10;B.1.1.138;B.1.1.153;B.1.1.157;B.1.1.170;B.1.1.171;B.1.1.176;B.1.1.189;B.1.1.191;B.1.1.194;B.1.1.196;B.1.1.198;B.1.1.207;B.1.1.214;B.1.1.216;B.1.1.217;B.1.1.219;B.1.1.220;B.1.1.222;B.1.1.227;B.1.1.232;B.1.1.237;B.1.1.240;B.1.1.241;B.1.1.25;B.1.1.253;B.1.1.255;B.1.1.258;B.1.1.263;B.1.1.269;B.1.1.27;B.1.1.272;B.1.1.273;B.1.1.277;B.1.1.279;B.1.1.28;…
B.1.1.289	SNP	2854	5573	T->C	nsp3	Y952H	non-synonymous	66	130	0.507692	1	B.1.1.289
B.1.1.289	SNP	3661	6380	C->T	nsp3	L1221F	non-synonymous	70	130	0.538462	1	B.1.1.289
B.1.1.289	SNP	829	11801	G->A	nsp6	G277S	non-synonymous	130	130	1	1	B.1.1.289
B.1.1.291	SNP	608	28881	G->A	N	R203K	non-synonymous	254	254	1	109	AD.1;AD.2;AE.8;AP.1;B.1.1;B.1.1.1;B.1.1.10;B.1.1.138;B.1.1.153;B.1.1.157;B.1.1.170;B.1.1.171;B.1.1.176;B.1.1.189;B.1.1.191;B.1.1.194;B.1.1.196;B.1.1.198;B.1.1.207;B.1.1.214;B.1.1.216;B.1.1.217;B.1.1.219;B.1.1.220;B.1.1.222;B.1.1.227;B.1.1.232;B.1.1.237;B.1.1.240;B.1.1.241;B.1.1.25;B.1.1.253;B.1.1.255;B.1.1.258;B.1.1.263;B.1.1.269;B.1.1.27;B.1.1.272;B.1.1.273;B.1.1.277;B.1.1.279;B.1.1.28;B.1.1.284…
B.1.1.291	SNP	609	28882	G->A	N	R203R	synonymous	254	254	1	109	AD.1;AD.2;AE.8;AP.1;B.1.1;B.1.1.1;B.1.1.10;B.1.1.138;B.1.1.153;B.1.1.157;B.1.1.170;B.1.1.171;B.1.1.176;B.1.1.189;B.1.1.191;B.1.1.194;B.1.1.196;B.1.1.198;B.1.1.207;B.1.1.214;B.1.1.216;B.1.1.217;B.1.1.219;B.1.1.220;B.1.1.222;B.1.1.227;B.1.1.232;B.1.1.237;B.1.1.240;B.1.1.241;B.1.1.25;B.1.1.253;B.1.1.255;B.1.1.258;B.1.1.263;B.1.1.269;B.1.1.27;B.1.1.272;B.1.1.273;B.1.1.277;B.1.1.279;B.1.1.28;B.1.1.284…
B.1.1.291	SNP	610	28883	G->C	N	G204R	non-synonymous	254	254	1	109	AD.1;AD.2;AE.8;AP.1;B.1.1;B.1.1.1;B.1.1.10;B.1.1.138;B.1.1.153;B.1.1.157;B.1.1.170;B.1.1.171;B.1.1.176;B.1.1.189;B.1.1.191;B.1.1.194;B.1.1.196;B.1.1.198;B.1.1.207;B.1.1.214;B.1.1.216;B.1.1.217;B.1.1.219;B.1.1.220;B.1.1.222;B.1.1.227;B.1.1.232;B.1.1.237;B.1.1.240;B.1.1.241;B.1.1.25;B.1.1.253;B.1.1.255;B.1.1.258;B.1.1.263;B.1.1.269;B.1.1.27;B.1.1.272;B.1.1.273;B.1.1.277;B.1.1.279;B.1.1.28;B.1.1.284…
B.1.1.291	SNP	947	14408	C->T	RdRp	P316L	non-synonymous	254	254	1	299	AB.1;AD.1;AD.2;AE.8;AP.1;B.1;B.1.1;B.1.1.1;B.1.1.10;B.1.1.138;B.1.1.153;B.1.1.157;B.1.1.170;B.1.1.171;B.1.1.176;B.1.1.189;B.1.1.191;B.1.1.194;B.1.1.196;B.1.1.198;B.1.1.207;B.1.1.214;B.1.1.216;B.1.1.217;B.1.1.219;B.1.1.220;B.1.1.222;B.1.1.227;B.1.1.232;B.1.1.237;B.1.1.240;B.1.1.241;B.1.1.25;B.1.1.253;B.1.1.255;B.1.1.258;B.1.1.263;B.1.1.269;B.1.1.27;B.1.1.272;B.1.1.273;B.1.1.277;B.1.1.279;B.1.1.28;…
B.1.1.291	SNP	2472	15933	C->T	RdRp	Y824Y	synonymous	254	254	1	1	B.1.1.291
B.1.1.291	SNP	1841	23403	A->G	S	D614G	non-synonymous	254	254	1	299	AB.1;AD.1;AD.2;AE.8;AP.1;B.1;B.1.1;B.1.1.1;B.1.1.10;B.1.1.138;B.1.1.153;B.1.1.157;B.1.1.170;B.1.1.171;B.1.1.176;B.1.1.189;B.1.1.191;B.1.1.194;B.1.1.196;B.1.1.198;B.1.1.207;B.1.1.214;B.1.1.216;B.1.1.217;B.1.1.219;B.1.1.220;B.1.1.222;B.1.1.227;B.1.1.232;B.1.1.237;B.1.1.240;B.1.1.241;B.1.1.25;B.1.1.253;B.1.1.255;B.1.1.258;B.1.1.263;B.1.1.269;B.1.1.27;B.1.1.272;B.1.1.273;B.1.1.277;B.1.1.279;B.1.1.28;…
B.1.1.291	SNP	110	29784	C->T	UTR3	A37V	non-synonymous	191	254	0.751969	2	B.1.1.291;B.1.127
B.1.1.291	SNP	241	241	C->T	UTR5	R81C	non-synonymous	254	254	1	299	AB.1;AD.1;AD.2;AE.8;AP.1;B.1;B.1.1;B.1.1.1;B.1.1.10;B.1.1.138;B.1.1.153;B.1.1.157;B.1.1.170;B.1.1.171;B.1.1.176;B.1.1.189;B.1.1.191;B.1.1.194;B.1.1.196;B.1.1.198;B.1.1.207;B.1.1.214;B.1.1.216;B.1.1.217;B.1.1.219;B.1.1.220;B.1.1.222;B.1.1.227;B.1.1.232;B.1.1.237;B.1.1.240;B.1.1.241;B.1.1.25;B.1.1.253;B.1.1.255;B.1.1.258;B.1.1.263;B.1.1.269;B.1.1.27;B.1.1.272;B.1.1.273;B.1.1.277;B.1.1.279;B.1.1.28;…
B.1.1.291	SNP	219	19839	T->C	endoRNAse	N73N	synonymous	247	254	0.972441	12	B.1.1.220;B.1.1.222;B.1.1.288;B.1.1.289;B.1.1.291;B.1.1.317;B.1.1.4;B.1.1.464;B.1.1.464.1;B.1.1.519;B.1.1.74;R.1
B.1.1.291	SNP	732	16968	G->T	helicase	E244D	non-synonymous	225	254	0.885827	1	B.1.1.291
B.1.1.291	SNP	318	3037	C->T	nsp3	F106F	synonymous	254	254	1	299	AB.1;AD.1;AD.2;AE.8;AP.1;B.1;B.1.1;B.1.1.1;B.1.1.10;B.1.1.138;B.1.1.153;B.1.1.157;B.1.1.170;B.1.1.171;B.1.1.176;B.1.1.189;B.1.1.191;B.1.1.194;B.1.1.196;B.1.1.198;B.1.1.207;B.1.1.214;B.1.1.216;B.1.1.217;B.1.1.219;B.1.1.220;B.1.1.222;B.1.1.227;B.1.1.232;B.1.1.237;B.1.1.240;B.1.1.241;B.1.1.25;B.1.1.253;B.1.1.255;B.1.1.258;B.1.1.263;B.1.1.269;B.1.1.27;B.1.1.272;B.1.1.273;B.1.1.277;B.1.1.279;B.1.1.28;…
B.1.1.294	SNP	608	28881	G->A	N	R203K	non-synonymous	185	186	0.994624	109	AD.1;AD.2;AE.8;AP.1;B.1.1;B.1.1.1;B.1.1.10;B.1.1.138;B.1.1.153;B.1.1.157;B.1.1.170;B.1.1.171;B.1.1.176;B.1.1.189;B.1.1.191;B.1.1.194;B.1.1.196;B.1.1.198;B.1.1.207;B.1.1.214;B.1.1.216;B.1.1.217;B.1.1.219;B.1.1.220;B.1.1.222;B.1.1.227;B.1.1.232;B.1.1.237;B.1.1.240;B.1.1.241;B.1.1.25;B.1.1.253;B.1.1.255;B.1.1.258;B.1.1.263;B.1.1.269;B.1.1.27;B.1.1.272;B.1.1.273;B.1.1.277;B.1.1.279;B.1.1.28;B.1.1.284…
B.1.1.294	SNP	609	28882	G->A	N	R203R	synonymous	185	186	0.994624	109	AD.1;AD.2;AE.8;AP.1;B.1.1;B.1.1.1;B.1.1.10;B.1.1.138;B.1.1.153;B.1.1.157;B.1.1.170;B.1.1.171;B.1.1.176;B.1.1.189;B.1.1.191;B.1.1.194;B.1.1.196;B.1.1.198;B.1.1.207;B.1.1.214;B.1.1.216;B.1.1.217;B.1.1.219;B.1.1.220;B.1.1.222;B.1.1.227;B.1.1.232;B.1.1.237;B.1.1.240;B.1.1.241;B.1.1.25;B.1.1.253;B.1.1.255;B.1.1.258;B.1.1.263;B.1.1.269;B.1.1.27;B.1.1.272;B.1.1.273;B.1.1.277;B.1.1.279;B.1.1.28;B.1.1.284…
B.1.1.294	SNP	610	28883	G->C	N	G204R	non-synonymous	185	186	0.994624	109	AD.1;AD.2;AE.8;AP.1;B.1.1;B.1.1.1;B.1.1.10;B.1.1.138;B.1.1.153;B.1.1.157;B.1.1.170;B.1.1.171;B.1.1.176;B.1.1.189;B.1.1.191;B.1.1.194;B.1.1.196;B.1.1.198;B.1.1.207;B.1.1.214;B.1.1.216;B.1.1.217;B.1.1.219;B.1.1.220;B.1.1.222;B.1.1.227;B.1.1.232;B.1.1.237;B.1.1.240;B.1.1.241;B.1.1.25;B.1.1.253;B.1.1.255;B.1.1.258;B.1.1.263;B.1.1.269;B.1.1.27;B.1.1.272;B.1.1.273;B.1.1.277;B.1.1.279;B.1.1.28;B.1.1.284…
B.1.1.294	SNP	947	14408	C->T	RdRp	P316L	non-synonymous	186	186	1	299	AB.1;AD.1;AD.2;AE.8;AP.1;B.1;B.1.1;B.1.1.1;B.1.1.10;B.1.1.138;B.1.1.153;B.1.1.157;B.1.1.170;B.1.1.171;B.1.1.176;B.1.1.189;B.1.1.191;B.1.1.194;B.1.1.196;B.1.1.198;B.1.1.207;B.1.1.214;B.1.1.216;B.1.1.217;B.1.1.219;B.1.1.220;B.1.1.222;B.1.1.227;B.1.1.232;B.1.1.237;B.1.1.240;B.1.1.241;B.1.1.25;B.1.1.253;B.1.1.255;B.1.1.258;B.1.1.263;B.1.1.269;B.1.1.27;B.1.1.272;B.1.1.273;B.1.1.277;B.1.1.279;B.1.1.28;…
B.1.1.294	SNP	162	21724	G->A	S	L54L	synonymous	184	186	0.989247	1	B.1.1.294
B.1.1.294	SNP	1841	23403	A->G	S	D614G	non-synonymous	186	186	1	299	AB.1;AD.1;AD.2;AE.8;AP.1;B.1;B.1.1;B.1.1.1;B.1.1.10;B.1.1.138;B.1.1.153;B.1.1.157;B.1.1.170;B.1.1.171;B.1.1.176;B.1.1.189;B.1.1.191;B.1.1.194;B.1.1.196;B.1.1.198;B.1.1.207;B.1.1.214;B.1.1.216;B.1.1.217;B.1.1.219;B.1.1.220;B.1.1.222;B.1.1.227;B.1.1.232;B.1.1.237;B.1.1.240;B.1.1.241;B.1.1.25;B.1.1.253;B.1.1.255;B.1.1.258;B.1.1.263;B.1.1.269;B.1.1.27;B.1.1.272;B.1.1.273;B.1.1.277;B.1.1.279;B.1.1.28;…
B.1.1.294	deletion	163~229	29837~29903	CCATGTGATTTTAATAGCTTCTTAGGAGAATGACAAAAAAAAAAAAAAAAAAAAAAAAAAAAAAAAA->-------------------------------------------------------------------	UTR3	-	non-synonymous	127	186	0.682796	153	A.23.1;A.3;AB.1;AD.1;AD.2;B.1.1.1;B.1.1.10;B.1.1.138;B.1.1.153;B.1.1.170;B.1.1.171;B.1.1.176;B.1.1.191;B.1.1.196;B.1.1.198;B.1.1.207;B.1.1.217;B.1.1.219;B.1.1.220;B.1.1.227;B.1.1.232;B.1.1.240;B.1.1.241;B.1.1.253;B.1.1.255;B.1.1.269;B.1.1.272;B.1.1.277;B.1.1.279;B.1.1.286;B.1.1.288;B.1.1.294;B.1.1.297;B.1.1.298;B.1.1.301;B.1.1.302;B.1.1.303;B.1.1.304;B.1.1.305;B.1.1.307;B.1.1.309;B.1.1.310;B.1.1.…
B.1.1.294	SNP	241	241	C->T	UTR5	R81C	non-synonymous	186	186	1	299	AB.1;AD.1;AD.2;AE.8;AP.1;B.1;B.1.1;B.1.1.1;B.1.1.10;B.1.1.138;B.1.1.153;B.1.1.157;B.1.1.170;B.1.1.171;B.1.1.176;B.1.1.189;B.1.1.191;B.1.1.194;B.1.1.196;B.1.1.198;B.1.1.207;B.1.1.214;B.1.1.216;B.1.1.217;B.1.1.219;B.1.1.220;B.1.1.222;B.1.1.227;B.1.1.232;B.1.1.237;B.1.1.240;B.1.1.241;B.1.1.25;B.1.1.253;B.1.1.255;B.1.1.258;B.1.1.263;B.1.1.269;B.1.1.27;B.1.1.272;B.1.1.273;B.1.1.277;B.1.1.279;B.1.1.28;…
B.1.1.294	deletion	1~54	1~54	ATTAAAGGTTTATACCTTCCCAGGTAACAAACCAACCAACTTTCGATCTCTTGT->------------------------------------------------------	UTR5	-	non-synonymous	129	186	0.693548	173	A.23.1;A.3;AB.1;AD.1;AD.2;AE.8;B.1.1.1;B.1.1.10;B.1.1.138;B.1.1.153;B.1.1.157;B.1.1.170;B.1.1.171;B.1.1.176;B.1.1.191;B.1.1.196;B.1.1.198;B.1.1.207;B.1.1.217;B.1.1.219;B.1.1.220;B.1.1.227;B.1.1.232;B.1.1.240;B.1.1.241;B.1.1.253;B.1.1.255;B.1.1.269;B.1.1.272;B.1.1.277;B.1.1.279;B.1.1.286;B.1.1.288;B.1.1.294;B.1.1.297;B.1.1.298;B.1.1.301;B.1.1.302;B.1.1.303;B.1.1.304;B.1.1.305;B.1.1.307;B.1.1.309;B…
B.1.1.294	SNP	1015	1820	G->A	nsp2	G339S	non-synonymous	97	186	0.521505	3	B.1.1.189;B.1.1.294;B.1.177.73
B.1.1.294	SNP	318	3037	C->T	nsp3	F106F	synonymous	186	186	1	299	AB.1;AD.1;AD.2;AE.8;AP.1;B.1;B.1.1;B.1.1.1;B.1.1.10;B.1.1.138;B.1.1.153;B.1.1.157;B.1.1.170;B.1.1.171;B.1.1.176;B.1.1.189;B.1.1.191;B.1.1.194;B.1.1.196;B.1.1.198;B.1.1.207;B.1.1.214;B.1.1.216;B.1.1.217;B.1.1.219;B.1.1.220;B.1.1.222;B.1.1.227;B.1.1.232;B.1.1.237;B.1.1.240;B.1.1.241;B.1.1.25;B.1.1.253;B.1.1.255;B.1.1.258;B.1.1.263;B.1.1.269;B.1.1.27;B.1.1.272;B.1.1.273;B.1.1.277;B.1.1.279;B.1.1.28;…
B.1.1.294	SNP	654	3373	C->A	nsp3	D218E	non-synonymous	185	186	0.994624	1	B.1.1.294
B.1.1.294	SNP	4164	6883	C->T	nsp3	V1388V	synonymous	179	186	0.962366	1	B.1.1.294
B.1.1.297	SNP	608	28881	G->A	N	R203K	non-synonymous	178	178	1	109	AD.1;AD.2;AE.8;AP.1;B.1.1;B.1.1.1;B.1.1.10;B.1.1.138;B.1.1.153;B.1.1.157;B.1.1.170;B.1.1.171;B.1.1.176;B.1.1.189;B.1.1.191;B.1.1.194;B.1.1.196;B.1.1.198;B.1.1.207;B.1.1.214;B.1.1.216;B.1.1.217;B.1.1.219;B.1.1.220;B.1.1.222;B.1.1.227;B.1.1.232;B.1.1.237;B.1.1.240;B.1.1.241;B.1.1.25;B.1.1.253;B.1.1.255;B.1.1.258;B.1.1.263;B.1.1.269;B.1.1.27;B.1.1.272;B.1.1.273;B.1.1.277;B.1.1.279;B.1.1.28;B.1.1.284…
B.1.1.297	SNP	609	28882	G->A	N	R203R	synonymous	178	178	1	109	AD.1;AD.2;AE.8;AP.1;B.1.1;B.1.1.1;B.1.1.10;B.1.1.138;B.1.1.153;B.1.1.157;B.1.1.170;B.1.1.171;B.1.1.176;B.1.1.189;B.1.1.191;B.1.1.194;B.1.1.196;B.1.1.198;B.1.1.207;B.1.1.214;B.1.1.216;B.1.1.217;B.1.1.219;B.1.1.220;B.1.1.222;B.1.1.227;B.1.1.232;B.1.1.237;B.1.1.240;B.1.1.241;B.1.1.25;B.1.1.253;B.1.1.255;B.1.1.258;B.1.1.263;B.1.1.269;B.1.1.27;B.1.1.272;B.1.1.273;B.1.1.277;B.1.1.279;B.1.1.28;B.1.1.284…
B.1.1.297	SNP	610	28883	G->C	N	G204R	non-synonymous	178	178	1	109	AD.1;AD.2;AE.8;AP.1;B.1.1;B.1.1.1;B.1.1.10;B.1.1.138;B.1.1.153;B.1.1.157;B.1.1.170;B.1.1.171;B.1.1.176;B.1.1.189;B.1.1.191;B.1.1.194;B.1.1.196;B.1.1.198;B.1.1.207;B.1.1.214;B.1.1.216;B.1.1.217;B.1.1.219;B.1.1.220;B.1.1.222;B.1.1.227;B.1.1.232;B.1.1.237;B.1.1.240;B.1.1.241;B.1.1.25;B.1.1.253;B.1.1.255;B.1.1.258;B.1.1.263;B.1.1.269;B.1.1.27;B.1.1.272;B.1.1.273;B.1.1.277;B.1.1.279;B.1.1.28;B.1.1.284…
B.1.1.297	SNP	29	27922	T->C	ORF8	I10T	non-synonymous	178	178	1	1	B.1.1.297
B.1.1.297	SNP	947	14408	C->T	RdRp	P316L	non-synonymous	178	178	1	299	AB.1;AD.1;AD.2;AE.8;AP.1;B.1;B.1.1;B.1.1.1;B.1.1.10;B.1.1.138;B.1.1.153;B.1.1.157;B.1.1.170;B.1.1.171;B.1.1.176;B.1.1.189;B.1.1.191;B.1.1.194;B.1.1.196;B.1.1.198;B.1.1.207;B.1.1.214;B.1.1.216;B.1.1.217;B.1.1.219;B.1.1.220;B.1.1.222;B.1.1.227;B.1.1.232;B.1.1.237;B.1.1.240;B.1.1.241;B.1.1.25;B.1.1.253;B.1.1.255;B.1.1.258;B.1.1.263;B.1.1.269;B.1.1.27;B.1.1.272;B.1.1.273;B.1.1.277;B.1.1.279;B.1.1.28;…
B.1.1.297	SNP	1841	23403	A->G	S	D614G	non-synonymous	178	178	1	299	AB.1;AD.1;AD.2;AE.8;AP.1;B.1;B.1.1;B.1.1.1;B.1.1.10;B.1.1.138;B.1.1.153;B.1.1.157;B.1.1.170;B.1.1.171;B.1.1.176;B.1.1.189;B.1.1.191;B.1.1.194;B.1.1.196;B.1.1.198;B.1.1.207;B.1.1.214;B.1.1.216;B.1.1.217;B.1.1.219;B.1.1.220;B.1.1.222;B.1.1.227;B.1.1.232;B.1.1.237;B.1.1.240;B.1.1.241;B.1.1.25;B.1.1.253;B.1.1.255;B.1.1.258;B.1.1.263;B.1.1.269;B.1.1.27;B.1.1.272;B.1.1.273;B.1.1.277;B.1.1.279;B.1.1.28;…
B.1.1.297	deletion	163~229	29837~29903	CCATGTGATTTTAATAGCTTCTTAGGAGAATGACAAAAAAAAAAAAAAAAAAAAAAAAAAAAAAAAA->-------------------------------------------------------------------	UTR3	-	non-synonymous	106	178	0.595506	153	A.23.1;A.3;AB.1;AD.1;AD.2;B.1.1.1;B.1.1.10;B.1.1.138;B.1.1.153;B.1.1.170;B.1.1.171;B.1.1.176;B.1.1.191;B.1.1.196;B.1.1.198;B.1.1.207;B.1.1.217;B.1.1.219;B.1.1.220;B.1.1.227;B.1.1.232;B.1.1.240;B.1.1.241;B.1.1.253;B.1.1.255;B.1.1.269;B.1.1.272;B.1.1.277;B.1.1.279;B.1.1.286;B.1.1.288;B.1.1.294;B.1.1.297;B.1.1.298;B.1.1.301;B.1.1.302;B.1.1.303;B.1.1.304;B.1.1.305;B.1.1.307;B.1.1.309;B.1.1.310;B.1.1.…
B.1.1.297	SNP	241	241	C->T	UTR5	R81C	non-synonymous	176	178	0.988764	299	AB.1;AD.1;AD.2;AE.8;AP.1;B.1;B.1.1;B.1.1.1;B.1.1.10;B.1.1.138;B.1.1.153;B.1.1.157;B.1.1.170;B.1.1.171;B.1.1.176;B.1.1.189;B.1.1.191;B.1.1.194;B.1.1.196;B.1.1.198;B.1.1.207;B.1.1.214;B.1.1.216;B.1.1.217;B.1.1.219;B.1.1.220;B.1.1.222;B.1.1.227;B.1.1.232;B.1.1.237;B.1.1.240;B.1.1.241;B.1.1.25;B.1.1.253;B.1.1.255;B.1.1.258;B.1.1.263;B.1.1.269;B.1.1.27;B.1.1.272;B.1.1.273;B.1.1.277;B.1.1.279;B.1.1.28;…
B.1.1.297	deletion	1~54	1~54	ATTAAAGGTTTATACCTTCCCAGGTAACAAACCAACCAACTTTCGATCTCTTGT->------------------------------------------------------	UTR5	-	non-synonymous	128	178	0.719101	173	A.23.1;A.3;AB.1;AD.1;AD.2;AE.8;B.1.1.1;B.1.1.10;B.1.1.138;B.1.1.153;B.1.1.157;B.1.1.170;B.1.1.171;B.1.1.176;B.1.1.191;B.1.1.196;B.1.1.198;B.1.1.207;B.1.1.217;B.1.1.219;B.1.1.220;B.1.1.227;B.1.1.232;B.1.1.240;B.1.1.241;B.1.1.253;B.1.1.255;B.1.1.269;B.1.1.272;B.1.1.277;B.1.1.279;B.1.1.286;B.1.1.288;B.1.1.294;B.1.1.297;B.1.1.298;B.1.1.301;B.1.1.302;B.1.1.303;B.1.1.304;B.1.1.305;B.1.1.307;B.1.1.309;B…
B.1.1.297	SNP	84	20742	A->C	methyltransferase	Q28H	non-synonymous	178	178	1	2	B.1.1.240;B.1.1.297
B.1.1.297	SNP	318	3037	C->T	nsp3	F106F	synonymous	178	178	1	299	AB.1;AD.1;AD.2;AE.8;AP.1;B.1;B.1.1;B.1.1.1;B.1.1.10;B.1.1.138;B.1.1.153;B.1.1.157;B.1.1.170;B.1.1.171;B.1.1.176;B.1.1.189;B.1.1.191;B.1.1.194;B.1.1.196;B.1.1.198;B.1.1.207;B.1.1.214;B.1.1.216;B.1.1.217;B.1.1.219;B.1.1.220;B.1.1.222;B.1.1.227;B.1.1.232;B.1.1.237;B.1.1.240;B.1.1.241;B.1.1.25;B.1.1.253;B.1.1.255;B.1.1.258;B.1.1.263;B.1.1.269;B.1.1.27;B.1.1.272;B.1.1.273;B.1.1.277;B.1.1.279;B.1.1.28;…
B.1.1.298	SNP	608	28881	G->A	N	R203K	non-synonymous	138	139	0.992806	109	AD.1;AD.2;AE.8;AP.1;B.1.1;B.1.1.1;B.1.1.10;B.1.1.138;B.1.1.153;B.1.1.157;B.1.1.170;B.1.1.171;B.1.1.176;B.1.1.189;B.1.1.191;B.1.1.194;B.1.1.196;B.1.1.198;B.1.1.207;B.1.1.214;B.1.1.216;B.1.1.217;B.1.1.219;B.1.1.220;B.1.1.222;B.1.1.227;B.1.1.232;B.1.1.237;B.1.1.240;B.1.1.241;B.1.1.25;B.1.1.253;B.1.1.255;B.1.1.258;B.1.1.263;B.1.1.269;B.1.1.27;B.1.1.272;B.1.1.273;B.1.1.277;B.1.1.279;B.1.1.28;B.1.1.284…
B.1.1.298	SNP	609	28882	G->A	N	R203R	synonymous	138	139	0.992806	109	AD.1;AD.2;AE.8;AP.1;B.1.1;B.1.1.1;B.1.1.10;B.1.1.138;B.1.1.153;B.1.1.157;B.1.1.170;B.1.1.171;B.1.1.176;B.1.1.189;B.1.1.191;B.1.1.194;B.1.1.196;B.1.1.198;B.1.1.207;B.1.1.214;B.1.1.216;B.1.1.217;B.1.1.219;B.1.1.220;B.1.1.222;B.1.1.227;B.1.1.232;B.1.1.237;B.1.1.240;B.1.1.241;B.1.1.25;B.1.1.253;B.1.1.255;B.1.1.258;B.1.1.263;B.1.1.269;B.1.1.27;B.1.1.272;B.1.1.273;B.1.1.277;B.1.1.279;B.1.1.28;B.1.1.284…
B.1.1.298	SNP	610	28883	G->C	N	G204R	non-synonymous	138	139	0.992806	109	AD.1;AD.2;AE.8;AP.1;B.1.1;B.1.1.1;B.1.1.10;B.1.1.138;B.1.1.153;B.1.1.157;B.1.1.170;B.1.1.171;B.1.1.176;B.1.1.189;B.1.1.191;B.1.1.194;B.1.1.196;B.1.1.198;B.1.1.207;B.1.1.214;B.1.1.216;B.1.1.217;B.1.1.219;B.1.1.220;B.1.1.222;B.1.1.227;B.1.1.232;B.1.1.237;B.1.1.240;B.1.1.241;B.1.1.25;B.1.1.253;B.1.1.255;B.1.1.258;B.1.1.263;B.1.1.269;B.1.1.27;B.1.1.272;B.1.1.273;B.1.1.277;B.1.1.279;B.1.1.28;B.1.1.284…
B.1.1.298	SNP	544	25936	C->T	ORF3a	H182Y	non-synonymous	136	139	0.978417	1	B.1.1.298
B.1.1.298	SNP	947	14408	C->T	RdRp	P316L	non-synonymous	139	139	1	299	AB.1;AD.1;AD.2;AE.8;AP.1;B.1;B.1.1;B.1.1.1;B.1.1.10;B.1.1.138;B.1.1.153;B.1.1.157;B.1.1.170;B.1.1.171;B.1.1.176;B.1.1.189;B.1.1.191;B.1.1.194;B.1.1.196;B.1.1.198;B.1.1.207;B.1.1.214;B.1.1.216;B.1.1.217;B.1.1.219;B.1.1.220;B.1.1.222;B.1.1.227;B.1.1.232;B.1.1.237;B.1.1.240;B.1.1.241;B.1.1.25;B.1.1.253;B.1.1.255;B.1.1.258;B.1.1.263;B.1.1.269;B.1.1.27;B.1.1.272;B.1.1.273;B.1.1.277;B.1.1.279;B.1.1.28;…
B.1.1.298	SNP	2195	15656	C->T	RdRp	T732I	non-synonymous	139	139	1	1	B.1.1.298
B.1.1.298	SNP	1358	22920	A->T	S	Y453F	non-synonymous	138	139	0.992806	1	B.1.1.298
B.1.1.298	SNP	1841	23403	A->G	S	D614G	non-synonymous	139	139	1	299	AB.1;AD.1;AD.2;AE.8;AP.1;B.1;B.1.1;B.1.1.1;B.1.1.10;B.1.1.138;B.1.1.153;B.1.1.157;B.1.1.170;B.1.1.171;B.1.1.176;B.1.1.189;B.1.1.191;B.1.1.194;B.1.1.196;B.1.1.198;B.1.1.207;B.1.1.214;B.1.1.216;B.1.1.217;B.1.1.219;B.1.1.220;B.1.1.222;B.1.1.227;B.1.1.232;B.1.1.237;B.1.1.240;B.1.1.241;B.1.1.25;B.1.1.253;B.1.1.255;B.1.1.258;B.1.1.263;B.1.1.269;B.1.1.27;B.1.1.272;B.1.1.273;B.1.1.277;B.1.1.279;B.1.1.28;…
B.1.1.298	deletion	163~229	29837~29903	CCATGTGATTTTAATAGCTTCTTAGGAGAATGACAAAAAAAAAAAAAAAAAAAAAAAAAAAAAAAAA->-------------------------------------------------------------------	UTR3	-	non-synonymous	139	139	1	153	A.23.1;A.3;AB.1;AD.1;AD.2;B.1.1.1;B.1.1.10;B.1.1.138;B.1.1.153;B.1.1.170;B.1.1.171;B.1.1.176;B.1.1.191;B.1.1.196;B.1.1.198;B.1.1.207;B.1.1.217;B.1.1.219;B.1.1.220;B.1.1.227;B.1.1.232;B.1.1.240;B.1.1.241;B.1.1.253;B.1.1.255;B.1.1.269;B.1.1.272;B.1.1.277;B.1.1.279;B.1.1.286;B.1.1.288;B.1.1.294;B.1.1.297;B.1.1.298;B.1.1.301;B.1.1.302;B.1.1.303;B.1.1.304;B.1.1.305;B.1.1.307;B.1.1.309;B.1.1.310;B.1.1.…
B.1.1.298	SNP	241	241	C->T	UTR5	R81C	non-synonymous	139	139	1	299	AB.1;AD.1;AD.2;AE.8;AP.1;B.1;B.1.1;B.1.1.1;B.1.1.10;B.1.1.138;B.1.1.153;B.1.1.157;B.1.1.170;B.1.1.171;B.1.1.176;B.1.1.189;B.1.1.191;B.1.1.194;B.1.1.196;B.1.1.198;B.1.1.207;B.1.1.214;B.1.1.216;B.1.1.217;B.1.1.219;B.1.1.220;B.1.1.222;B.1.1.227;B.1.1.232;B.1.1.237;B.1.1.240;B.1.1.241;B.1.1.25;B.1.1.253;B.1.1.255;B.1.1.258;B.1.1.263;B.1.1.269;B.1.1.27;B.1.1.272;B.1.1.273;B.1.1.277;B.1.1.279;B.1.1.28;…
B.1.1.298	deletion	1~54	1~54	ATTAAAGGTTTATACCTTCCCAGGTAACAAACCAACCAACTTTCGATCTCTTGT->------------------------------------------------------	UTR5	-	non-synonymous	139	139	1	173	A.23.1;A.3;AB.1;AD.1;AD.2;AE.8;B.1.1.1;B.1.1.10;B.1.1.138;B.1.1.153;B.1.1.157;B.1.1.170;B.1.1.171;B.1.1.176;B.1.1.191;B.1.1.196;B.1.1.198;B.1.1.207;B.1.1.217;B.1.1.219;B.1.1.220;B.1.1.227;B.1.1.232;B.1.1.240;B.1.1.241;B.1.1.253;B.1.1.255;B.1.1.269;B.1.1.272;B.1.1.277;B.1.1.279;B.1.1.286;B.1.1.288;B.1.1.294;B.1.1.297;B.1.1.298;B.1.1.301;B.1.1.302;B.1.1.303;B.1.1.304;B.1.1.305;B.1.1.307;B.1.1.309;B…
B.1.1.298	SNP	318	3037	C->T	nsp3	F106F	synonymous	139	139	1	299	AB.1;AD.1;AD.2;AE.8;AP.1;B.1;B.1.1;B.1.1.1;B.1.1.10;B.1.1.138;B.1.1.153;B.1.1.157;B.1.1.170;B.1.1.171;B.1.1.176;B.1.1.189;B.1.1.191;B.1.1.194;B.1.1.196;B.1.1.198;B.1.1.207;B.1.1.214;B.1.1.216;B.1.1.217;B.1.1.219;B.1.1.220;B.1.1.222;B.1.1.227;B.1.1.232;B.1.1.237;B.1.1.240;B.1.1.241;B.1.1.25;B.1.1.253;B.1.1.255;B.1.1.258;B.1.1.263;B.1.1.269;B.1.1.27;B.1.1.272;B.1.1.273;B.1.1.277;B.1.1.279;B.1.1.28;…
B.1.1.301	SNP	608	28881	G->A	N	R203K	non-synonymous	546	546	1	109	AD.1;AD.2;AE.8;AP.1;B.1.1;B.1.1.1;B.1.1.10;B.1.1.138;B.1.1.153;B.1.1.157;B.1.1.170;B.1.1.171;B.1.1.176;B.1.1.189;B.1.1.191;B.1.1.194;B.1.1.196;B.1.1.198;B.1.1.207;B.1.1.214;B.1.1.216;B.1.1.217;B.1.1.219;B.1.1.220;B.1.1.222;B.1.1.227;B.1.1.232;B.1.1.237;B.1.1.240;B.1.1.241;B.1.1.25;B.1.1.253;B.1.1.255;B.1.1.258;B.1.1.263;B.1.1.269;B.1.1.27;B.1.1.272;B.1.1.273;B.1.1.277;B.1.1.279;B.1.1.28;B.1.1.284…
B.1.1.301	SNP	609	28882	G->A	N	R203R	synonymous	546	546	1	109	AD.1;AD.2;AE.8;AP.1;B.1.1;B.1.1.1;B.1.1.10;B.1.1.138;B.1.1.153;B.1.1.157;B.1.1.170;B.1.1.171;B.1.1.176;B.1.1.189;B.1.1.191;B.1.1.194;B.1.1.196;B.1.1.198;B.1.1.207;B.1.1.214;B.1.1.216;B.1.1.217;B.1.1.219;B.1.1.220;B.1.1.222;B.1.1.227;B.1.1.232;B.1.1.237;B.1.1.240;B.1.1.241;B.1.1.25;B.1.1.253;B.1.1.255;B.1.1.258;B.1.1.263;B.1.1.269;B.1.1.27;B.1.1.272;B.1.1.273;B.1.1.277;B.1.1.279;B.1.1.28;B.1.1.284…
B.1.1.301	SNP	610	28883	G->C	N	G204R	non-synonymous	546	546	1	109	AD.1;AD.2;AE.8;AP.1;B.1.1;B.1.1.1;B.1.1.10;B.1.1.138;B.1.1.153;B.1.1.157;B.1.1.170;B.1.1.171;B.1.1.176;B.1.1.189;B.1.1.191;B.1.1.194;B.1.1.196;B.1.1.198;B.1.1.207;B.1.1.214;B.1.1.216;B.1.1.217;B.1.1.219;B.1.1.220;B.1.1.222;B.1.1.227;B.1.1.232;B.1.1.237;B.1.1.240;B.1.1.241;B.1.1.25;B.1.1.253;B.1.1.255;B.1.1.258;B.1.1.263;B.1.1.269;B.1.1.27;B.1.1.272;B.1.1.273;B.1.1.277;B.1.1.279;B.1.1.28;B.1.1.284…
B.1.1.301	SNP	947	14408	C->T	RdRp	P316L	non-synonymous	546	546	1	299	AB.1;AD.1;AD.2;AE.8;AP.1;B.1;B.1.1;B.1.1.1;B.1.1.10;B.1.1.138;B.1.1.153;B.1.1.157;B.1.1.170;B.1.1.171;B.1.1.176;B.1.1.189;B.1.1.191;B.1.1.194;B.1.1.196;B.1.1.198;B.1.1.207;B.1.1.214;B.1.1.216;B.1.1.217;B.1.1.219;B.1.1.220;B.1.1.222;B.1.1.227;B.1.1.232;B.1.1.237;B.1.1.240;B.1.1.241;B.1.1.25;B.1.1.253;B.1.1.255;B.1.1.258;B.1.1.263;B.1.1.269;B.1.1.27;B.1.1.272;B.1.1.273;B.1.1.277;B.1.1.279;B.1.1.28;…
B.1.1.301	SNP	1841	23403	A->G	S	D614G	non-synonymous	546	546	1	299	AB.1;AD.1;AD.2;AE.8;AP.1;B.1;B.1.1;B.1.1.1;B.1.1.10;B.1.1.138;B.1.1.153;B.1.1.157;B.1.1.170;B.1.1.171;B.1.1.176;B.1.1.189;B.1.1.191;B.1.1.194;B.1.1.196;B.1.1.198;B.1.1.207;B.1.1.214;B.1.1.216;B.1.1.217;B.1.1.219;B.1.1.220;B.1.1.222;B.1.1.227;B.1.1.232;B.1.1.237;B.1.1.240;B.1.1.241;B.1.1.25;B.1.1.253;B.1.1.255;B.1.1.258;B.1.1.263;B.1.1.269;B.1.1.27;B.1.1.272;B.1.1.273;B.1.1.277;B.1.1.279;B.1.1.28;…
B.1.1.301	deletion	163~229	29837~29903	CCATGTGATTTTAATAGCTTCTTAGGAGAATGACAAAAAAAAAAAAAAAAAAAAAAAAAAAAAAAAA->-------------------------------------------------------------------	UTR3	-	non-synonymous	522	546	0.956044	153	A.23.1;A.3;AB.1;AD.1;AD.2;B.1.1.1;B.1.1.10;B.1.1.138;B.1.1.153;B.1.1.170;B.1.1.171;B.1.1.176;B.1.1.191;B.1.1.196;B.1.1.198;B.1.1.207;B.1.1.217;B.1.1.219;B.1.1.220;B.1.1.227;B.1.1.232;B.1.1.240;B.1.1.241;B.1.1.253;B.1.1.255;B.1.1.269;B.1.1.272;B.1.1.277;B.1.1.279;B.1.1.286;B.1.1.288;B.1.1.294;B.1.1.297;B.1.1.298;B.1.1.301;B.1.1.302;B.1.1.303;B.1.1.304;B.1.1.305;B.1.1.307;B.1.1.309;B.1.1.310;B.1.1.…
B.1.1.301	SNP	241	241	C->T	UTR5	R81C	non-synonymous	546	546	1	299	AB.1;AD.1;AD.2;AE.8;AP.1;B.1;B.1.1;B.1.1.1;B.1.1.10;B.1.1.138;B.1.1.153;B.1.1.157;B.1.1.170;B.1.1.171;B.1.1.176;B.1.1.189;B.1.1.191;B.1.1.194;B.1.1.196;B.1.1.198;B.1.1.207;B.1.1.214;B.1.1.216;B.1.1.217;B.1.1.219;B.1.1.220;B.1.1.222;B.1.1.227;B.1.1.232;B.1.1.237;B.1.1.240;B.1.1.241;B.1.1.25;B.1.1.253;B.1.1.255;B.1.1.258;B.1.1.263;B.1.1.269;B.1.1.27;B.1.1.272;B.1.1.273;B.1.1.277;B.1.1.279;B.1.1.28;…
B.1.1.301	deletion	1~54	1~54	ATTAAAGGTTTATACCTTCCCAGGTAACAAACCAACCAACTTTCGATCTCTTGT->------------------------------------------------------	UTR5	-	non-synonymous	523	546	0.957875	173	A.23.1;A.3;AB.1;AD.1;AD.2;AE.8;B.1.1.1;B.1.1.10;B.1.1.138;B.1.1.153;B.1.1.157;B.1.1.170;B.1.1.171;B.1.1.176;B.1.1.191;B.1.1.196;B.1.1.198;B.1.1.207;B.1.1.217;B.1.1.219;B.1.1.220;B.1.1.227;B.1.1.232;B.1.1.240;B.1.1.241;B.1.1.253;B.1.1.255;B.1.1.269;B.1.1.272;B.1.1.277;B.1.1.279;B.1.1.286;B.1.1.288;B.1.1.294;B.1.1.297;B.1.1.298;B.1.1.301;B.1.1.302;B.1.1.303;B.1.1.304;B.1.1.305;B.1.1.307;B.1.1.309;B…
B.1.1.301	SNP	30	19650	A->G	endoRNAse	V10V	synonymous	546	546	1	1	B.1.1.301
B.1.1.301	SNP	318	3037	C->T	nsp3	F106F	synonymous	546	546	1	299	AB.1;AD.1;AD.2;AE.8;AP.1;B.1;B.1.1;B.1.1.1;B.1.1.10;B.1.1.138;B.1.1.153;B.1.1.157;B.1.1.170;B.1.1.171;B.1.1.176;B.1.1.189;B.1.1.191;B.1.1.194;B.1.1.196;B.1.1.198;B.1.1.207;B.1.1.214;B.1.1.216;B.1.1.217;B.1.1.219;B.1.1.220;B.1.1.222;B.1.1.227;B.1.1.232;B.1.1.237;B.1.1.240;B.1.1.241;B.1.1.25;B.1.1.253;B.1.1.255;B.1.1.258;B.1.1.263;B.1.1.269;B.1.1.27;B.1.1.272;B.1.1.273;B.1.1.277;B.1.1.279;B.1.1.28;…
B.1.1.301	SNP	879	9433	A->T	nsp4	V293V	synonymous	546	546	1	1	B.1.1.301
B.1.1.301	SNP	211	10265	G->A	proteinase	G71S	non-synonymous	546	546	1	4	AP.1;B.1.1.27;B.1.1.301;B.1.1.70
B.1.1.302	SNP	608	28881	G->A	N	R203K	non-synonymous	210	210	1	109	AD.1;AD.2;AE.8;AP.1;B.1.1;B.1.1.1;B.1.1.10;B.1.1.138;B.1.1.153;B.1.1.157;B.1.1.170;B.1.1.171;B.1.1.176;B.1.1.189;B.1.1.191;B.1.1.194;B.1.1.196;B.1.1.198;B.1.1.207;B.1.1.214;B.1.1.216;B.1.1.217;B.1.1.219;B.1.1.220;B.1.1.222;B.1.1.227;B.1.1.232;B.1.1.237;B.1.1.240;B.1.1.241;B.1.1.25;B.1.1.253;B.1.1.255;B.1.1.258;B.1.1.263;B.1.1.269;B.1.1.27;B.1.1.272;B.1.1.273;B.1.1.277;B.1.1.279;B.1.1.28;B.1.1.284…
B.1.1.302	SNP	609	28882	G->A	N	R203R	synonymous	210	210	1	109	AD.1;AD.2;AE.8;AP.1;B.1.1;B.1.1.1;B.1.1.10;B.1.1.138;B.1.1.153;B.1.1.157;B.1.1.170;B.1.1.171;B.1.1.176;B.1.1.189;B.1.1.191;B.1.1.194;B.1.1.196;B.1.1.198;B.1.1.207;B.1.1.214;B.1.1.216;B.1.1.217;B.1.1.219;B.1.1.220;B.1.1.222;B.1.1.227;B.1.1.232;B.1.1.237;B.1.1.240;B.1.1.241;B.1.1.25;B.1.1.253;B.1.1.255;B.1.1.258;B.1.1.263;B.1.1.269;B.1.1.27;B.1.1.272;B.1.1.273;B.1.1.277;B.1.1.279;B.1.1.28;B.1.1.284…
B.1.1.302	SNP	610	28883	G->C	N	G204R	non-synonymous	210	210	1	109	AD.1;AD.2;AE.8;AP.1;B.1.1;B.1.1.1;B.1.1.10;B.1.1.138;B.1.1.153;B.1.1.157;B.1.1.170;B.1.1.171;B.1.1.176;B.1.1.189;B.1.1.191;B.1.1.194;B.1.1.196;B.1.1.198;B.1.1.207;B.1.1.214;B.1.1.216;B.1.1.217;B.1.1.219;B.1.1.220;B.1.1.222;B.1.1.227;B.1.1.232;B.1.1.237;B.1.1.240;B.1.1.241;B.1.1.25;B.1.1.253;B.1.1.255;B.1.1.258;B.1.1.263;B.1.1.269;B.1.1.27;B.1.1.272;B.1.1.273;B.1.1.277;B.1.1.279;B.1.1.28;B.1.1.284…
B.1.1.302	SNP	1077	29350	A->G	N	A359A	synonymous	209	210	0.995238	1	B.1.1.302
B.1.1.302	SNP	281	27674	A->T	ORF7a	Q94L	non-synonymous	208	210	0.990476	1	B.1.1.302
B.1.1.302	SNP	947	14408	C->T	RdRp	P316L	non-synonymous	210	210	1	299	AB.1;AD.1;AD.2;AE.8;AP.1;B.1;B.1.1;B.1.1.1;B.1.1.10;B.1.1.138;B.1.1.153;B.1.1.157;B.1.1.170;B.1.1.171;B.1.1.176;B.1.1.189;B.1.1.191;B.1.1.194;B.1.1.196;B.1.1.198;B.1.1.207;B.1.1.214;B.1.1.216;B.1.1.217;B.1.1.219;B.1.1.220;B.1.1.222;B.1.1.227;B.1.1.232;B.1.1.237;B.1.1.240;B.1.1.241;B.1.1.25;B.1.1.253;B.1.1.255;B.1.1.258;B.1.1.263;B.1.1.269;B.1.1.27;B.1.1.272;B.1.1.273;B.1.1.277;B.1.1.279;B.1.1.28;…
B.1.1.302	SNP	1841	23403	A->G	S	D614G	non-synonymous	210	210	1	299	AB.1;AD.1;AD.2;AE.8;AP.1;B.1;B.1.1;B.1.1.1;B.1.1.10;B.1.1.138;B.1.1.153;B.1.1.157;B.1.1.170;B.1.1.171;B.1.1.176;B.1.1.189;B.1.1.191;B.1.1.194;B.1.1.196;B.1.1.198;B.1.1.207;B.1.1.214;B.1.1.216;B.1.1.217;B.1.1.219;B.1.1.220;B.1.1.222;B.1.1.227;B.1.1.232;B.1.1.237;B.1.1.240;B.1.1.241;B.1.1.25;B.1.1.253;B.1.1.255;B.1.1.258;B.1.1.263;B.1.1.269;B.1.1.27;B.1.1.272;B.1.1.273;B.1.1.277;B.1.1.279;B.1.1.28;…
B.1.1.302	SNP	3364	24926	G->T	S	V1122L	non-synonymous	210	210	1	1	B.1.1.302
B.1.1.302	deletion	163~229	29837~29903	CCATGTGATTTTAATAGCTTCTTAGGAGAATGACAAAAAAAAAAAAAAAAAAAAAAAAAAAAAAAAA->-------------------------------------------------------------------	UTR3	-	non-synonymous	114	210	0.542857	153	A.23.1;A.3;AB.1;AD.1;AD.2;B.1.1.1;B.1.1.10;B.1.1.138;B.1.1.153;B.1.1.170;B.1.1.171;B.1.1.176;B.1.1.191;B.1.1.196;B.1.1.198;B.1.1.207;B.1.1.217;B.1.1.219;B.1.1.220;B.1.1.227;B.1.1.232;B.1.1.240;B.1.1.241;B.1.1.253;B.1.1.255;B.1.1.269;B.1.1.272;B.1.1.277;B.1.1.279;B.1.1.286;B.1.1.288;B.1.1.294;B.1.1.297;B.1.1.298;B.1.1.301;B.1.1.302;B.1.1.303;B.1.1.304;B.1.1.305;B.1.1.307;B.1.1.309;B.1.1.310;B.1.1.…
B.1.1.302	SNP	241	241	C->T	UTR5	R81C	non-synonymous	210	210	1	299	AB.1;AD.1;AD.2;AE.8;AP.1;B.1;B.1.1;B.1.1.1;B.1.1.10;B.1.1.138;B.1.1.153;B.1.1.157;B.1.1.170;B.1.1.171;B.1.1.176;B.1.1.189;B.1.1.191;B.1.1.194;B.1.1.196;B.1.1.198;B.1.1.207;B.1.1.214;B.1.1.216;B.1.1.217;B.1.1.219;B.1.1.220;B.1.1.222;B.1.1.227;B.1.1.232;B.1.1.237;B.1.1.240;B.1.1.241;B.1.1.25;B.1.1.253;B.1.1.255;B.1.1.258;B.1.1.263;B.1.1.269;B.1.1.27;B.1.1.272;B.1.1.273;B.1.1.277;B.1.1.279;B.1.1.28;…
B.1.1.302	deletion	1~54	1~54	ATTAAAGGTTTATACCTTCCCAGGTAACAAACCAACCAACTTTCGATCTCTTGT->------------------------------------------------------	UTR5	-	non-synonymous	114	210	0.542857	173	A.23.1;A.3;AB.1;AD.1;AD.2;AE.8;B.1.1.1;B.1.1.10;B.1.1.138;B.1.1.153;B.1.1.157;B.1.1.170;B.1.1.171;B.1.1.176;B.1.1.191;B.1.1.196;B.1.1.198;B.1.1.207;B.1.1.217;B.1.1.219;B.1.1.220;B.1.1.227;B.1.1.232;B.1.1.240;B.1.1.241;B.1.1.253;B.1.1.255;B.1.1.269;B.1.1.272;B.1.1.277;B.1.1.279;B.1.1.286;B.1.1.288;B.1.1.294;B.1.1.297;B.1.1.298;B.1.1.301;B.1.1.302;B.1.1.303;B.1.1.304;B.1.1.305;B.1.1.307;B.1.1.309;B…
B.1.1.302	SNP	613	20233	C->T	endoRNAse	P205S	non-synonymous	208	210	0.990476	1	B.1.1.302
B.1.1.302	SNP	1796	18032	C->T	helicase	T599I	non-synonymous	210	210	1	2	B.1.1.302;B.1.1.303
B.1.1.302	SNP	318	3037	C->T	nsp3	F106F	synonymous	210	210	1	299	AB.1;AD.1;AD.2;AE.8;AP.1;B.1;B.1.1;B.1.1.1;B.1.1.10;B.1.1.138;B.1.1.153;B.1.1.157;B.1.1.170;B.1.1.171;B.1.1.176;B.1.1.189;B.1.1.191;B.1.1.194;B.1.1.196;B.1.1.198;B.1.1.207;B.1.1.214;B.1.1.216;B.1.1.217;B.1.1.219;B.1.1.220;B.1.1.222;B.1.1.227;B.1.1.232;B.1.1.237;B.1.1.240;B.1.1.241;B.1.1.25;B.1.1.253;B.1.1.255;B.1.1.258;B.1.1.263;B.1.1.269;B.1.1.27;B.1.1.272;B.1.1.273;B.1.1.277;B.1.1.279;B.1.1.28;…
B.1.1.302	SNP	4548	7267	C->T	nsp3	F1516F	synonymous	207	210	0.985714	2	B.1.1.302;B.1.258.3
B.1.1.302	SNP	566	9120	C->T	nsp4	T189I	non-synonymous	210	210	1	2	B.1.1.302;B.1.574
B.1.1.302	SNP	489	10543	C->T	proteinase	H163H	synonymous	133	210	0.633333	1	B.1.1.302
B.1.1.303	SNP	608	28881	G->A	N	R203K	non-synonymous	236	236	1	109	AD.1;AD.2;AE.8;AP.1;B.1.1;B.1.1.1;B.1.1.10;B.1.1.138;B.1.1.153;B.1.1.157;B.1.1.170;B.1.1.171;B.1.1.176;B.1.1.189;B.1.1.191;B.1.1.194;B.1.1.196;B.1.1.198;B.1.1.207;B.1.1.214;B.1.1.216;B.1.1.217;B.1.1.219;B.1.1.220;B.1.1.222;B.1.1.227;B.1.1.232;B.1.1.237;B.1.1.240;B.1.1.241;B.1.1.25;B.1.1.253;B.1.1.255;B.1.1.258;B.1.1.263;B.1.1.269;B.1.1.27;B.1.1.272;B.1.1.273;B.1.1.277;B.1.1.279;B.1.1.28;B.1.1.284…
B.1.1.303	SNP	609	28882	G->A	N	R203R	synonymous	236	236	1	109	AD.1;AD.2;AE.8;AP.1;B.1.1;B.1.1.1;B.1.1.10;B.1.1.138;B.1.1.153;B.1.1.157;B.1.1.170;B.1.1.171;B.1.1.176;B.1.1.189;B.1.1.191;B.1.1.194;B.1.1.196;B.1.1.198;B.1.1.207;B.1.1.214;B.1.1.216;B.1.1.217;B.1.1.219;B.1.1.220;B.1.1.222;B.1.1.227;B.1.1.232;B.1.1.237;B.1.1.240;B.1.1.241;B.1.1.25;B.1.1.253;B.1.1.255;B.1.1.258;B.1.1.263;B.1.1.269;B.1.1.27;B.1.1.272;B.1.1.273;B.1.1.277;B.1.1.279;B.1.1.28;B.1.1.284…
B.1.1.303	SNP	610	28883	G->C	N	G204R	non-synonymous	236	236	1	109	AD.1;AD.2;AE.8;AP.1;B.1.1;B.1.1.1;B.1.1.10;B.1.1.138;B.1.1.153;B.1.1.157;B.1.1.170;B.1.1.171;B.1.1.176;B.1.1.189;B.1.1.191;B.1.1.194;B.1.1.196;B.1.1.198;B.1.1.207;B.1.1.214;B.1.1.216;B.1.1.217;B.1.1.219;B.1.1.220;B.1.1.222;B.1.1.227;B.1.1.232;B.1.1.237;B.1.1.240;B.1.1.241;B.1.1.25;B.1.1.253;B.1.1.255;B.1.1.258;B.1.1.263;B.1.1.269;B.1.1.27;B.1.1.272;B.1.1.273;B.1.1.277;B.1.1.279;B.1.1.28;B.1.1.284…
B.1.1.303	SNP	518	25910	A->G	ORF3a	D173G	non-synonymous	210	236	0.889831	1	B.1.1.303
B.1.1.303	SNP	947	14408	C->T	RdRp	P316L	non-synonymous	236	236	1	299	AB.1;AD.1;AD.2;AE.8;AP.1;B.1;B.1.1;B.1.1.1;B.1.1.10;B.1.1.138;B.1.1.153;B.1.1.157;B.1.1.170;B.1.1.171;B.1.1.176;B.1.1.189;B.1.1.191;B.1.1.194;B.1.1.196;B.1.1.198;B.1.1.207;B.1.1.214;B.1.1.216;B.1.1.217;B.1.1.219;B.1.1.220;B.1.1.222;B.1.1.227;B.1.1.232;B.1.1.237;B.1.1.240;B.1.1.241;B.1.1.25;B.1.1.253;B.1.1.255;B.1.1.258;B.1.1.263;B.1.1.269;B.1.1.27;B.1.1.272;B.1.1.273;B.1.1.277;B.1.1.279;B.1.1.28;…
B.1.1.303	SNP	1841	23403	A->G	S	D614G	non-synonymous	236	236	1	299	AB.1;AD.1;AD.2;AE.8;AP.1;B.1;B.1.1;B.1.1.1;B.1.1.10;B.1.1.138;B.1.1.153;B.1.1.157;B.1.1.170;B.1.1.171;B.1.1.176;B.1.1.189;B.1.1.191;B.1.1.194;B.1.1.196;B.1.1.198;B.1.1.207;B.1.1.214;B.1.1.216;B.1.1.217;B.1.1.219;B.1.1.220;B.1.1.222;B.1.1.227;B.1.1.232;B.1.1.237;B.1.1.240;B.1.1.241;B.1.1.25;B.1.1.253;B.1.1.255;B.1.1.258;B.1.1.263;B.1.1.269;B.1.1.27;B.1.1.272;B.1.1.273;B.1.1.277;B.1.1.279;B.1.1.28;…
B.1.1.303	SNP	2063	23625	C->T	S	A688V	non-synonymous	228	236	0.966102	1	B.1.1.303
B.1.1.303	deletion	163~229	29837~29903	CCATGTGATTTTAATAGCTTCTTAGGAGAATGACAAAAAAAAAAAAAAAAAAAAAAAAAAAAAAAAA->-------------------------------------------------------------------	UTR3	-	non-synonymous	208	236	0.881356	153	A.23.1;A.3;AB.1;AD.1;AD.2;B.1.1.1;B.1.1.10;B.1.1.138;B.1.1.153;B.1.1.170;B.1.1.171;B.1.1.176;B.1.1.191;B.1.1.196;B.1.1.198;B.1.1.207;B.1.1.217;B.1.1.219;B.1.1.220;B.1.1.227;B.1.1.232;B.1.1.240;B.1.1.241;B.1.1.253;B.1.1.255;B.1.1.269;B.1.1.272;B.1.1.277;B.1.1.279;B.1.1.286;B.1.1.288;B.1.1.294;B.1.1.297;B.1.1.298;B.1.1.301;B.1.1.302;B.1.1.303;B.1.1.304;B.1.1.305;B.1.1.307;B.1.1.309;B.1.1.310;B.1.1.…
B.1.1.303	SNP	241	241	C->T	UTR5	R81C	non-synonymous	236	236	1	299	AB.1;AD.1;AD.2;AE.8;AP.1;B.1;B.1.1;B.1.1.1;B.1.1.10;B.1.1.138;B.1.1.153;B.1.1.157;B.1.1.170;B.1.1.171;B.1.1.176;B.1.1.189;B.1.1.191;B.1.1.194;B.1.1.196;B.1.1.198;B.1.1.207;B.1.1.214;B.1.1.216;B.1.1.217;B.1.1.219;B.1.1.220;B.1.1.222;B.1.1.227;B.1.1.232;B.1.1.237;B.1.1.240;B.1.1.241;B.1.1.25;B.1.1.253;B.1.1.255;B.1.1.258;B.1.1.263;B.1.1.269;B.1.1.27;B.1.1.272;B.1.1.273;B.1.1.277;B.1.1.279;B.1.1.28;…
B.1.1.303	deletion	1~54	1~54	ATTAAAGGTTTATACCTTCCCAGGTAACAAACCAACCAACTTTCGATCTCTTGT->------------------------------------------------------	UTR5	-	non-synonymous	210	236	0.889831	173	A.23.1;A.3;AB.1;AD.1;AD.2;AE.8;B.1.1.1;B.1.1.10;B.1.1.138;B.1.1.153;B.1.1.157;B.1.1.170;B.1.1.171;B.1.1.176;B.1.1.191;B.1.1.196;B.1.1.198;B.1.1.207;B.1.1.217;B.1.1.219;B.1.1.220;B.1.1.227;B.1.1.232;B.1.1.240;B.1.1.241;B.1.1.253;B.1.1.255;B.1.1.269;B.1.1.272;B.1.1.277;B.1.1.279;B.1.1.286;B.1.1.288;B.1.1.294;B.1.1.297;B.1.1.298;B.1.1.301;B.1.1.302;B.1.1.303;B.1.1.304;B.1.1.305;B.1.1.307;B.1.1.309;B…
B.1.1.303	SNP	49	19669	G->A	endoRNAse	G17R	non-synonymous	169	236	0.716102	1	B.1.1.303
B.1.1.303	SNP	66	18105	G->T	exonuclease	Q22H	non-synonymous	235	236	0.995763	1	B.1.1.303
B.1.1.303	SNP	623	18662	G->C	exonuclease	C208S	non-synonymous	235	236	0.995763	1	B.1.1.303
B.1.1.303	SNP	1042	17278	G->T	helicase	V348L	non-synonymous	235	236	0.995763	1	B.1.1.303
B.1.1.303	SNP	1796	18032	C->T	helicase	T599I	non-synonymous	235	236	0.995763	2	B.1.1.302;B.1.1.303
B.1.1.303	SNP	48	313	C->T	nsp1	L16L	synonymous	235	236	0.995763	11	AE.8;B.1.1.214;B.1.1.272;B.1.1.284;B.1.1.303;B.1.1.305;B.1.1.306;B.1.1.433;B.1.1.48;B.1.1.50;B.1.1.51
B.1.1.303	SNP	318	3037	C->T	nsp3	F106F	synonymous	236	236	1	299	AB.1;AD.1;AD.2;AE.8;AP.1;B.1;B.1.1;B.1.1.1;B.1.1.10;B.1.1.138;B.1.1.153;B.1.1.157;B.1.1.170;B.1.1.171;B.1.1.176;B.1.1.189;B.1.1.191;B.1.1.194;B.1.1.196;B.1.1.198;B.1.1.207;B.1.1.214;B.1.1.216;B.1.1.217;B.1.1.219;B.1.1.220;B.1.1.222;B.1.1.227;B.1.1.232;B.1.1.237;B.1.1.240;B.1.1.241;B.1.1.25;B.1.1.253;B.1.1.255;B.1.1.258;B.1.1.263;B.1.1.269;B.1.1.27;B.1.1.272;B.1.1.273;B.1.1.277;B.1.1.279;B.1.1.28;…
B.1.1.303	SNP	3225	5944	C->T	nsp3	D1075D	synonymous	125	236	0.529661	1	B.1.1.303
B.1.1.303	SNP	5127	7846	G->A	nsp3	L1709L	synonymous	172	236	0.728814	1	B.1.1.303
B.1.1.303	SNP	832	10886	G->A	proteinase	G278R	non-synonymous	235	236	0.995763	1	B.1.1.303
B.1.1.304	SNP	126	28399	C->A	N	P42P	synonymous	64	106	0.603774	1	B.1.1.304
B.1.1.304	SNP	608	28881	G->A	N	R203K	non-synonymous	106	106	1	109	AD.1;AD.2;AE.8;AP.1;B.1.1;B.1.1.1;B.1.1.10;B.1.1.138;B.1.1.153;B.1.1.157;B.1.1.170;B.1.1.171;B.1.1.176;B.1.1.189;B.1.1.191;B.1.1.194;B.1.1.196;B.1.1.198;B.1.1.207;B.1.1.214;B.1.1.216;B.1.1.217;B.1.1.219;B.1.1.220;B.1.1.222;B.1.1.227;B.1.1.232;B.1.1.237;B.1.1.240;B.1.1.241;B.1.1.25;B.1.1.253;B.1.1.255;B.1.1.258;B.1.1.263;B.1.1.269;B.1.1.27;B.1.1.272;B.1.1.273;B.1.1.277;B.1.1.279;B.1.1.28;B.1.1.284…
B.1.1.304	SNP	609	28882	G->A	N	R203R	synonymous	106	106	1	109	AD.1;AD.2;AE.8;AP.1;B.1.1;B.1.1.1;B.1.1.10;B.1.1.138;B.1.1.153;B.1.1.157;B.1.1.170;B.1.1.171;B.1.1.176;B.1.1.189;B.1.1.191;B.1.1.194;B.1.1.196;B.1.1.198;B.1.1.207;B.1.1.214;B.1.1.216;B.1.1.217;B.1.1.219;B.1.1.220;B.1.1.222;B.1.1.227;B.1.1.232;B.1.1.237;B.1.1.240;B.1.1.241;B.1.1.25;B.1.1.253;B.1.1.255;B.1.1.258;B.1.1.263;B.1.1.269;B.1.1.27;B.1.1.272;B.1.1.273;B.1.1.277;B.1.1.279;B.1.1.28;B.1.1.284…
B.1.1.304	SNP	610	28883	G->C	N	G204R	non-synonymous	106	106	1	109	AD.1;AD.2;AE.8;AP.1;B.1.1;B.1.1.1;B.1.1.10;B.1.1.138;B.1.1.153;B.1.1.157;B.1.1.170;B.1.1.171;B.1.1.176;B.1.1.189;B.1.1.191;B.1.1.194;B.1.1.196;B.1.1.198;B.1.1.207;B.1.1.214;B.1.1.216;B.1.1.217;B.1.1.219;B.1.1.220;B.1.1.222;B.1.1.227;B.1.1.232;B.1.1.237;B.1.1.240;B.1.1.241;B.1.1.25;B.1.1.253;B.1.1.255;B.1.1.258;B.1.1.263;B.1.1.269;B.1.1.27;B.1.1.272;B.1.1.273;B.1.1.277;B.1.1.279;B.1.1.28;B.1.1.284…
B.1.1.304	SNP	514	25906	G->T	ORF3a	G172C	non-synonymous	63	106	0.59434	2	B.1.1.304;B.1.1.464.1
B.1.1.304	SNP	947	14408	C->T	RdRp	P316L	non-synonymous	106	106	1	299	AB.1;AD.1;AD.2;AE.8;AP.1;B.1;B.1.1;B.1.1.1;B.1.1.10;B.1.1.138;B.1.1.153;B.1.1.157;B.1.1.170;B.1.1.171;B.1.1.176;B.1.1.189;B.1.1.191;B.1.1.194;B.1.1.196;B.1.1.198;B.1.1.207;B.1.1.214;B.1.1.216;B.1.1.217;B.1.1.219;B.1.1.220;B.1.1.222;B.1.1.227;B.1.1.232;B.1.1.237;B.1.1.240;B.1.1.241;B.1.1.25;B.1.1.253;B.1.1.255;B.1.1.258;B.1.1.263;B.1.1.269;B.1.1.27;B.1.1.272;B.1.1.273;B.1.1.277;B.1.1.279;B.1.1.28;…
B.1.1.304	SNP	79	21641	G->T	S	A27S	non-synonymous	69	106	0.650943	1	B.1.1.304
B.1.1.304	SNP	1841	23403	A->G	S	D614G	non-synonymous	106	106	1	299	AB.1;AD.1;AD.2;AE.8;AP.1;B.1;B.1.1;B.1.1.1;B.1.1.10;B.1.1.138;B.1.1.153;B.1.1.157;B.1.1.170;B.1.1.171;B.1.1.176;B.1.1.189;B.1.1.191;B.1.1.194;B.1.1.196;B.1.1.198;B.1.1.207;B.1.1.214;B.1.1.216;B.1.1.217;B.1.1.219;B.1.1.220;B.1.1.222;B.1.1.227;B.1.1.232;B.1.1.237;B.1.1.240;B.1.1.241;B.1.1.25;B.1.1.253;B.1.1.255;B.1.1.258;B.1.1.263;B.1.1.269;B.1.1.27;B.1.1.272;B.1.1.273;B.1.1.277;B.1.1.279;B.1.1.28;…
B.1.1.304	SNP	3254	24816	G->C	S	G1085A	non-synonymous	60	106	0.566038	1	B.1.1.304
B.1.1.304	deletion	163~229	29837~29903	CCATGTGATTTTAATAGCTTCTTAGGAGAATGACAAAAAAAAAAAAAAAAAAAAAAAAAAAAAAAAA->-------------------------------------------------------------------	UTR3	-	non-synonymous	70	106	0.660377	153	A.23.1;A.3;AB.1;AD.1;AD.2;B.1.1.1;B.1.1.10;B.1.1.138;B.1.1.153;B.1.1.170;B.1.1.171;B.1.1.176;B.1.1.191;B.1.1.196;B.1.1.198;B.1.1.207;B.1.1.217;B.1.1.219;B.1.1.220;B.1.1.227;B.1.1.232;B.1.1.240;B.1.1.241;B.1.1.253;B.1.1.255;B.1.1.269;B.1.1.272;B.1.1.277;B.1.1.279;B.1.1.286;B.1.1.288;B.1.1.294;B.1.1.297;B.1.1.298;B.1.1.301;B.1.1.302;B.1.1.303;B.1.1.304;B.1.1.305;B.1.1.307;B.1.1.309;B.1.1.310;B.1.1.…
B.1.1.304	SNP	241	241	C->T	UTR5	R81C	non-synonymous	106	106	1	299	AB.1;AD.1;AD.2;AE.8;AP.1;B.1;B.1.1;B.1.1.1;B.1.1.10;B.1.1.138;B.1.1.153;B.1.1.157;B.1.1.170;B.1.1.171;B.1.1.176;B.1.1.189;B.1.1.191;B.1.1.194;B.1.1.196;B.1.1.198;B.1.1.207;B.1.1.214;B.1.1.216;B.1.1.217;B.1.1.219;B.1.1.220;B.1.1.222;B.1.1.227;B.1.1.232;B.1.1.237;B.1.1.240;B.1.1.241;B.1.1.25;B.1.1.253;B.1.1.255;B.1.1.258;B.1.1.263;B.1.1.269;B.1.1.27;B.1.1.272;B.1.1.273;B.1.1.277;B.1.1.279;B.1.1.28;…
B.1.1.304	deletion	1~54	1~54	ATTAAAGGTTTATACCTTCCCAGGTAACAAACCAACCAACTTTCGATCTCTTGT->------------------------------------------------------	UTR5	-	non-synonymous	74	106	0.698113	173	A.23.1;A.3;AB.1;AD.1;AD.2;AE.8;B.1.1.1;B.1.1.10;B.1.1.138;B.1.1.153;B.1.1.157;B.1.1.170;B.1.1.171;B.1.1.176;B.1.1.191;B.1.1.196;B.1.1.198;B.1.1.207;B.1.1.217;B.1.1.219;B.1.1.220;B.1.1.227;B.1.1.232;B.1.1.240;B.1.1.241;B.1.1.253;B.1.1.255;B.1.1.269;B.1.1.272;B.1.1.277;B.1.1.279;B.1.1.286;B.1.1.288;B.1.1.294;B.1.1.297;B.1.1.298;B.1.1.301;B.1.1.302;B.1.1.303;B.1.1.304;B.1.1.305;B.1.1.307;B.1.1.309;B…
B.1.1.304	SNP	131	936	C->T	nsp2	T44I	non-synonymous	106	106	1	2	B.1.1.304;B.1.1.434
B.1.1.304	SNP	318	3037	C->T	nsp3	F106F	synonymous	106	106	1	299	AB.1;AD.1;AD.2;AE.8;AP.1;B.1;B.1.1;B.1.1.1;B.1.1.10;B.1.1.138;B.1.1.153;B.1.1.157;B.1.1.170;B.1.1.171;B.1.1.176;B.1.1.189;B.1.1.191;B.1.1.194;B.1.1.196;B.1.1.198;B.1.1.207;B.1.1.214;B.1.1.216;B.1.1.217;B.1.1.219;B.1.1.220;B.1.1.222;B.1.1.227;B.1.1.232;B.1.1.237;B.1.1.240;B.1.1.241;B.1.1.25;B.1.1.253;B.1.1.255;B.1.1.258;B.1.1.263;B.1.1.269;B.1.1.27;B.1.1.272;B.1.1.273;B.1.1.277;B.1.1.279;B.1.1.28;…
B.1.1.304	SNP	540	3259	G->T	nsp3	Q180H	non-synonymous	104	106	0.981132	2	B.1.1.304;B.1.1.434
B.1.1.304	SNP	1488	4207	G->T	nsp3	A496A	synonymous	65	106	0.613208	1	B.1.1.304
B.1.1.304	SNP	499	11471	C->T	nsp6	L167F	non-synonymous	60	106	0.566038	1	B.1.1.304
B.1.1.305	SNP	123	28396	G->A	N	R41R	synonymous	100	111	0.900901	1	B.1.1.305
B.1.1.305	SNP	608	28881	G->A	N	R203K	non-synonymous	111	111	1	109	AD.1;AD.2;AE.8;AP.1;B.1.1;B.1.1.1;B.1.1.10;B.1.1.138;B.1.1.153;B.1.1.157;B.1.1.170;B.1.1.171;B.1.1.176;B.1.1.189;B.1.1.191;B.1.1.194;B.1.1.196;B.1.1.198;B.1.1.207;B.1.1.214;B.1.1.216;B.1.1.217;B.1.1.219;B.1.1.220;B.1.1.222;B.1.1.227;B.1.1.232;B.1.1.237;B.1.1.240;B.1.1.241;B.1.1.25;B.1.1.253;B.1.1.255;B.1.1.258;B.1.1.263;B.1.1.269;B.1.1.27;B.1.1.272;B.1.1.273;B.1.1.277;B.1.1.279;B.1.1.28;B.1.1.284…
B.1.1.305	SNP	609	28882	G->A	N	R203R	synonymous	111	111	1	109	AD.1;AD.2;AE.8;AP.1;B.1.1;B.1.1.1;B.1.1.10;B.1.1.138;B.1.1.153;B.1.1.157;B.1.1.170;B.1.1.171;B.1.1.176;B.1.1.189;B.1.1.191;B.1.1.194;B.1.1.196;B.1.1.198;B.1.1.207;B.1.1.214;B.1.1.216;B.1.1.217;B.1.1.219;B.1.1.220;B.1.1.222;B.1.1.227;B.1.1.232;B.1.1.237;B.1.1.240;B.1.1.241;B.1.1.25;B.1.1.253;B.1.1.255;B.1.1.258;B.1.1.263;B.1.1.269;B.1.1.27;B.1.1.272;B.1.1.273;B.1.1.277;B.1.1.279;B.1.1.28;B.1.1.284…
B.1.1.305	SNP	610	28883	G->C	N	G204R	non-synonymous	111	111	1	109	AD.1;AD.2;AE.8;AP.1;B.1.1;B.1.1.1;B.1.1.10;B.1.1.138;B.1.1.153;B.1.1.157;B.1.1.170;B.1.1.171;B.1.1.176;B.1.1.189;B.1.1.191;B.1.1.194;B.1.1.196;B.1.1.198;B.1.1.207;B.1.1.214;B.1.1.216;B.1.1.217;B.1.1.219;B.1.1.220;B.1.1.222;B.1.1.227;B.1.1.232;B.1.1.237;B.1.1.240;B.1.1.241;B.1.1.25;B.1.1.253;B.1.1.255;B.1.1.258;B.1.1.263;B.1.1.269;B.1.1.27;B.1.1.272;B.1.1.273;B.1.1.277;B.1.1.279;B.1.1.28;B.1.1.284…
B.1.1.305	SNP	947	14408	C->T	RdRp	P316L	non-synonymous	111	111	1	299	AB.1;AD.1;AD.2;AE.8;AP.1;B.1;B.1.1;B.1.1.1;B.1.1.10;B.1.1.138;B.1.1.153;B.1.1.157;B.1.1.170;B.1.1.171;B.1.1.176;B.1.1.189;B.1.1.191;B.1.1.194;B.1.1.196;B.1.1.198;B.1.1.207;B.1.1.214;B.1.1.216;B.1.1.217;B.1.1.219;B.1.1.220;B.1.1.222;B.1.1.227;B.1.1.232;B.1.1.237;B.1.1.240;B.1.1.241;B.1.1.25;B.1.1.253;B.1.1.255;B.1.1.258;B.1.1.263;B.1.1.269;B.1.1.27;B.1.1.272;B.1.1.273;B.1.1.277;B.1.1.279;B.1.1.28;…
B.1.1.305	SNP	1841	23403	A->G	S	D614G	non-synonymous	111	111	1	299	AB.1;AD.1;AD.2;AE.8;AP.1;B.1;B.1.1;B.1.1.1;B.1.1.10;B.1.1.138;B.1.1.153;B.1.1.157;B.1.1.170;B.1.1.171;B.1.1.176;B.1.1.189;B.1.1.191;B.1.1.194;B.1.1.196;B.1.1.198;B.1.1.207;B.1.1.214;B.1.1.216;B.1.1.217;B.1.1.219;B.1.1.220;B.1.1.222;B.1.1.227;B.1.1.232;B.1.1.237;B.1.1.240;B.1.1.241;B.1.1.25;B.1.1.253;B.1.1.255;B.1.1.258;B.1.1.263;B.1.1.269;B.1.1.27;B.1.1.272;B.1.1.273;B.1.1.277;B.1.1.279;B.1.1.28;…
B.1.1.305	deletion	163~229	29837~29903	CCATGTGATTTTAATAGCTTCTTAGGAGAATGACAAAAAAAAAAAAAAAAAAAAAAAAAAAAAAAAA->-------------------------------------------------------------------	UTR3	-	non-synonymous	75	111	0.675676	153	A.23.1;A.3;AB.1;AD.1;AD.2;B.1.1.1;B.1.1.10;B.1.1.138;B.1.1.153;B.1.1.170;B.1.1.171;B.1.1.176;B.1.1.191;B.1.1.196;B.1.1.198;B.1.1.207;B.1.1.217;B.1.1.219;B.1.1.220;B.1.1.227;B.1.1.232;B.1.1.240;B.1.1.241;B.1.1.253;B.1.1.255;B.1.1.269;B.1.1.272;B.1.1.277;B.1.1.279;B.1.1.286;B.1.1.288;B.1.1.294;B.1.1.297;B.1.1.298;B.1.1.301;B.1.1.302;B.1.1.303;B.1.1.304;B.1.1.305;B.1.1.307;B.1.1.309;B.1.1.310;B.1.1.…
B.1.1.305	SNP	241	241	C->T	UTR5	R81C	non-synonymous	110	111	0.990991	299	AB.1;AD.1;AD.2;AE.8;AP.1;B.1;B.1.1;B.1.1.1;B.1.1.10;B.1.1.138;B.1.1.153;B.1.1.157;B.1.1.170;B.1.1.171;B.1.1.176;B.1.1.189;B.1.1.191;B.1.1.194;B.1.1.196;B.1.1.198;B.1.1.207;B.1.1.214;B.1.1.216;B.1.1.217;B.1.1.219;B.1.1.220;B.1.1.222;B.1.1.227;B.1.1.232;B.1.1.237;B.1.1.240;B.1.1.241;B.1.1.25;B.1.1.253;B.1.1.255;B.1.1.258;B.1.1.263;B.1.1.269;B.1.1.27;B.1.1.272;B.1.1.273;B.1.1.277;B.1.1.279;B.1.1.28;…
B.1.1.305	deletion	1~54	1~54	ATTAAAGGTTTATACCTTCCCAGGTAACAAACCAACCAACTTTCGATCTCTTGT->------------------------------------------------------	UTR5	-	non-synonymous	77	111	0.693694	173	A.23.1;A.3;AB.1;AD.1;AD.2;AE.8;B.1.1.1;B.1.1.10;B.1.1.138;B.1.1.153;B.1.1.157;B.1.1.170;B.1.1.171;B.1.1.176;B.1.1.191;B.1.1.196;B.1.1.198;B.1.1.207;B.1.1.217;B.1.1.219;B.1.1.220;B.1.1.227;B.1.1.232;B.1.1.240;B.1.1.241;B.1.1.253;B.1.1.255;B.1.1.269;B.1.1.272;B.1.1.277;B.1.1.279;B.1.1.286;B.1.1.288;B.1.1.294;B.1.1.297;B.1.1.298;B.1.1.301;B.1.1.302;B.1.1.303;B.1.1.304;B.1.1.305;B.1.1.307;B.1.1.309;B…
B.1.1.305	SNP	213	18252	C->T	exonuclease	N71N	synonymous	64	111	0.576577	1	B.1.1.305
B.1.1.305	SNP	48	313	C->T	nsp1	L16L	synonymous	111	111	1	11	AE.8;B.1.1.214;B.1.1.272;B.1.1.284;B.1.1.303;B.1.1.305;B.1.1.306;B.1.1.433;B.1.1.48;B.1.1.50;B.1.1.51
B.1.1.305	SNP	318	3037	C->T	nsp3	F106F	synonymous	111	111	1	299	AB.1;AD.1;AD.2;AE.8;AP.1;B.1;B.1.1;B.1.1.1;B.1.1.10;B.1.1.138;B.1.1.153;B.1.1.157;B.1.1.170;B.1.1.171;B.1.1.176;B.1.1.189;B.1.1.191;B.1.1.194;B.1.1.196;B.1.1.198;B.1.1.207;B.1.1.214;B.1.1.216;B.1.1.217;B.1.1.219;B.1.1.220;B.1.1.222;B.1.1.227;B.1.1.232;B.1.1.237;B.1.1.240;B.1.1.241;B.1.1.25;B.1.1.253;B.1.1.255;B.1.1.258;B.1.1.263;B.1.1.269;B.1.1.27;B.1.1.272;B.1.1.273;B.1.1.277;B.1.1.279;B.1.1.28;…
B.1.1.306	SNP	608	28881	G->A	N	R203K	non-synonymous	938	942	0.995754	109	AD.1;AD.2;AE.8;AP.1;B.1.1;B.1.1.1;B.1.1.10;B.1.1.138;B.1.1.153;B.1.1.157;B.1.1.170;B.1.1.171;B.1.1.176;B.1.1.189;B.1.1.191;B.1.1.194;B.1.1.196;B.1.1.198;B.1.1.207;B.1.1.214;B.1.1.216;B.1.1.217;B.1.1.219;B.1.1.220;B.1.1.222;B.1.1.227;B.1.1.232;B.1.1.237;B.1.1.240;B.1.1.241;B.1.1.25;B.1.1.253;B.1.1.255;B.1.1.258;B.1.1.263;B.1.1.269;B.1.1.27;B.1.1.272;B.1.1.273;B.1.1.277;B.1.1.279;B.1.1.28;B.1.1.284…
B.1.1.306	SNP	609	28882	G->A	N	R203R	synonymous	938	942	0.995754	109	AD.1;AD.2;AE.8;AP.1;B.1.1;B.1.1.1;B.1.1.10;B.1.1.138;B.1.1.153;B.1.1.157;B.1.1.170;B.1.1.171;B.1.1.176;B.1.1.189;B.1.1.191;B.1.1.194;B.1.1.196;B.1.1.198;B.1.1.207;B.1.1.214;B.1.1.216;B.1.1.217;B.1.1.219;B.1.1.220;B.1.1.222;B.1.1.227;B.1.1.232;B.1.1.237;B.1.1.240;B.1.1.241;B.1.1.25;B.1.1.253;B.1.1.255;B.1.1.258;B.1.1.263;B.1.1.269;B.1.1.27;B.1.1.272;B.1.1.273;B.1.1.277;B.1.1.279;B.1.1.28;B.1.1.284…
B.1.1.306	SNP	610	28883	G->C	N	G204R	non-synonymous	938	942	0.995754	109	AD.1;AD.2;AE.8;AP.1;B.1.1;B.1.1.1;B.1.1.10;B.1.1.138;B.1.1.153;B.1.1.157;B.1.1.170;B.1.1.171;B.1.1.176;B.1.1.189;B.1.1.191;B.1.1.194;B.1.1.196;B.1.1.198;B.1.1.207;B.1.1.214;B.1.1.216;B.1.1.217;B.1.1.219;B.1.1.220;B.1.1.222;B.1.1.227;B.1.1.232;B.1.1.237;B.1.1.240;B.1.1.241;B.1.1.25;B.1.1.253;B.1.1.255;B.1.1.258;B.1.1.263;B.1.1.269;B.1.1.27;B.1.1.272;B.1.1.273;B.1.1.277;B.1.1.279;B.1.1.28;B.1.1.284…
B.1.1.306	SNP	947	14408	C->T	RdRp	P316L	non-synonymous	939	942	0.996815	299	AB.1;AD.1;AD.2;AE.8;AP.1;B.1;B.1.1;B.1.1.1;B.1.1.10;B.1.1.138;B.1.1.153;B.1.1.157;B.1.1.170;B.1.1.171;B.1.1.176;B.1.1.189;B.1.1.191;B.1.1.194;B.1.1.196;B.1.1.198;B.1.1.207;B.1.1.214;B.1.1.216;B.1.1.217;B.1.1.219;B.1.1.220;B.1.1.222;B.1.1.227;B.1.1.232;B.1.1.237;B.1.1.240;B.1.1.241;B.1.1.25;B.1.1.253;B.1.1.255;B.1.1.258;B.1.1.263;B.1.1.269;B.1.1.27;B.1.1.272;B.1.1.273;B.1.1.277;B.1.1.279;B.1.1.28;…
B.1.1.306	SNP	1841	23403	A->G	S	D614G	non-synonymous	942	942	1	299	AB.1;AD.1;AD.2;AE.8;AP.1;B.1;B.1.1;B.1.1.1;B.1.1.10;B.1.1.138;B.1.1.153;B.1.1.157;B.1.1.170;B.1.1.171;B.1.1.176;B.1.1.189;B.1.1.191;B.1.1.194;B.1.1.196;B.1.1.198;B.1.1.207;B.1.1.214;B.1.1.216;B.1.1.217;B.1.1.219;B.1.1.220;B.1.1.222;B.1.1.227;B.1.1.232;B.1.1.237;B.1.1.240;B.1.1.241;B.1.1.25;B.1.1.253;B.1.1.255;B.1.1.258;B.1.1.263;B.1.1.269;B.1.1.27;B.1.1.272;B.1.1.273;B.1.1.277;B.1.1.279;B.1.1.28;…
B.1.1.306	SNP	241	241	C->T	UTR5	R81C	non-synonymous	941	942	0.998938	299	AB.1;AD.1;AD.2;AE.8;AP.1;B.1;B.1.1;B.1.1.1;B.1.1.10;B.1.1.138;B.1.1.153;B.1.1.157;B.1.1.170;B.1.1.171;B.1.1.176;B.1.1.189;B.1.1.191;B.1.1.194;B.1.1.196;B.1.1.198;B.1.1.207;B.1.1.214;B.1.1.216;B.1.1.217;B.1.1.219;B.1.1.220;B.1.1.222;B.1.1.227;B.1.1.232;B.1.1.237;B.1.1.240;B.1.1.241;B.1.1.25;B.1.1.253;B.1.1.255;B.1.1.258;B.1.1.263;B.1.1.269;B.1.1.27;B.1.1.272;B.1.1.273;B.1.1.277;B.1.1.279;B.1.1.28;…
B.1.1.306	SNP	48	313	C->T	nsp1	L16L	synonymous	911	942	0.967091	11	AE.8;B.1.1.214;B.1.1.272;B.1.1.284;B.1.1.303;B.1.1.305;B.1.1.306;B.1.1.433;B.1.1.48;B.1.1.50;B.1.1.51
B.1.1.306	SNP	318	3037	C->T	nsp3	F106F	synonymous	942	942	1	299	AB.1;AD.1;AD.2;AE.8;AP.1;B.1;B.1.1;B.1.1.1;B.1.1.10;B.1.1.138;B.1.1.153;B.1.1.157;B.1.1.170;B.1.1.171;B.1.1.176;B.1.1.189;B.1.1.191;B.1.1.194;B.1.1.196;B.1.1.198;B.1.1.207;B.1.1.214;B.1.1.216;B.1.1.217;B.1.1.219;B.1.1.220;B.1.1.222;B.1.1.227;B.1.1.232;B.1.1.237;B.1.1.240;B.1.1.241;B.1.1.25;B.1.1.253;B.1.1.255;B.1.1.258;B.1.1.263;B.1.1.269;B.1.1.27;B.1.1.272;B.1.1.273;B.1.1.277;B.1.1.279;B.1.1.28;…
B.1.1.306	SNP	2981	5700	C->A	nsp3	A994D	non-synonymous	927	942	0.984076	2	AE.8;B.1.1.306
B.1.1.307	SNP	608	28881	G->A	N	R203K	non-synonymous	234	234	1	109	AD.1;AD.2;AE.8;AP.1;B.1.1;B.1.1.1;B.1.1.10;B.1.1.138;B.1.1.153;B.1.1.157;B.1.1.170;B.1.1.171;B.1.1.176;B.1.1.189;B.1.1.191;B.1.1.194;B.1.1.196;B.1.1.198;B.1.1.207;B.1.1.214;B.1.1.216;B.1.1.217;B.1.1.219;B.1.1.220;B.1.1.222;B.1.1.227;B.1.1.232;B.1.1.237;B.1.1.240;B.1.1.241;B.1.1.25;B.1.1.253;B.1.1.255;B.1.1.258;B.1.1.263;B.1.1.269;B.1.1.27;B.1.1.272;B.1.1.273;B.1.1.277;B.1.1.279;B.1.1.28;B.1.1.284…
B.1.1.307	SNP	609	28882	G->A	N	R203R	synonymous	234	234	1	109	AD.1;AD.2;AE.8;AP.1;B.1.1;B.1.1.1;B.1.1.10;B.1.1.138;B.1.1.153;B.1.1.157;B.1.1.170;B.1.1.171;B.1.1.176;B.1.1.189;B.1.1.191;B.1.1.194;B.1.1.196;B.1.1.198;B.1.1.207;B.1.1.214;B.1.1.216;B.1.1.217;B.1.1.219;B.1.1.220;B.1.1.222;B.1.1.227;B.1.1.232;B.1.1.237;B.1.1.240;B.1.1.241;B.1.1.25;B.1.1.253;B.1.1.255;B.1.1.258;B.1.1.263;B.1.1.269;B.1.1.27;B.1.1.272;B.1.1.273;B.1.1.277;B.1.1.279;B.1.1.28;B.1.1.284…
B.1.1.307	SNP	610	28883	G->C	N	G204R	non-synonymous	234	234	1	109	AD.1;AD.2;AE.8;AP.1;B.1.1;B.1.1.1;B.1.1.10;B.1.1.138;B.1.1.153;B.1.1.157;B.1.1.170;B.1.1.171;B.1.1.176;B.1.1.189;B.1.1.191;B.1.1.194;B.1.1.196;B.1.1.198;B.1.1.207;B.1.1.214;B.1.1.216;B.1.1.217;B.1.1.219;B.1.1.220;B.1.1.222;B.1.1.227;B.1.1.232;B.1.1.237;B.1.1.240;B.1.1.241;B.1.1.25;B.1.1.253;B.1.1.255;B.1.1.258;B.1.1.263;B.1.1.269;B.1.1.27;B.1.1.272;B.1.1.273;B.1.1.277;B.1.1.279;B.1.1.28;B.1.1.284…
B.1.1.307	SNP	947	14408	C->T	RdRp	P316L	non-synonymous	234	234	1	299	AB.1;AD.1;AD.2;AE.8;AP.1;B.1;B.1.1;B.1.1.1;B.1.1.10;B.1.1.138;B.1.1.153;B.1.1.157;B.1.1.170;B.1.1.171;B.1.1.176;B.1.1.189;B.1.1.191;B.1.1.194;B.1.1.196;B.1.1.198;B.1.1.207;B.1.1.214;B.1.1.216;B.1.1.217;B.1.1.219;B.1.1.220;B.1.1.222;B.1.1.227;B.1.1.232;B.1.1.237;B.1.1.240;B.1.1.241;B.1.1.25;B.1.1.253;B.1.1.255;B.1.1.258;B.1.1.263;B.1.1.269;B.1.1.27;B.1.1.272;B.1.1.273;B.1.1.277;B.1.1.279;B.1.1.28;…
B.1.1.307	SNP	1841	23403	A->G	S	D614G	non-synonymous	234	234	1	299	AB.1;AD.1;AD.2;AE.8;AP.1;B.1;B.1.1;B.1.1.1;B.1.1.10;B.1.1.138;B.1.1.153;B.1.1.157;B.1.1.170;B.1.1.171;B.1.1.176;B.1.1.189;B.1.1.191;B.1.1.194;B.1.1.196;B.1.1.198;B.1.1.207;B.1.1.214;B.1.1.216;B.1.1.217;B.1.1.219;B.1.1.220;B.1.1.222;B.1.1.227;B.1.1.232;B.1.1.237;B.1.1.240;B.1.1.241;B.1.1.25;B.1.1.253;B.1.1.255;B.1.1.258;B.1.1.263;B.1.1.269;B.1.1.27;B.1.1.272;B.1.1.273;B.1.1.277;B.1.1.279;B.1.1.28;…
B.1.1.307	deletion	163~229	29837~29903	CCATGTGATTTTAATAGCTTCTTAGGAGAATGACAAAAAAAAAAAAAAAAAAAAAAAAAAAAAAAAA->-------------------------------------------------------------------	UTR3	-	non-synonymous	210	234	0.897436	153	A.23.1;A.3;AB.1;AD.1;AD.2;B.1.1.1;B.1.1.10;B.1.1.138;B.1.1.153;B.1.1.170;B.1.1.171;B.1.1.176;B.1.1.191;B.1.1.196;B.1.1.198;B.1.1.207;B.1.1.217;B.1.1.219;B.1.1.220;B.1.1.227;B.1.1.232;B.1.1.240;B.1.1.241;B.1.1.253;B.1.1.255;B.1.1.269;B.1.1.272;B.1.1.277;B.1.1.279;B.1.1.286;B.1.1.288;B.1.1.294;B.1.1.297;B.1.1.298;B.1.1.301;B.1.1.302;B.1.1.303;B.1.1.304;B.1.1.305;B.1.1.307;B.1.1.309;B.1.1.310;B.1.1.…
B.1.1.307	SNP	241	241	C->T	UTR5	R81C	non-synonymous	234	234	1	299	AB.1;AD.1;AD.2;AE.8;AP.1;B.1;B.1.1;B.1.1.1;B.1.1.10;B.1.1.138;B.1.1.153;B.1.1.157;B.1.1.170;B.1.1.171;B.1.1.176;B.1.1.189;B.1.1.191;B.1.1.194;B.1.1.196;B.1.1.198;B.1.1.207;B.1.1.214;B.1.1.216;B.1.1.217;B.1.1.219;B.1.1.220;B.1.1.222;B.1.1.227;B.1.1.232;B.1.1.237;B.1.1.240;B.1.1.241;B.1.1.25;B.1.1.253;B.1.1.255;B.1.1.258;B.1.1.263;B.1.1.269;B.1.1.27;B.1.1.272;B.1.1.273;B.1.1.277;B.1.1.279;B.1.1.28;…
B.1.1.307	deletion	1~54	1~54	ATTAAAGGTTTATACCTTCCCAGGTAACAAACCAACCAACTTTCGATCTCTTGT->------------------------------------------------------	UTR5	-	non-synonymous	211	234	0.901709	173	A.23.1;A.3;AB.1;AD.1;AD.2;AE.8;B.1.1.1;B.1.1.10;B.1.1.138;B.1.1.153;B.1.1.157;B.1.1.170;B.1.1.171;B.1.1.176;B.1.1.191;B.1.1.196;B.1.1.198;B.1.1.207;B.1.1.217;B.1.1.219;B.1.1.220;B.1.1.227;B.1.1.232;B.1.1.240;B.1.1.241;B.1.1.253;B.1.1.255;B.1.1.269;B.1.1.272;B.1.1.277;B.1.1.279;B.1.1.286;B.1.1.288;B.1.1.294;B.1.1.297;B.1.1.298;B.1.1.301;B.1.1.302;B.1.1.303;B.1.1.304;B.1.1.305;B.1.1.307;B.1.1.309;B…
B.1.1.307	SNP	405	1210	G->T	nsp2	M135I	non-synonymous	234	234	1	1	B.1.1.307
B.1.1.307	SNP	318	3037	C->T	nsp3	F106F	synonymous	234	234	1	299	AB.1;AD.1;AD.2;AE.8;AP.1;B.1;B.1.1;B.1.1.1;B.1.1.10;B.1.1.138;B.1.1.153;B.1.1.157;B.1.1.170;B.1.1.171;B.1.1.176;B.1.1.189;B.1.1.191;B.1.1.194;B.1.1.196;B.1.1.198;B.1.1.207;B.1.1.214;B.1.1.216;B.1.1.217;B.1.1.219;B.1.1.220;B.1.1.222;B.1.1.227;B.1.1.232;B.1.1.237;B.1.1.240;B.1.1.241;B.1.1.25;B.1.1.253;B.1.1.255;B.1.1.258;B.1.1.263;B.1.1.269;B.1.1.27;B.1.1.272;B.1.1.273;B.1.1.277;B.1.1.279;B.1.1.28;…
B.1.1.307	SNP	1248	9802	G->T	nsp4	A416A	synonymous	234	234	1	1	B.1.1.307
B.1.1.307	SNP	225	12067	G->T	nsp7	M75I	non-synonymous	234	234	1	1	B.1.1.307
B.1.1.309	SNP	608	28881	G->A	N	R203K	non-synonymous	113	113	1	109	AD.1;AD.2;AE.8;AP.1;B.1.1;B.1.1.1;B.1.1.10;B.1.1.138;B.1.1.153;B.1.1.157;B.1.1.170;B.1.1.171;B.1.1.176;B.1.1.189;B.1.1.191;B.1.1.194;B.1.1.196;B.1.1.198;B.1.1.207;B.1.1.214;B.1.1.216;B.1.1.217;B.1.1.219;B.1.1.220;B.1.1.222;B.1.1.227;B.1.1.232;B.1.1.237;B.1.1.240;B.1.1.241;B.1.1.25;B.1.1.253;B.1.1.255;B.1.1.258;B.1.1.263;B.1.1.269;B.1.1.27;B.1.1.272;B.1.1.273;B.1.1.277;B.1.1.279;B.1.1.28;B.1.1.284…
B.1.1.309	SNP	609	28882	G->A	N	R203R	synonymous	113	113	1	109	AD.1;AD.2;AE.8;AP.1;B.1.1;B.1.1.1;B.1.1.10;B.1.1.138;B.1.1.153;B.1.1.157;B.1.1.170;B.1.1.171;B.1.1.176;B.1.1.189;B.1.1.191;B.1.1.194;B.1.1.196;B.1.1.198;B.1.1.207;B.1.1.214;B.1.1.216;B.1.1.217;B.1.1.219;B.1.1.220;B.1.1.222;B.1.1.227;B.1.1.232;B.1.1.237;B.1.1.240;B.1.1.241;B.1.1.25;B.1.1.253;B.1.1.255;B.1.1.258;B.1.1.263;B.1.1.269;B.1.1.27;B.1.1.272;B.1.1.273;B.1.1.277;B.1.1.279;B.1.1.28;B.1.1.284…
B.1.1.309	SNP	610	28883	G->C	N	G204R	non-synonymous	113	113	1	109	AD.1;AD.2;AE.8;AP.1;B.1.1;B.1.1.1;B.1.1.10;B.1.1.138;B.1.1.153;B.1.1.157;B.1.1.170;B.1.1.171;B.1.1.176;B.1.1.189;B.1.1.191;B.1.1.194;B.1.1.196;B.1.1.198;B.1.1.207;B.1.1.214;B.1.1.216;B.1.1.217;B.1.1.219;B.1.1.220;B.1.1.222;B.1.1.227;B.1.1.232;B.1.1.237;B.1.1.240;B.1.1.241;B.1.1.25;B.1.1.253;B.1.1.255;B.1.1.258;B.1.1.263;B.1.1.269;B.1.1.27;B.1.1.272;B.1.1.273;B.1.1.277;B.1.1.279;B.1.1.28;B.1.1.284…
B.1.1.309	SNP	225	25617	G->T	ORF3a	K75N	non-synonymous	113	113	1	3	B.1.1.309;B.1.1.310;B.1.1.311
B.1.1.309	SNP	947	14408	C->T	RdRp	P316L	non-synonymous	113	113	1	299	AB.1;AD.1;AD.2;AE.8;AP.1;B.1;B.1.1;B.1.1.1;B.1.1.10;B.1.1.138;B.1.1.153;B.1.1.157;B.1.1.170;B.1.1.171;B.1.1.176;B.1.1.189;B.1.1.191;B.1.1.194;B.1.1.196;B.1.1.198;B.1.1.207;B.1.1.214;B.1.1.216;B.1.1.217;B.1.1.219;B.1.1.220;B.1.1.222;B.1.1.227;B.1.1.232;B.1.1.237;B.1.1.240;B.1.1.241;B.1.1.25;B.1.1.253;B.1.1.255;B.1.1.258;B.1.1.263;B.1.1.269;B.1.1.27;B.1.1.272;B.1.1.273;B.1.1.277;B.1.1.279;B.1.1.28;…
B.1.1.309	SNP	1841	23403	A->G	S	D614G	non-synonymous	113	113	1	299	AB.1;AD.1;AD.2;AE.8;AP.1;B.1;B.1.1;B.1.1.1;B.1.1.10;B.1.1.138;B.1.1.153;B.1.1.157;B.1.1.170;B.1.1.171;B.1.1.176;B.1.1.189;B.1.1.191;B.1.1.194;B.1.1.196;B.1.1.198;B.1.1.207;B.1.1.214;B.1.1.216;B.1.1.217;B.1.1.219;B.1.1.220;B.1.1.222;B.1.1.227;B.1.1.232;B.1.1.237;B.1.1.240;B.1.1.241;B.1.1.25;B.1.1.253;B.1.1.255;B.1.1.258;B.1.1.263;B.1.1.269;B.1.1.27;B.1.1.272;B.1.1.273;B.1.1.277;B.1.1.279;B.1.1.28;…
B.1.1.309	deletion	163~229	29837~29903	CCATGTGATTTTAATAGCTTCTTAGGAGAATGACAAAAAAAAAAAAAAAAAAAAAAAAAAAAAAAAA->-------------------------------------------------------------------	UTR3	-	non-synonymous	99	113	0.876106	153	A.23.1;A.3;AB.1;AD.1;AD.2;B.1.1.1;B.1.1.10;B.1.1.138;B.1.1.153;B.1.1.170;B.1.1.171;B.1.1.176;B.1.1.191;B.1.1.196;B.1.1.198;B.1.1.207;B.1.1.217;B.1.1.219;B.1.1.220;B.1.1.227;B.1.1.232;B.1.1.240;B.1.1.241;B.1.1.253;B.1.1.255;B.1.1.269;B.1.1.272;B.1.1.277;B.1.1.279;B.1.1.286;B.1.1.288;B.1.1.294;B.1.1.297;B.1.1.298;B.1.1.301;B.1.1.302;B.1.1.303;B.1.1.304;B.1.1.305;B.1.1.307;B.1.1.309;B.1.1.310;B.1.1.…
B.1.1.309	SNP	241	241	C->T	UTR5	R81C	non-synonymous	113	113	1	299	AB.1;AD.1;AD.2;AE.8;AP.1;B.1;B.1.1;B.1.1.1;B.1.1.10;B.1.1.138;B.1.1.153;B.1.1.157;B.1.1.170;B.1.1.171;B.1.1.176;B.1.1.189;B.1.1.191;B.1.1.194;B.1.1.196;B.1.1.198;B.1.1.207;B.1.1.214;B.1.1.216;B.1.1.217;B.1.1.219;B.1.1.220;B.1.1.222;B.1.1.227;B.1.1.232;B.1.1.237;B.1.1.240;B.1.1.241;B.1.1.25;B.1.1.253;B.1.1.255;B.1.1.258;B.1.1.263;B.1.1.269;B.1.1.27;B.1.1.272;B.1.1.273;B.1.1.277;B.1.1.279;B.1.1.28;…
B.1.1.309	deletion	1~54	1~54	ATTAAAGGTTTATACCTTCCCAGGTAACAAACCAACCAACTTTCGATCTCTTGT->------------------------------------------------------	UTR5	-	non-synonymous	99	113	0.876106	173	A.23.1;A.3;AB.1;AD.1;AD.2;AE.8;B.1.1.1;B.1.1.10;B.1.1.138;B.1.1.153;B.1.1.157;B.1.1.170;B.1.1.171;B.1.1.176;B.1.1.191;B.1.1.196;B.1.1.198;B.1.1.207;B.1.1.217;B.1.1.219;B.1.1.220;B.1.1.227;B.1.1.232;B.1.1.240;B.1.1.241;B.1.1.253;B.1.1.255;B.1.1.269;B.1.1.272;B.1.1.277;B.1.1.279;B.1.1.286;B.1.1.288;B.1.1.294;B.1.1.297;B.1.1.298;B.1.1.301;B.1.1.302;B.1.1.303;B.1.1.304;B.1.1.305;B.1.1.307;B.1.1.309;B…
B.1.1.309	SNP	30	835	C->T	nsp2	F10F	synonymous	113	113	1	1	B.1.1.309
B.1.1.309	SNP	318	3037	C->T	nsp3	F106F	synonymous	113	113	1	299	AB.1;AD.1;AD.2;AE.8;AP.1;B.1;B.1.1;B.1.1.1;B.1.1.10;B.1.1.138;B.1.1.153;B.1.1.157;B.1.1.170;B.1.1.171;B.1.1.176;B.1.1.189;B.1.1.191;B.1.1.194;B.1.1.196;B.1.1.198;B.1.1.207;B.1.1.214;B.1.1.216;B.1.1.217;B.1.1.219;B.1.1.220;B.1.1.222;B.1.1.227;B.1.1.232;B.1.1.237;B.1.1.240;B.1.1.241;B.1.1.25;B.1.1.253;B.1.1.255;B.1.1.258;B.1.1.263;B.1.1.269;B.1.1.27;B.1.1.272;B.1.1.273;B.1.1.277;B.1.1.279;B.1.1.28;…
B.1.1.310	SNP	608	28881	G->A	N	R203K	non-synonymous	137	137	1	109	AD.1;AD.2;AE.8;AP.1;B.1.1;B.1.1.1;B.1.1.10;B.1.1.138;B.1.1.153;B.1.1.157;B.1.1.170;B.1.1.171;B.1.1.176;B.1.1.189;B.1.1.191;B.1.1.194;B.1.1.196;B.1.1.198;B.1.1.207;B.1.1.214;B.1.1.216;B.1.1.217;B.1.1.219;B.1.1.220;B.1.1.222;B.1.1.227;B.1.1.232;B.1.1.237;B.1.1.240;B.1.1.241;B.1.1.25;B.1.1.253;B.1.1.255;B.1.1.258;B.1.1.263;B.1.1.269;B.1.1.27;B.1.1.272;B.1.1.273;B.1.1.277;B.1.1.279;B.1.1.28;B.1.1.284…
B.1.1.310	SNP	609	28882	G->A	N	R203R	synonymous	137	137	1	109	AD.1;AD.2;AE.8;AP.1;B.1.1;B.1.1.1;B.1.1.10;B.1.1.138;B.1.1.153;B.1.1.157;B.1.1.170;B.1.1.171;B.1.1.176;B.1.1.189;B.1.1.191;B.1.1.194;B.1.1.196;B.1.1.198;B.1.1.207;B.1.1.214;B.1.1.216;B.1.1.217;B.1.1.219;B.1.1.220;B.1.1.222;B.1.1.227;B.1.1.232;B.1.1.237;B.1.1.240;B.1.1.241;B.1.1.25;B.1.1.253;B.1.1.255;B.1.1.258;B.1.1.263;B.1.1.269;B.1.1.27;B.1.1.272;B.1.1.273;B.1.1.277;B.1.1.279;B.1.1.28;B.1.1.284…
B.1.1.310	SNP	610	28883	G->C	N	G204R	non-synonymous	137	137	1	109	AD.1;AD.2;AE.8;AP.1;B.1.1;B.1.1.1;B.1.1.10;B.1.1.138;B.1.1.153;B.1.1.157;B.1.1.170;B.1.1.171;B.1.1.176;B.1.1.189;B.1.1.191;B.1.1.194;B.1.1.196;B.1.1.198;B.1.1.207;B.1.1.214;B.1.1.216;B.1.1.217;B.1.1.219;B.1.1.220;B.1.1.222;B.1.1.227;B.1.1.232;B.1.1.237;B.1.1.240;B.1.1.241;B.1.1.25;B.1.1.253;B.1.1.255;B.1.1.258;B.1.1.263;B.1.1.269;B.1.1.27;B.1.1.272;B.1.1.273;B.1.1.277;B.1.1.279;B.1.1.28;B.1.1.284…
B.1.1.310	SNP	225	25617	G->T	ORF3a	K75N	non-synonymous	136	137	0.992701	3	B.1.1.309;B.1.1.310;B.1.1.311
B.1.1.310	SNP	947	14408	C->T	RdRp	P316L	non-synonymous	137	137	1	299	AB.1;AD.1;AD.2;AE.8;AP.1;B.1;B.1.1;B.1.1.1;B.1.1.10;B.1.1.138;B.1.1.153;B.1.1.157;B.1.1.170;B.1.1.171;B.1.1.176;B.1.1.189;B.1.1.191;B.1.1.194;B.1.1.196;B.1.1.198;B.1.1.207;B.1.1.214;B.1.1.216;B.1.1.217;B.1.1.219;B.1.1.220;B.1.1.222;B.1.1.227;B.1.1.232;B.1.1.237;B.1.1.240;B.1.1.241;B.1.1.25;B.1.1.253;B.1.1.255;B.1.1.258;B.1.1.263;B.1.1.269;B.1.1.27;B.1.1.272;B.1.1.273;B.1.1.277;B.1.1.279;B.1.1.28;…
B.1.1.310	SNP	1841	23403	A->G	S	D614G	non-synonymous	137	137	1	299	AB.1;AD.1;AD.2;AE.8;AP.1;B.1;B.1.1;B.1.1.1;B.1.1.10;B.1.1.138;B.1.1.153;B.1.1.157;B.1.1.170;B.1.1.171;B.1.1.176;B.1.1.189;B.1.1.191;B.1.1.194;B.1.1.196;B.1.1.198;B.1.1.207;B.1.1.214;B.1.1.216;B.1.1.217;B.1.1.219;B.1.1.220;B.1.1.222;B.1.1.227;B.1.1.232;B.1.1.237;B.1.1.240;B.1.1.241;B.1.1.25;B.1.1.253;B.1.1.255;B.1.1.258;B.1.1.263;B.1.1.269;B.1.1.27;B.1.1.272;B.1.1.273;B.1.1.277;B.1.1.279;B.1.1.28;…
B.1.1.310	deletion	163~229	29837~29903	CCATGTGATTTTAATAGCTTCTTAGGAGAATGACAAAAAAAAAAAAAAAAAAAAAAAAAAAAAAAAA->-------------------------------------------------------------------	UTR3	-	non-synonymous	101	137	0.737226	153	A.23.1;A.3;AB.1;AD.1;AD.2;B.1.1.1;B.1.1.10;B.1.1.138;B.1.1.153;B.1.1.170;B.1.1.171;B.1.1.176;B.1.1.191;B.1.1.196;B.1.1.198;B.1.1.207;B.1.1.217;B.1.1.219;B.1.1.220;B.1.1.227;B.1.1.232;B.1.1.240;B.1.1.241;B.1.1.253;B.1.1.255;B.1.1.269;B.1.1.272;B.1.1.277;B.1.1.279;B.1.1.286;B.1.1.288;B.1.1.294;B.1.1.297;B.1.1.298;B.1.1.301;B.1.1.302;B.1.1.303;B.1.1.304;B.1.1.305;B.1.1.307;B.1.1.309;B.1.1.310;B.1.1.…
B.1.1.310	SNP	241	241	C->T	UTR5	R81C	non-synonymous	137	137	1	299	AB.1;AD.1;AD.2;AE.8;AP.1;B.1;B.1.1;B.1.1.1;B.1.1.10;B.1.1.138;B.1.1.153;B.1.1.157;B.1.1.170;B.1.1.171;B.1.1.176;B.1.1.189;B.1.1.191;B.1.1.194;B.1.1.196;B.1.1.198;B.1.1.207;B.1.1.214;B.1.1.216;B.1.1.217;B.1.1.219;B.1.1.220;B.1.1.222;B.1.1.227;B.1.1.232;B.1.1.237;B.1.1.240;B.1.1.241;B.1.1.25;B.1.1.253;B.1.1.255;B.1.1.258;B.1.1.263;B.1.1.269;B.1.1.27;B.1.1.272;B.1.1.273;B.1.1.277;B.1.1.279;B.1.1.28;…
B.1.1.310	deletion	1~54	1~54	ATTAAAGGTTTATACCTTCCCAGGTAACAAACCAACCAACTTTCGATCTCTTGT->------------------------------------------------------	UTR5	-	non-synonymous	101	137	0.737226	173	A.23.1;A.3;AB.1;AD.1;AD.2;AE.8;B.1.1.1;B.1.1.10;B.1.1.138;B.1.1.153;B.1.1.157;B.1.1.170;B.1.1.171;B.1.1.176;B.1.1.191;B.1.1.196;B.1.1.198;B.1.1.207;B.1.1.217;B.1.1.219;B.1.1.220;B.1.1.227;B.1.1.232;B.1.1.240;B.1.1.241;B.1.1.253;B.1.1.255;B.1.1.269;B.1.1.272;B.1.1.277;B.1.1.279;B.1.1.286;B.1.1.288;B.1.1.294;B.1.1.297;B.1.1.298;B.1.1.301;B.1.1.302;B.1.1.303;B.1.1.304;B.1.1.305;B.1.1.307;B.1.1.309;B…
B.1.1.310	SNP	318	3037	C->T	nsp3	F106F	synonymous	137	137	1	299	AB.1;AD.1;AD.2;AE.8;AP.1;B.1;B.1.1;B.1.1.1;B.1.1.10;B.1.1.138;B.1.1.153;B.1.1.157;B.1.1.170;B.1.1.171;B.1.1.176;B.1.1.189;B.1.1.191;B.1.1.194;B.1.1.196;B.1.1.198;B.1.1.207;B.1.1.214;B.1.1.216;B.1.1.217;B.1.1.219;B.1.1.220;B.1.1.222;B.1.1.227;B.1.1.232;B.1.1.237;B.1.1.240;B.1.1.241;B.1.1.25;B.1.1.253;B.1.1.255;B.1.1.258;B.1.1.263;B.1.1.269;B.1.1.27;B.1.1.272;B.1.1.273;B.1.1.277;B.1.1.279;B.1.1.28;…
B.1.1.311	SNP	608	28881	G->A	N	R203K	non-synonymous	618	618	1	109	AD.1;AD.2;AE.8;AP.1;B.1.1;B.1.1.1;B.1.1.10;B.1.1.138;B.1.1.153;B.1.1.157;B.1.1.170;B.1.1.171;B.1.1.176;B.1.1.189;B.1.1.191;B.1.1.194;B.1.1.196;B.1.1.198;B.1.1.207;B.1.1.214;B.1.1.216;B.1.1.217;B.1.1.219;B.1.1.220;B.1.1.222;B.1.1.227;B.1.1.232;B.1.1.237;B.1.1.240;B.1.1.241;B.1.1.25;B.1.1.253;B.1.1.255;B.1.1.258;B.1.1.263;B.1.1.269;B.1.1.27;B.1.1.272;B.1.1.273;B.1.1.277;B.1.1.279;B.1.1.28;B.1.1.284…
B.1.1.311	SNP	609	28882	G->A	N	R203R	synonymous	618	618	1	109	AD.1;AD.2;AE.8;AP.1;B.1.1;B.1.1.1;B.1.1.10;B.1.1.138;B.1.1.153;B.1.1.157;B.1.1.170;B.1.1.171;B.1.1.176;B.1.1.189;B.1.1.191;B.1.1.194;B.1.1.196;B.1.1.198;B.1.1.207;B.1.1.214;B.1.1.216;B.1.1.217;B.1.1.219;B.1.1.220;B.1.1.222;B.1.1.227;B.1.1.232;B.1.1.237;B.1.1.240;B.1.1.241;B.1.1.25;B.1.1.253;B.1.1.255;B.1.1.258;B.1.1.263;B.1.1.269;B.1.1.27;B.1.1.272;B.1.1.273;B.1.1.277;B.1.1.279;B.1.1.28;B.1.1.284…
B.1.1.311	SNP	610	28883	G->C	N	G204R	non-synonymous	618	618	1	109	AD.1;AD.2;AE.8;AP.1;B.1.1;B.1.1.1;B.1.1.10;B.1.1.138;B.1.1.153;B.1.1.157;B.1.1.170;B.1.1.171;B.1.1.176;B.1.1.189;B.1.1.191;B.1.1.194;B.1.1.196;B.1.1.198;B.1.1.207;B.1.1.214;B.1.1.216;B.1.1.217;B.1.1.219;B.1.1.220;B.1.1.222;B.1.1.227;B.1.1.232;B.1.1.237;B.1.1.240;B.1.1.241;B.1.1.25;B.1.1.253;B.1.1.255;B.1.1.258;B.1.1.263;B.1.1.269;B.1.1.27;B.1.1.272;B.1.1.273;B.1.1.277;B.1.1.279;B.1.1.28;B.1.1.284…
B.1.1.311	SNP	225	25617	G->T	ORF3a	K75N	non-synonymous	611	618	0.988673	3	B.1.1.309;B.1.1.310;B.1.1.311
B.1.1.311	SNP	947	14408	C->T	RdRp	P316L	non-synonymous	618	618	1	299	AB.1;AD.1;AD.2;AE.8;AP.1;B.1;B.1.1;B.1.1.1;B.1.1.10;B.1.1.138;B.1.1.153;B.1.1.157;B.1.1.170;B.1.1.171;B.1.1.176;B.1.1.189;B.1.1.191;B.1.1.194;B.1.1.196;B.1.1.198;B.1.1.207;B.1.1.214;B.1.1.216;B.1.1.217;B.1.1.219;B.1.1.220;B.1.1.222;B.1.1.227;B.1.1.232;B.1.1.237;B.1.1.240;B.1.1.241;B.1.1.25;B.1.1.253;B.1.1.255;B.1.1.258;B.1.1.263;B.1.1.269;B.1.1.27;B.1.1.272;B.1.1.273;B.1.1.277;B.1.1.279;B.1.1.28;…
B.1.1.311	SNP	1841	23403	A->G	S	D614G	non-synonymous	618	618	1	299	AB.1;AD.1;AD.2;AE.8;AP.1;B.1;B.1.1;B.1.1.1;B.1.1.10;B.1.1.138;B.1.1.153;B.1.1.157;B.1.1.170;B.1.1.171;B.1.1.176;B.1.1.189;B.1.1.191;B.1.1.194;B.1.1.196;B.1.1.198;B.1.1.207;B.1.1.214;B.1.1.216;B.1.1.217;B.1.1.219;B.1.1.220;B.1.1.222;B.1.1.227;B.1.1.232;B.1.1.237;B.1.1.240;B.1.1.241;B.1.1.25;B.1.1.253;B.1.1.255;B.1.1.258;B.1.1.263;B.1.1.269;B.1.1.27;B.1.1.272;B.1.1.273;B.1.1.277;B.1.1.279;B.1.1.28;…
B.1.1.311	SNP	2526	24088	T->C	S	G842G	synonymous	611	618	0.988673	1	B.1.1.311
B.1.1.311	deletion	163~229	29837~29903	CCATGTGATTTTAATAGCTTCTTAGGAGAATGACAAAAAAAAAAAAAAAAAAAAAAAAAAAAAAAAA->-------------------------------------------------------------------	UTR3	-	non-synonymous	532	618	0.860841	153	A.23.1;A.3;AB.1;AD.1;AD.2;B.1.1.1;B.1.1.10;B.1.1.138;B.1.1.153;B.1.1.170;B.1.1.171;B.1.1.176;B.1.1.191;B.1.1.196;B.1.1.198;B.1.1.207;B.1.1.217;B.1.1.219;B.1.1.220;B.1.1.227;B.1.1.232;B.1.1.240;B.1.1.241;B.1.1.253;B.1.1.255;B.1.1.269;B.1.1.272;B.1.1.277;B.1.1.279;B.1.1.286;B.1.1.288;B.1.1.294;B.1.1.297;B.1.1.298;B.1.1.301;B.1.1.302;B.1.1.303;B.1.1.304;B.1.1.305;B.1.1.307;B.1.1.309;B.1.1.310;B.1.1.…
B.1.1.311	SNP	241	241	C->T	UTR5	R81C	non-synonymous	618	618	1	299	AB.1;AD.1;AD.2;AE.8;AP.1;B.1;B.1.1;B.1.1.1;B.1.1.10;B.1.1.138;B.1.1.153;B.1.1.157;B.1.1.170;B.1.1.171;B.1.1.176;B.1.1.189;B.1.1.191;B.1.1.194;B.1.1.196;B.1.1.198;B.1.1.207;B.1.1.214;B.1.1.216;B.1.1.217;B.1.1.219;B.1.1.220;B.1.1.222;B.1.1.227;B.1.1.232;B.1.1.237;B.1.1.240;B.1.1.241;B.1.1.25;B.1.1.253;B.1.1.255;B.1.1.258;B.1.1.263;B.1.1.269;B.1.1.27;B.1.1.272;B.1.1.273;B.1.1.277;B.1.1.279;B.1.1.28;…
B.1.1.311	deletion	1~54	1~54	ATTAAAGGTTTATACCTTCCCAGGTAACAAACCAACCAACTTTCGATCTCTTGT->------------------------------------------------------	UTR5	-	non-synonymous	532	618	0.860841	173	A.23.1;A.3;AB.1;AD.1;AD.2;AE.8;B.1.1.1;B.1.1.10;B.1.1.138;B.1.1.153;B.1.1.157;B.1.1.170;B.1.1.171;B.1.1.176;B.1.1.191;B.1.1.196;B.1.1.198;B.1.1.207;B.1.1.217;B.1.1.219;B.1.1.220;B.1.1.227;B.1.1.232;B.1.1.240;B.1.1.241;B.1.1.253;B.1.1.255;B.1.1.269;B.1.1.272;B.1.1.277;B.1.1.279;B.1.1.286;B.1.1.288;B.1.1.294;B.1.1.297;B.1.1.298;B.1.1.301;B.1.1.302;B.1.1.303;B.1.1.304;B.1.1.305;B.1.1.307;B.1.1.309;B…
B.1.1.311	SNP	318	3037	C->T	nsp3	F106F	synonymous	618	618	1	299	AB.1;AD.1;AD.2;AE.8;AP.1;B.1;B.1.1;B.1.1.1;B.1.1.10;B.1.1.138;B.1.1.153;B.1.1.157;B.1.1.170;B.1.1.171;B.1.1.176;B.1.1.189;B.1.1.191;B.1.1.194;B.1.1.196;B.1.1.198;B.1.1.207;B.1.1.214;B.1.1.216;B.1.1.217;B.1.1.219;B.1.1.220;B.1.1.222;B.1.1.227;B.1.1.232;B.1.1.237;B.1.1.240;B.1.1.241;B.1.1.25;B.1.1.253;B.1.1.255;B.1.1.258;B.1.1.263;B.1.1.269;B.1.1.27;B.1.1.272;B.1.1.273;B.1.1.277;B.1.1.279;B.1.1.28;…
B.1.1.311	SNP	258	11230	G->T	nsp6	M86I	non-synonymous	615	618	0.995146	2	A.23.1;B.1.1.311
B.1.1.312	SNP	608	28881	G->A	N	R203K	non-synonymous	405	405	1	109	AD.1;AD.2;AE.8;AP.1;B.1.1;B.1.1.1;B.1.1.10;B.1.1.138;B.1.1.153;B.1.1.157;B.1.1.170;B.1.1.171;B.1.1.176;B.1.1.189;B.1.1.191;B.1.1.194;B.1.1.196;B.1.1.198;B.1.1.207;B.1.1.214;B.1.1.216;B.1.1.217;B.1.1.219;B.1.1.220;B.1.1.222;B.1.1.227;B.1.1.232;B.1.1.237;B.1.1.240;B.1.1.241;B.1.1.25;B.1.1.253;B.1.1.255;B.1.1.258;B.1.1.263;B.1.1.269;B.1.1.27;B.1.1.272;B.1.1.273;B.1.1.277;B.1.1.279;B.1.1.28;B.1.1.284…
B.1.1.312	SNP	609	28882	G->A	N	R203R	synonymous	405	405	1	109	AD.1;AD.2;AE.8;AP.1;B.1.1;B.1.1.1;B.1.1.10;B.1.1.138;B.1.1.153;B.1.1.157;B.1.1.170;B.1.1.171;B.1.1.176;B.1.1.189;B.1.1.191;B.1.1.194;B.1.1.196;B.1.1.198;B.1.1.207;B.1.1.214;B.1.1.216;B.1.1.217;B.1.1.219;B.1.1.220;B.1.1.222;B.1.1.227;B.1.1.232;B.1.1.237;B.1.1.240;B.1.1.241;B.1.1.25;B.1.1.253;B.1.1.255;B.1.1.258;B.1.1.263;B.1.1.269;B.1.1.27;B.1.1.272;B.1.1.273;B.1.1.277;B.1.1.279;B.1.1.28;B.1.1.284…
B.1.1.312	SNP	610	28883	G->C	N	G204R	non-synonymous	405	405	1	109	AD.1;AD.2;AE.8;AP.1;B.1.1;B.1.1.1;B.1.1.10;B.1.1.138;B.1.1.153;B.1.1.157;B.1.1.170;B.1.1.171;B.1.1.176;B.1.1.189;B.1.1.191;B.1.1.194;B.1.1.196;B.1.1.198;B.1.1.207;B.1.1.214;B.1.1.216;B.1.1.217;B.1.1.219;B.1.1.220;B.1.1.222;B.1.1.227;B.1.1.232;B.1.1.237;B.1.1.240;B.1.1.241;B.1.1.25;B.1.1.253;B.1.1.255;B.1.1.258;B.1.1.263;B.1.1.269;B.1.1.27;B.1.1.272;B.1.1.273;B.1.1.277;B.1.1.279;B.1.1.28;B.1.1.284…
B.1.1.312	SNP	188	28081	A->G	ORF8	D63G	non-synonymous	402	405	0.992593	1	B.1.1.312
B.1.1.312	SNP	947	14408	C->T	RdRp	P316L	non-synonymous	405	405	1	299	AB.1;AD.1;AD.2;AE.8;AP.1;B.1;B.1.1;B.1.1.1;B.1.1.10;B.1.1.138;B.1.1.153;B.1.1.157;B.1.1.170;B.1.1.171;B.1.1.176;B.1.1.189;B.1.1.191;B.1.1.194;B.1.1.196;B.1.1.198;B.1.1.207;B.1.1.214;B.1.1.216;B.1.1.217;B.1.1.219;B.1.1.220;B.1.1.222;B.1.1.227;B.1.1.232;B.1.1.237;B.1.1.240;B.1.1.241;B.1.1.25;B.1.1.253;B.1.1.255;B.1.1.258;B.1.1.263;B.1.1.269;B.1.1.27;B.1.1.272;B.1.1.273;B.1.1.277;B.1.1.279;B.1.1.28;…
B.1.1.312	SNP	1164	14625	C->T	RdRp	C388C	synonymous	402	405	0.992593	1	B.1.1.312
B.1.1.312	SNP	1476	14937	C->T	RdRp	D492D	synonymous	232	405	0.57284	2	B.1.1.138;B.1.1.312
B.1.1.312	SNP	1841	23403	A->G	S	D614G	non-synonymous	405	405	1	299	AB.1;AD.1;AD.2;AE.8;AP.1;B.1;B.1.1;B.1.1.1;B.1.1.10;B.1.1.138;B.1.1.153;B.1.1.157;B.1.1.170;B.1.1.171;B.1.1.176;B.1.1.189;B.1.1.191;B.1.1.194;B.1.1.196;B.1.1.198;B.1.1.207;B.1.1.214;B.1.1.216;B.1.1.217;B.1.1.219;B.1.1.220;B.1.1.222;B.1.1.227;B.1.1.232;B.1.1.237;B.1.1.240;B.1.1.241;B.1.1.25;B.1.1.253;B.1.1.255;B.1.1.258;B.1.1.263;B.1.1.269;B.1.1.27;B.1.1.272;B.1.1.273;B.1.1.277;B.1.1.279;B.1.1.28;…
B.1.1.312	SNP	2870	24432	A->T	S	Q957L	non-synonymous	403	405	0.995062	1	B.1.1.312
B.1.1.312	SNP	241	241	C->T	UTR5	R81C	non-synonymous	405	405	1	299	AB.1;AD.1;AD.2;AE.8;AP.1;B.1;B.1.1;B.1.1.1;B.1.1.10;B.1.1.138;B.1.1.153;B.1.1.157;B.1.1.170;B.1.1.171;B.1.1.176;B.1.1.189;B.1.1.191;B.1.1.194;B.1.1.196;B.1.1.198;B.1.1.207;B.1.1.214;B.1.1.216;B.1.1.217;B.1.1.219;B.1.1.220;B.1.1.222;B.1.1.227;B.1.1.232;B.1.1.237;B.1.1.240;B.1.1.241;B.1.1.25;B.1.1.253;B.1.1.255;B.1.1.258;B.1.1.263;B.1.1.269;B.1.1.27;B.1.1.272;B.1.1.273;B.1.1.277;B.1.1.279;B.1.1.28;…
B.1.1.312	SNP	979	19018	C->T	exonuclease	P327S	non-synonymous	402	405	0.992593	1	B.1.1.312
B.1.1.312	SNP	1650	2455	C->T	nsp2	L550L	synonymous	402	405	0.992593	1	B.1.1.312
B.1.1.312	SNP	318	3037	C->T	nsp3	F106F	synonymous	405	405	1	299	AB.1;AD.1;AD.2;AE.8;AP.1;B.1;B.1.1;B.1.1.1;B.1.1.10;B.1.1.138;B.1.1.153;B.1.1.157;B.1.1.170;B.1.1.171;B.1.1.176;B.1.1.189;B.1.1.191;B.1.1.194;B.1.1.196;B.1.1.198;B.1.1.207;B.1.1.214;B.1.1.216;B.1.1.217;B.1.1.219;B.1.1.220;B.1.1.222;B.1.1.227;B.1.1.232;B.1.1.237;B.1.1.240;B.1.1.241;B.1.1.25;B.1.1.253;B.1.1.255;B.1.1.258;B.1.1.263;B.1.1.269;B.1.1.27;B.1.1.272;B.1.1.273;B.1.1.277;B.1.1.279;B.1.1.28;…
B.1.1.312	SNP	111	11083	G->T	nsp6	L37F	non-synonymous	401	405	0.990123	14	AD.2;B.1.1.312;B.1.177.45;B.1.258.2;B.1.36.9;B.1.474;B.28;B.39;B.4;B.40;B.41;B.6;B.6.6;C.8
B.1.1.317	SNP	608	28881	G->A	N	R203K	non-synonymous	296	297	0.996633	109	AD.1;AD.2;AE.8;AP.1;B.1.1;B.1.1.1;B.1.1.10;B.1.1.138;B.1.1.153;B.1.1.157;B.1.1.170;B.1.1.171;B.1.1.176;B.1.1.189;B.1.1.191;B.1.1.194;B.1.1.196;B.1.1.198;B.1.1.207;B.1.1.214;B.1.1.216;B.1.1.217;B.1.1.219;B.1.1.220;B.1.1.222;B.1.1.227;B.1.1.232;B.1.1.237;B.1.1.240;B.1.1.241;B.1.1.25;B.1.1.253;B.1.1.255;B.1.1.258;B.1.1.263;B.1.1.269;B.1.1.27;B.1.1.272;B.1.1.273;B.1.1.277;B.1.1.279;B.1.1.28;B.1.1.284…
B.1.1.317	SNP	609	28882	G->A	N	R203R	synonymous	296	297	0.996633	109	AD.1;AD.2;AE.8;AP.1;B.1.1;B.1.1.1;B.1.1.10;B.1.1.138;B.1.1.153;B.1.1.157;B.1.1.170;B.1.1.171;B.1.1.176;B.1.1.189;B.1.1.191;B.1.1.194;B.1.1.196;B.1.1.198;B.1.1.207;B.1.1.214;B.1.1.216;B.1.1.217;B.1.1.219;B.1.1.220;B.1.1.222;B.1.1.227;B.1.1.232;B.1.1.237;B.1.1.240;B.1.1.241;B.1.1.25;B.1.1.253;B.1.1.255;B.1.1.258;B.1.1.263;B.1.1.269;B.1.1.27;B.1.1.272;B.1.1.273;B.1.1.277;B.1.1.279;B.1.1.28;B.1.1.284…
B.1.1.317	SNP	610	28883	G->C	N	G204R	non-synonymous	296	297	0.996633	109	AD.1;AD.2;AE.8;AP.1;B.1.1;B.1.1.1;B.1.1.10;B.1.1.138;B.1.1.153;B.1.1.157;B.1.1.170;B.1.1.171;B.1.1.176;B.1.1.189;B.1.1.191;B.1.1.194;B.1.1.196;B.1.1.198;B.1.1.207;B.1.1.214;B.1.1.216;B.1.1.217;B.1.1.219;B.1.1.220;B.1.1.222;B.1.1.227;B.1.1.232;B.1.1.237;B.1.1.240;B.1.1.241;B.1.1.25;B.1.1.253;B.1.1.255;B.1.1.258;B.1.1.263;B.1.1.269;B.1.1.27;B.1.1.272;B.1.1.273;B.1.1.277;B.1.1.279;B.1.1.28;B.1.1.284…
B.1.1.317	SNP	632	28905	C->T	N	A211V	non-synonymous	296	297	0.996633	1	B.1.1.317
B.1.1.317	SNP	947	14408	C->T	RdRp	P316L	non-synonymous	297	297	1	299	AB.1;AD.1;AD.2;AE.8;AP.1;B.1;B.1.1;B.1.1.1;B.1.1.10;B.1.1.138;B.1.1.153;B.1.1.157;B.1.1.170;B.1.1.171;B.1.1.176;B.1.1.189;B.1.1.191;B.1.1.194;B.1.1.196;B.1.1.198;B.1.1.207;B.1.1.214;B.1.1.216;B.1.1.217;B.1.1.219;B.1.1.220;B.1.1.222;B.1.1.227;B.1.1.232;B.1.1.237;B.1.1.240;B.1.1.241;B.1.1.25;B.1.1.253;B.1.1.255;B.1.1.258;B.1.1.263;B.1.1.269;B.1.1.27;B.1.1.272;B.1.1.273;B.1.1.277;B.1.1.279;B.1.1.28;…
B.1.1.317	SNP	1841	23403	A->G	S	D614G	non-synonymous	297	297	1	299	AB.1;AD.1;AD.2;AE.8;AP.1;B.1;B.1.1;B.1.1.1;B.1.1.10;B.1.1.138;B.1.1.153;B.1.1.157;B.1.1.170;B.1.1.171;B.1.1.176;B.1.1.189;B.1.1.191;B.1.1.194;B.1.1.196;B.1.1.198;B.1.1.207;B.1.1.214;B.1.1.216;B.1.1.217;B.1.1.219;B.1.1.220;B.1.1.222;B.1.1.227;B.1.1.232;B.1.1.237;B.1.1.240;B.1.1.241;B.1.1.25;B.1.1.253;B.1.1.255;B.1.1.258;B.1.1.263;B.1.1.269;B.1.1.27;B.1.1.272;B.1.1.273;B.1.1.277;B.1.1.279;B.1.1.28;…
B.1.1.317	SNP	241	241	C->T	UTR5	R81C	non-synonymous	297	297	1	299	AB.1;AD.1;AD.2;AE.8;AP.1;B.1;B.1.1;B.1.1.1;B.1.1.10;B.1.1.138;B.1.1.153;B.1.1.157;B.1.1.170;B.1.1.171;B.1.1.176;B.1.1.189;B.1.1.191;B.1.1.194;B.1.1.196;B.1.1.198;B.1.1.207;B.1.1.214;B.1.1.216;B.1.1.217;B.1.1.219;B.1.1.220;B.1.1.222;B.1.1.227;B.1.1.232;B.1.1.237;B.1.1.240;B.1.1.241;B.1.1.25;B.1.1.253;B.1.1.255;B.1.1.258;B.1.1.263;B.1.1.269;B.1.1.27;B.1.1.272;B.1.1.273;B.1.1.277;B.1.1.279;B.1.1.28;…
B.1.1.317	SNP	219	19839	T->C	endoRNAse	N73N	synonymous	295	297	0.993266	12	B.1.1.220;B.1.1.222;B.1.1.288;B.1.1.289;B.1.1.291;B.1.1.317;B.1.1.4;B.1.1.464;B.1.1.464.1;B.1.1.519;B.1.1.74;R.1
B.1.1.317	SNP	318	3037	C->T	nsp3	F106F	synonymous	297	297	1	299	AB.1;AD.1;AD.2;AE.8;AP.1;B.1;B.1.1;B.1.1.1;B.1.1.10;B.1.1.138;B.1.1.153;B.1.1.157;B.1.1.170;B.1.1.171;B.1.1.176;B.1.1.189;B.1.1.191;B.1.1.194;B.1.1.196;B.1.1.198;B.1.1.207;B.1.1.214;B.1.1.216;B.1.1.217;B.1.1.219;B.1.1.220;B.1.1.222;B.1.1.227;B.1.1.232;B.1.1.237;B.1.1.240;B.1.1.241;B.1.1.25;B.1.1.253;B.1.1.255;B.1.1.258;B.1.1.263;B.1.1.269;B.1.1.27;B.1.1.272;B.1.1.273;B.1.1.277;B.1.1.279;B.1.1.28;…
B.1.1.326	SNP	608	28881	G->A	N	R203K	non-synonymous	214	214	1	109	AD.1;AD.2;AE.8;AP.1;B.1.1;B.1.1.1;B.1.1.10;B.1.1.138;B.1.1.153;B.1.1.157;B.1.1.170;B.1.1.171;B.1.1.176;B.1.1.189;B.1.1.191;B.1.1.194;B.1.1.196;B.1.1.198;B.1.1.207;B.1.1.214;B.1.1.216;B.1.1.217;B.1.1.219;B.1.1.220;B.1.1.222;B.1.1.227;B.1.1.232;B.1.1.237;B.1.1.240;B.1.1.241;B.1.1.25;B.1.1.253;B.1.1.255;B.1.1.258;B.1.1.263;B.1.1.269;B.1.1.27;B.1.1.272;B.1.1.273;B.1.1.277;B.1.1.279;B.1.1.28;B.1.1.284…
B.1.1.326	SNP	609	28882	G->A	N	R203R	synonymous	214	214	1	109	AD.1;AD.2;AE.8;AP.1;B.1.1;B.1.1.1;B.1.1.10;B.1.1.138;B.1.1.153;B.1.1.157;B.1.1.170;B.1.1.171;B.1.1.176;B.1.1.189;B.1.1.191;B.1.1.194;B.1.1.196;B.1.1.198;B.1.1.207;B.1.1.214;B.1.1.216;B.1.1.217;B.1.1.219;B.1.1.220;B.1.1.222;B.1.1.227;B.1.1.232;B.1.1.237;B.1.1.240;B.1.1.241;B.1.1.25;B.1.1.253;B.1.1.255;B.1.1.258;B.1.1.263;B.1.1.269;B.1.1.27;B.1.1.272;B.1.1.273;B.1.1.277;B.1.1.279;B.1.1.28;B.1.1.284…
B.1.1.326	SNP	610	28883	G->C	N	G204R	non-synonymous	214	214	1	109	AD.1;AD.2;AE.8;AP.1;B.1.1;B.1.1.1;B.1.1.10;B.1.1.138;B.1.1.153;B.1.1.157;B.1.1.170;B.1.1.171;B.1.1.176;B.1.1.189;B.1.1.191;B.1.1.194;B.1.1.196;B.1.1.198;B.1.1.207;B.1.1.214;B.1.1.216;B.1.1.217;B.1.1.219;B.1.1.220;B.1.1.222;B.1.1.227;B.1.1.232;B.1.1.237;B.1.1.240;B.1.1.241;B.1.1.25;B.1.1.253;B.1.1.255;B.1.1.258;B.1.1.263;B.1.1.269;B.1.1.27;B.1.1.272;B.1.1.273;B.1.1.277;B.1.1.279;B.1.1.28;B.1.1.284…
B.1.1.326	SNP	136	25528	C->T	ORF3a	L46F	non-synonymous	211	214	0.985981	2	B.1.1.326;B.1.1.8
B.1.1.326	SNP	947	14408	C->T	RdRp	P316L	non-synonymous	212	214	0.990654	299	AB.1;AD.1;AD.2;AE.8;AP.1;B.1;B.1.1;B.1.1.1;B.1.1.10;B.1.1.138;B.1.1.153;B.1.1.157;B.1.1.170;B.1.1.171;B.1.1.176;B.1.1.189;B.1.1.191;B.1.1.194;B.1.1.196;B.1.1.198;B.1.1.207;B.1.1.214;B.1.1.216;B.1.1.217;B.1.1.219;B.1.1.220;B.1.1.222;B.1.1.227;B.1.1.232;B.1.1.237;B.1.1.240;B.1.1.241;B.1.1.25;B.1.1.253;B.1.1.255;B.1.1.258;B.1.1.263;B.1.1.269;B.1.1.27;B.1.1.272;B.1.1.273;B.1.1.277;B.1.1.279;B.1.1.28;…
B.1.1.326	SNP	1841	23403	A->G	S	D614G	non-synonymous	214	214	1	299	AB.1;AD.1;AD.2;AE.8;AP.1;B.1;B.1.1;B.1.1.1;B.1.1.10;B.1.1.138;B.1.1.153;B.1.1.157;B.1.1.170;B.1.1.171;B.1.1.176;B.1.1.189;B.1.1.191;B.1.1.194;B.1.1.196;B.1.1.198;B.1.1.207;B.1.1.214;B.1.1.216;B.1.1.217;B.1.1.219;B.1.1.220;B.1.1.222;B.1.1.227;B.1.1.232;B.1.1.237;B.1.1.240;B.1.1.241;B.1.1.25;B.1.1.253;B.1.1.255;B.1.1.258;B.1.1.263;B.1.1.269;B.1.1.27;B.1.1.272;B.1.1.273;B.1.1.277;B.1.1.279;B.1.1.28;…
B.1.1.326	SNP	241	241	C->T	UTR5	R81C	non-synonymous	214	214	1	299	AB.1;AD.1;AD.2;AE.8;AP.1;B.1;B.1.1;B.1.1.1;B.1.1.10;B.1.1.138;B.1.1.153;B.1.1.157;B.1.1.170;B.1.1.171;B.1.1.176;B.1.1.189;B.1.1.191;B.1.1.194;B.1.1.196;B.1.1.198;B.1.1.207;B.1.1.214;B.1.1.216;B.1.1.217;B.1.1.219;B.1.1.220;B.1.1.222;B.1.1.227;B.1.1.232;B.1.1.237;B.1.1.240;B.1.1.241;B.1.1.25;B.1.1.253;B.1.1.255;B.1.1.258;B.1.1.263;B.1.1.269;B.1.1.27;B.1.1.272;B.1.1.273;B.1.1.277;B.1.1.279;B.1.1.28;…
B.1.1.326	SNP	318	3037	C->T	nsp3	F106F	synonymous	214	214	1	299	AB.1;AD.1;AD.2;AE.8;AP.1;B.1;B.1.1;B.1.1.1;B.1.1.10;B.1.1.138;B.1.1.153;B.1.1.157;B.1.1.170;B.1.1.171;B.1.1.176;B.1.1.189;B.1.1.191;B.1.1.194;B.1.1.196;B.1.1.198;B.1.1.207;B.1.1.214;B.1.1.216;B.1.1.217;B.1.1.219;B.1.1.220;B.1.1.222;B.1.1.227;B.1.1.232;B.1.1.237;B.1.1.240;B.1.1.241;B.1.1.25;B.1.1.253;B.1.1.255;B.1.1.258;B.1.1.263;B.1.1.269;B.1.1.27;B.1.1.272;B.1.1.273;B.1.1.277;B.1.1.279;B.1.1.28;…
B.1.1.326	SNP	1635	4354	G->A	nsp3	E545E	synonymous	214	214	1	1	B.1.1.326
B.1.1.326	SNP	3854	6573	C->T	nsp3	S1285F	non-synonymous	212	214	0.990654	3	B.1.1.326;B.1.1.8;B.1.36.39
B.1.1.33	SNP	608	28881	G->A	N	R203K	non-synonymous	664	664	1	109	AD.1;AD.2;AE.8;AP.1;B.1.1;B.1.1.1;B.1.1.10;B.1.1.138;B.1.1.153;B.1.1.157;B.1.1.170;B.1.1.171;B.1.1.176;B.1.1.189;B.1.1.191;B.1.1.194;B.1.1.196;B.1.1.198;B.1.1.207;B.1.1.214;B.1.1.216;B.1.1.217;B.1.1.219;B.1.1.220;B.1.1.222;B.1.1.227;B.1.1.232;B.1.1.237;B.1.1.240;B.1.1.241;B.1.1.25;B.1.1.253;B.1.1.255;B.1.1.258;B.1.1.263;B.1.1.269;B.1.1.27;B.1.1.272;B.1.1.273;B.1.1.277;B.1.1.279;B.1.1.28;B.1.1.284…
B.1.1.33	SNP	609	28882	G->A	N	R203R	synonymous	664	664	1	109	AD.1;AD.2;AE.8;AP.1;B.1.1;B.1.1.1;B.1.1.10;B.1.1.138;B.1.1.153;B.1.1.157;B.1.1.170;B.1.1.171;B.1.1.176;B.1.1.189;B.1.1.191;B.1.1.194;B.1.1.196;B.1.1.198;B.1.1.207;B.1.1.214;B.1.1.216;B.1.1.217;B.1.1.219;B.1.1.220;B.1.1.222;B.1.1.227;B.1.1.232;B.1.1.237;B.1.1.240;B.1.1.241;B.1.1.25;B.1.1.253;B.1.1.255;B.1.1.258;B.1.1.263;B.1.1.269;B.1.1.27;B.1.1.272;B.1.1.273;B.1.1.277;B.1.1.279;B.1.1.28;B.1.1.284…
B.1.1.33	SNP	610	28883	G->C	N	G204R	non-synonymous	664	664	1	109	AD.1;AD.2;AE.8;AP.1;B.1.1;B.1.1.1;B.1.1.10;B.1.1.138;B.1.1.153;B.1.1.157;B.1.1.170;B.1.1.171;B.1.1.176;B.1.1.189;B.1.1.191;B.1.1.194;B.1.1.196;B.1.1.198;B.1.1.207;B.1.1.214;B.1.1.216;B.1.1.217;B.1.1.219;B.1.1.220;B.1.1.222;B.1.1.227;B.1.1.232;B.1.1.237;B.1.1.240;B.1.1.241;B.1.1.25;B.1.1.253;B.1.1.255;B.1.1.258;B.1.1.263;B.1.1.269;B.1.1.27;B.1.1.272;B.1.1.273;B.1.1.277;B.1.1.279;B.1.1.28;B.1.1.284…
B.1.1.33	SNP	875	29148	T->C	N	I292T	non-synonymous	658	664	0.990964	1	B.1.1.33
B.1.1.33	SNP	98	27299	T->C	ORF6	I33T	non-synonymous	659	664	0.99247	1	B.1.1.33
B.1.1.33	SNP	947	14408	C->T	RdRp	P316L	non-synonymous	662	664	0.996988	299	AB.1;AD.1;AD.2;AE.8;AP.1;B.1;B.1.1;B.1.1.1;B.1.1.10;B.1.1.138;B.1.1.153;B.1.1.157;B.1.1.170;B.1.1.171;B.1.1.176;B.1.1.189;B.1.1.191;B.1.1.194;B.1.1.196;B.1.1.198;B.1.1.207;B.1.1.214;B.1.1.216;B.1.1.217;B.1.1.219;B.1.1.220;B.1.1.222;B.1.1.227;B.1.1.232;B.1.1.237;B.1.1.240;B.1.1.241;B.1.1.25;B.1.1.253;B.1.1.255;B.1.1.258;B.1.1.263;B.1.1.269;B.1.1.27;B.1.1.272;B.1.1.273;B.1.1.277;B.1.1.279;B.1.1.28;…
B.1.1.33	SNP	1841	23403	A->G	S	D614G	non-synonymous	663	664	0.998494	299	AB.1;AD.1;AD.2;AE.8;AP.1;B.1;B.1.1;B.1.1.1;B.1.1.10;B.1.1.138;B.1.1.153;B.1.1.157;B.1.1.170;B.1.1.171;B.1.1.176;B.1.1.189;B.1.1.191;B.1.1.194;B.1.1.196;B.1.1.198;B.1.1.207;B.1.1.214;B.1.1.216;B.1.1.217;B.1.1.219;B.1.1.220;B.1.1.222;B.1.1.227;B.1.1.232;B.1.1.237;B.1.1.240;B.1.1.241;B.1.1.25;B.1.1.253;B.1.1.255;B.1.1.258;B.1.1.263;B.1.1.269;B.1.1.27;B.1.1.272;B.1.1.273;B.1.1.277;B.1.1.279;B.1.1.28;…
B.1.1.33	SNP	241	241	C->T	UTR5	R81C	non-synonymous	663	664	0.998494	299	AB.1;AD.1;AD.2;AE.8;AP.1;B.1;B.1.1;B.1.1.1;B.1.1.10;B.1.1.138;B.1.1.153;B.1.1.157;B.1.1.170;B.1.1.171;B.1.1.176;B.1.1.189;B.1.1.191;B.1.1.194;B.1.1.196;B.1.1.198;B.1.1.207;B.1.1.214;B.1.1.216;B.1.1.217;B.1.1.219;B.1.1.220;B.1.1.222;B.1.1.227;B.1.1.232;B.1.1.237;B.1.1.240;B.1.1.241;B.1.1.25;B.1.1.253;B.1.1.255;B.1.1.258;B.1.1.263;B.1.1.269;B.1.1.27;B.1.1.272;B.1.1.273;B.1.1.277;B.1.1.279;B.1.1.28;…
B.1.1.33	SNP	318	3037	C->T	nsp3	F106F	synonymous	661	664	0.995482	299	AB.1;AD.1;AD.2;AE.8;AP.1;B.1;B.1.1;B.1.1.1;B.1.1.10;B.1.1.138;B.1.1.153;B.1.1.157;B.1.1.170;B.1.1.171;B.1.1.176;B.1.1.189;B.1.1.191;B.1.1.194;B.1.1.196;B.1.1.198;B.1.1.207;B.1.1.214;B.1.1.216;B.1.1.217;B.1.1.219;B.1.1.220;B.1.1.222;B.1.1.227;B.1.1.232;B.1.1.237;B.1.1.240;B.1.1.241;B.1.1.25;B.1.1.253;B.1.1.255;B.1.1.258;B.1.1.263;B.1.1.269;B.1.1.27;B.1.1.272;B.1.1.273;B.1.1.277;B.1.1.279;B.1.1.28;…
B.1.1.333	SNP	612	27134	T->C	M	Y204Y	synonymous	103	103	1	1	B.1.1.333
B.1.1.333	SNP	608	28881	G->A	N	R203K	non-synonymous	103	103	1	109	AD.1;AD.2;AE.8;AP.1;B.1.1;B.1.1.1;B.1.1.10;B.1.1.138;B.1.1.153;B.1.1.157;B.1.1.170;B.1.1.171;B.1.1.176;B.1.1.189;B.1.1.191;B.1.1.194;B.1.1.196;B.1.1.198;B.1.1.207;B.1.1.214;B.1.1.216;B.1.1.217;B.1.1.219;B.1.1.220;B.1.1.222;B.1.1.227;B.1.1.232;B.1.1.237;B.1.1.240;B.1.1.241;B.1.1.25;B.1.1.253;B.1.1.255;B.1.1.258;B.1.1.263;B.1.1.269;B.1.1.27;B.1.1.272;B.1.1.273;B.1.1.277;B.1.1.279;B.1.1.28;B.1.1.284…
B.1.1.333	SNP	609	28882	G->A	N	R203R	synonymous	103	103	1	109	AD.1;AD.2;AE.8;AP.1;B.1.1;B.1.1.1;B.1.1.10;B.1.1.138;B.1.1.153;B.1.1.157;B.1.1.170;B.1.1.171;B.1.1.176;B.1.1.189;B.1.1.191;B.1.1.194;B.1.1.196;B.1.1.198;B.1.1.207;B.1.1.214;B.1.1.216;B.1.1.217;B.1.1.219;B.1.1.220;B.1.1.222;B.1.1.227;B.1.1.232;B.1.1.237;B.1.1.240;B.1.1.241;B.1.1.25;B.1.1.253;B.1.1.255;B.1.1.258;B.1.1.263;B.1.1.269;B.1.1.27;B.1.1.272;B.1.1.273;B.1.1.277;B.1.1.279;B.1.1.28;B.1.1.284…
B.1.1.333	SNP	610	28883	G->C	N	G204R	non-synonymous	103	103	1	109	AD.1;AD.2;AE.8;AP.1;B.1.1;B.1.1.1;B.1.1.10;B.1.1.138;B.1.1.153;B.1.1.157;B.1.1.170;B.1.1.171;B.1.1.176;B.1.1.189;B.1.1.191;B.1.1.194;B.1.1.196;B.1.1.198;B.1.1.207;B.1.1.214;B.1.1.216;B.1.1.217;B.1.1.219;B.1.1.220;B.1.1.222;B.1.1.227;B.1.1.232;B.1.1.237;B.1.1.240;B.1.1.241;B.1.1.25;B.1.1.253;B.1.1.255;B.1.1.258;B.1.1.263;B.1.1.269;B.1.1.27;B.1.1.272;B.1.1.273;B.1.1.277;B.1.1.279;B.1.1.28;B.1.1.284…
B.1.1.333	SNP	329	25721	C->T	ORF3a	A110V	non-synonymous	103	103	1	1	B.1.1.333
B.1.1.333	SNP	152	28045	C->T	ORF8	A51V	non-synonymous	103	103	1	1	B.1.1.333
B.1.1.333	SNP	759	14220	C->T	RdRp	D253D	synonymous	103	103	1	1	B.1.1.333
B.1.1.333	SNP	947	14408	C->T	RdRp	P316L	non-synonymous	103	103	1	299	AB.1;AD.1;AD.2;AE.8;AP.1;B.1;B.1.1;B.1.1.1;B.1.1.10;B.1.1.138;B.1.1.153;B.1.1.157;B.1.1.170;B.1.1.171;B.1.1.176;B.1.1.189;B.1.1.191;B.1.1.194;B.1.1.196;B.1.1.198;B.1.1.207;B.1.1.214;B.1.1.216;B.1.1.217;B.1.1.219;B.1.1.220;B.1.1.222;B.1.1.227;B.1.1.232;B.1.1.237;B.1.1.240;B.1.1.241;B.1.1.25;B.1.1.253;B.1.1.255;B.1.1.258;B.1.1.263;B.1.1.269;B.1.1.27;B.1.1.272;B.1.1.273;B.1.1.277;B.1.1.279;B.1.1.28;…
B.1.1.333	SNP	162	21724	G->T	S	L54F	non-synonymous	103	103	1	1	B.1.1.333
B.1.1.333	SNP	412	21974	G->T	S	D138Y	non-synonymous	103	103	1	3	B.1.1.333;B.1.561;P.1
B.1.1.333	SNP	1841	23403	A->G	S	D614G	non-synonymous	103	103	1	299	AB.1;AD.1;AD.2;AE.8;AP.1;B.1;B.1.1;B.1.1.1;B.1.1.10;B.1.1.138;B.1.1.153;B.1.1.157;B.1.1.170;B.1.1.171;B.1.1.176;B.1.1.189;B.1.1.191;B.1.1.194;B.1.1.196;B.1.1.198;B.1.1.207;B.1.1.214;B.1.1.216;B.1.1.217;B.1.1.219;B.1.1.220;B.1.1.222;B.1.1.227;B.1.1.232;B.1.1.237;B.1.1.240;B.1.1.241;B.1.1.25;B.1.1.253;B.1.1.255;B.1.1.258;B.1.1.263;B.1.1.269;B.1.1.27;B.1.1.272;B.1.1.273;B.1.1.277;B.1.1.279;B.1.1.28;…
B.1.1.333	deletion	163~229	29837~29903	CCATGTGATTTTAATAGCTTCTTAGGAGAATGACAAAAAAAAAAAAAAAAAAAAAAAAAAAAAAAAA->-------------------------------------------------------------------	UTR3	-	non-synonymous	103	103	1	153	A.23.1;A.3;AB.1;AD.1;AD.2;B.1.1.1;B.1.1.10;B.1.1.138;B.1.1.153;B.1.1.170;B.1.1.171;B.1.1.176;B.1.1.191;B.1.1.196;B.1.1.198;B.1.1.207;B.1.1.217;B.1.1.219;B.1.1.220;B.1.1.227;B.1.1.232;B.1.1.240;B.1.1.241;B.1.1.253;B.1.1.255;B.1.1.269;B.1.1.272;B.1.1.277;B.1.1.279;B.1.1.286;B.1.1.288;B.1.1.294;B.1.1.297;B.1.1.298;B.1.1.301;B.1.1.302;B.1.1.303;B.1.1.304;B.1.1.305;B.1.1.307;B.1.1.309;B.1.1.310;B.1.1.…
B.1.1.333	SNP	241	241	C->T	UTR5	R81C	non-synonymous	103	103	1	299	AB.1;AD.1;AD.2;AE.8;AP.1;B.1;B.1.1;B.1.1.1;B.1.1.10;B.1.1.138;B.1.1.153;B.1.1.157;B.1.1.170;B.1.1.171;B.1.1.176;B.1.1.189;B.1.1.191;B.1.1.194;B.1.1.196;B.1.1.198;B.1.1.207;B.1.1.214;B.1.1.216;B.1.1.217;B.1.1.219;B.1.1.220;B.1.1.222;B.1.1.227;B.1.1.232;B.1.1.237;B.1.1.240;B.1.1.241;B.1.1.25;B.1.1.253;B.1.1.255;B.1.1.258;B.1.1.263;B.1.1.269;B.1.1.27;B.1.1.272;B.1.1.273;B.1.1.277;B.1.1.279;B.1.1.28;…
B.1.1.333	deletion	1~54	1~54	ATTAAAGGTTTATACCTTCCCAGGTAACAAACCAACCAACTTTCGATCTCTTGT->------------------------------------------------------	UTR5	-	non-synonymous	103	103	1	173	A.23.1;A.3;AB.1;AD.1;AD.2;AE.8;B.1.1.1;B.1.1.10;B.1.1.138;B.1.1.153;B.1.1.157;B.1.1.170;B.1.1.171;B.1.1.176;B.1.1.191;B.1.1.196;B.1.1.198;B.1.1.207;B.1.1.217;B.1.1.219;B.1.1.220;B.1.1.227;B.1.1.232;B.1.1.240;B.1.1.241;B.1.1.253;B.1.1.255;B.1.1.269;B.1.1.272;B.1.1.277;B.1.1.279;B.1.1.286;B.1.1.288;B.1.1.294;B.1.1.297;B.1.1.298;B.1.1.301;B.1.1.302;B.1.1.303;B.1.1.304;B.1.1.305;B.1.1.307;B.1.1.309;B…
B.1.1.333	SNP	1044	17280	G->T	helicase	V348V	synonymous	103	103	1	1	B.1.1.333
B.1.1.333	SNP	711	21369	T->A	methyltransferase	I237I	synonymous	103	103	1	1	B.1.1.333
B.1.1.333	SNP	111	376	G->T	nsp1	E37D	non-synonymous	103	103	1	1	B.1.1.333
B.1.1.333	SNP	318	3037	C->T	nsp3	F106F	synonymous	103	103	1	299	AB.1;AD.1;AD.2;AE.8;AP.1;B.1;B.1.1;B.1.1.1;B.1.1.10;B.1.1.138;B.1.1.153;B.1.1.157;B.1.1.170;B.1.1.171;B.1.1.176;B.1.1.189;B.1.1.191;B.1.1.194;B.1.1.196;B.1.1.198;B.1.1.207;B.1.1.214;B.1.1.216;B.1.1.217;B.1.1.219;B.1.1.220;B.1.1.222;B.1.1.227;B.1.1.232;B.1.1.237;B.1.1.240;B.1.1.241;B.1.1.25;B.1.1.253;B.1.1.255;B.1.1.258;B.1.1.263;B.1.1.269;B.1.1.27;B.1.1.272;B.1.1.273;B.1.1.277;B.1.1.279;B.1.1.28;…
B.1.1.333	SNP	5489	8208	C->T	nsp3	T1830I	non-synonymous	103	103	1	2	B.1.1.176;B.1.1.333
B.1.1.333	SNP	124	12809	C->T	nsp9	L42F	non-synonymous	103	103	1	1	B.1.1.333
B.1.1.365	SNP	608	28881	G->A	N	R203K	non-synonymous	118	118	1	109	AD.1;AD.2;AE.8;AP.1;B.1.1;B.1.1.1;B.1.1.10;B.1.1.138;B.1.1.153;B.1.1.157;B.1.1.170;B.1.1.171;B.1.1.176;B.1.1.189;B.1.1.191;B.1.1.194;B.1.1.196;B.1.1.198;B.1.1.207;B.1.1.214;B.1.1.216;B.1.1.217;B.1.1.219;B.1.1.220;B.1.1.222;B.1.1.227;B.1.1.232;B.1.1.237;B.1.1.240;B.1.1.241;B.1.1.25;B.1.1.253;B.1.1.255;B.1.1.258;B.1.1.263;B.1.1.269;B.1.1.27;B.1.1.272;B.1.1.273;B.1.1.277;B.1.1.279;B.1.1.28;B.1.1.284…
B.1.1.365	SNP	609	28882	G->A	N	R203R	synonymous	118	118	1	109	AD.1;AD.2;AE.8;AP.1;B.1.1;B.1.1.1;B.1.1.10;B.1.1.138;B.1.1.153;B.1.1.157;B.1.1.170;B.1.1.171;B.1.1.176;B.1.1.189;B.1.1.191;B.1.1.194;B.1.1.196;B.1.1.198;B.1.1.207;B.1.1.214;B.1.1.216;B.1.1.217;B.1.1.219;B.1.1.220;B.1.1.222;B.1.1.227;B.1.1.232;B.1.1.237;B.1.1.240;B.1.1.241;B.1.1.25;B.1.1.253;B.1.1.255;B.1.1.258;B.1.1.263;B.1.1.269;B.1.1.27;B.1.1.272;B.1.1.273;B.1.1.277;B.1.1.279;B.1.1.28;B.1.1.284…
B.1.1.365	SNP	610	28883	G->C	N	G204R	non-synonymous	118	118	1	109	AD.1;AD.2;AE.8;AP.1;B.1.1;B.1.1.1;B.1.1.10;B.1.1.138;B.1.1.153;B.1.1.157;B.1.1.170;B.1.1.171;B.1.1.176;B.1.1.189;B.1.1.191;B.1.1.194;B.1.1.196;B.1.1.198;B.1.1.207;B.1.1.214;B.1.1.216;B.1.1.217;B.1.1.219;B.1.1.220;B.1.1.222;B.1.1.227;B.1.1.232;B.1.1.237;B.1.1.240;B.1.1.241;B.1.1.25;B.1.1.253;B.1.1.255;B.1.1.258;B.1.1.263;B.1.1.269;B.1.1.27;B.1.1.272;B.1.1.273;B.1.1.277;B.1.1.279;B.1.1.28;B.1.1.284…
B.1.1.365	SNP	307	25699	G->A	ORF3a	A103T	non-synonymous	70	118	0.59322	1	B.1.1.365
B.1.1.365	SNP	947	14408	C->T	RdRp	P316L	non-synonymous	118	118	1	299	AB.1;AD.1;AD.2;AE.8;AP.1;B.1;B.1.1;B.1.1.1;B.1.1.10;B.1.1.138;B.1.1.153;B.1.1.157;B.1.1.170;B.1.1.171;B.1.1.176;B.1.1.189;B.1.1.191;B.1.1.194;B.1.1.196;B.1.1.198;B.1.1.207;B.1.1.214;B.1.1.216;B.1.1.217;B.1.1.219;B.1.1.220;B.1.1.222;B.1.1.227;B.1.1.232;B.1.1.237;B.1.1.240;B.1.1.241;B.1.1.25;B.1.1.253;B.1.1.255;B.1.1.258;B.1.1.263;B.1.1.269;B.1.1.27;B.1.1.272;B.1.1.273;B.1.1.277;B.1.1.279;B.1.1.28;…
B.1.1.365	SNP	62	21624	G->T	S	R21I	non-synonymous	118	118	1	3	B.1.1.237;B.1.1.279;B.1.1.365
B.1.1.365	SNP	1841	23403	A->G	S	D614G	non-synonymous	118	118	1	299	AB.1;AD.1;AD.2;AE.8;AP.1;B.1;B.1.1;B.1.1.1;B.1.1.10;B.1.1.138;B.1.1.153;B.1.1.157;B.1.1.170;B.1.1.171;B.1.1.176;B.1.1.189;B.1.1.191;B.1.1.194;B.1.1.196;B.1.1.198;B.1.1.207;B.1.1.214;B.1.1.216;B.1.1.217;B.1.1.219;B.1.1.220;B.1.1.222;B.1.1.227;B.1.1.232;B.1.1.237;B.1.1.240;B.1.1.241;B.1.1.25;B.1.1.253;B.1.1.255;B.1.1.258;B.1.1.263;B.1.1.269;B.1.1.27;B.1.1.272;B.1.1.273;B.1.1.277;B.1.1.279;B.1.1.28;…
B.1.1.365	deletion	163~229	29837~29903	CCATGTGATTTTAATAGCTTCTTAGGAGAATGACAAAAAAAAAAAAAAAAAAAAAAAAAAAAAAAAA->-------------------------------------------------------------------	UTR3	-	non-synonymous	118	118	1	153	A.23.1;A.3;AB.1;AD.1;AD.2;B.1.1.1;B.1.1.10;B.1.1.138;B.1.1.153;B.1.1.170;B.1.1.171;B.1.1.176;B.1.1.191;B.1.1.196;B.1.1.198;B.1.1.207;B.1.1.217;B.1.1.219;B.1.1.220;B.1.1.227;B.1.1.232;B.1.1.240;B.1.1.241;B.1.1.253;B.1.1.255;B.1.1.269;B.1.1.272;B.1.1.277;B.1.1.279;B.1.1.286;B.1.1.288;B.1.1.294;B.1.1.297;B.1.1.298;B.1.1.301;B.1.1.302;B.1.1.303;B.1.1.304;B.1.1.305;B.1.1.307;B.1.1.309;B.1.1.310;B.1.1.…
B.1.1.365	SNP	241	241	C->T	UTR5	R81C	non-synonymous	118	118	1	299	AB.1;AD.1;AD.2;AE.8;AP.1;B.1;B.1.1;B.1.1.1;B.1.1.10;B.1.1.138;B.1.1.153;B.1.1.157;B.1.1.170;B.1.1.171;B.1.1.176;B.1.1.189;B.1.1.191;B.1.1.194;B.1.1.196;B.1.1.198;B.1.1.207;B.1.1.214;B.1.1.216;B.1.1.217;B.1.1.219;B.1.1.220;B.1.1.222;B.1.1.227;B.1.1.232;B.1.1.237;B.1.1.240;B.1.1.241;B.1.1.25;B.1.1.253;B.1.1.255;B.1.1.258;B.1.1.263;B.1.1.269;B.1.1.27;B.1.1.272;B.1.1.273;B.1.1.277;B.1.1.279;B.1.1.28;…
B.1.1.365	deletion	1~54	1~54	ATTAAAGGTTTATACCTTCCCAGGTAACAAACCAACCAACTTTCGATCTCTTGT->------------------------------------------------------	UTR5	-	non-synonymous	117	118	0.991525	173	A.23.1;A.3;AB.1;AD.1;AD.2;AE.8;B.1.1.1;B.1.1.10;B.1.1.138;B.1.1.153;B.1.1.157;B.1.1.170;B.1.1.171;B.1.1.176;B.1.1.191;B.1.1.196;B.1.1.198;B.1.1.207;B.1.1.217;B.1.1.219;B.1.1.220;B.1.1.227;B.1.1.232;B.1.1.240;B.1.1.241;B.1.1.253;B.1.1.255;B.1.1.269;B.1.1.272;B.1.1.277;B.1.1.279;B.1.1.286;B.1.1.288;B.1.1.294;B.1.1.297;B.1.1.298;B.1.1.301;B.1.1.302;B.1.1.303;B.1.1.304;B.1.1.305;B.1.1.307;B.1.1.309;B…
B.1.1.365	SNP	318	3037	C->T	nsp3	F106F	synonymous	118	118	1	299	AB.1;AD.1;AD.2;AE.8;AP.1;B.1;B.1.1;B.1.1.1;B.1.1.10;B.1.1.138;B.1.1.153;B.1.1.157;B.1.1.170;B.1.1.171;B.1.1.176;B.1.1.189;B.1.1.191;B.1.1.194;B.1.1.196;B.1.1.198;B.1.1.207;B.1.1.214;B.1.1.216;B.1.1.217;B.1.1.219;B.1.1.220;B.1.1.222;B.1.1.227;B.1.1.232;B.1.1.237;B.1.1.240;B.1.1.241;B.1.1.25;B.1.1.253;B.1.1.255;B.1.1.258;B.1.1.263;B.1.1.269;B.1.1.27;B.1.1.272;B.1.1.273;B.1.1.277;B.1.1.279;B.1.1.28;…
B.1.1.365	SNP	2207	4926	A->C	nsp3	D736A	non-synonymous	118	118	1	1	B.1.1.365
B.1.1.369	SNP	307	28580	G->T	N	D103Y	non-synonymous	833	834	0.998801	1	B.1.1.369
B.1.1.369	SNP	608	28881	G->A	N	R203K	non-synonymous	833	834	0.998801	109	AD.1;AD.2;AE.8;AP.1;B.1.1;B.1.1.1;B.1.1.10;B.1.1.138;B.1.1.153;B.1.1.157;B.1.1.170;B.1.1.171;B.1.1.176;B.1.1.189;B.1.1.191;B.1.1.194;B.1.1.196;B.1.1.198;B.1.1.207;B.1.1.214;B.1.1.216;B.1.1.217;B.1.1.219;B.1.1.220;B.1.1.222;B.1.1.227;B.1.1.232;B.1.1.237;B.1.1.240;B.1.1.241;B.1.1.25;B.1.1.253;B.1.1.255;B.1.1.258;B.1.1.263;B.1.1.269;B.1.1.27;B.1.1.272;B.1.1.273;B.1.1.277;B.1.1.279;B.1.1.28;B.1.1.284…
B.1.1.369	SNP	609	28882	G->A	N	R203R	synonymous	833	834	0.998801	109	AD.1;AD.2;AE.8;AP.1;B.1.1;B.1.1.1;B.1.1.10;B.1.1.138;B.1.1.153;B.1.1.157;B.1.1.170;B.1.1.171;B.1.1.176;B.1.1.189;B.1.1.191;B.1.1.194;B.1.1.196;B.1.1.198;B.1.1.207;B.1.1.214;B.1.1.216;B.1.1.217;B.1.1.219;B.1.1.220;B.1.1.222;B.1.1.227;B.1.1.232;B.1.1.237;B.1.1.240;B.1.1.241;B.1.1.25;B.1.1.253;B.1.1.255;B.1.1.258;B.1.1.263;B.1.1.269;B.1.1.27;B.1.1.272;B.1.1.273;B.1.1.277;B.1.1.279;B.1.1.28;B.1.1.284…
B.1.1.369	SNP	610	28883	G->C	N	G204R	non-synonymous	833	834	0.998801	109	AD.1;AD.2;AE.8;AP.1;B.1.1;B.1.1.1;B.1.1.10;B.1.1.138;B.1.1.153;B.1.1.157;B.1.1.170;B.1.1.171;B.1.1.176;B.1.1.189;B.1.1.191;B.1.1.194;B.1.1.196;B.1.1.198;B.1.1.207;B.1.1.214;B.1.1.216;B.1.1.217;B.1.1.219;B.1.1.220;B.1.1.222;B.1.1.227;B.1.1.232;B.1.1.237;B.1.1.240;B.1.1.241;B.1.1.25;B.1.1.253;B.1.1.255;B.1.1.258;B.1.1.263;B.1.1.269;B.1.1.27;B.1.1.272;B.1.1.273;B.1.1.277;B.1.1.279;B.1.1.28;B.1.1.284…
B.1.1.369	SNP	947	14408	C->T	RdRp	P316L	non-synonymous	834	834	1	299	AB.1;AD.1;AD.2;AE.8;AP.1;B.1;B.1.1;B.1.1.1;B.1.1.10;B.1.1.138;B.1.1.153;B.1.1.157;B.1.1.170;B.1.1.171;B.1.1.176;B.1.1.189;B.1.1.191;B.1.1.194;B.1.1.196;B.1.1.198;B.1.1.207;B.1.1.214;B.1.1.216;B.1.1.217;B.1.1.219;B.1.1.220;B.1.1.222;B.1.1.227;B.1.1.232;B.1.1.237;B.1.1.240;B.1.1.241;B.1.1.25;B.1.1.253;B.1.1.255;B.1.1.258;B.1.1.263;B.1.1.269;B.1.1.27;B.1.1.272;B.1.1.273;B.1.1.277;B.1.1.279;B.1.1.28;…
B.1.1.369	SNP	1841	23403	A->G	S	D614G	non-synonymous	834	834	1	299	AB.1;AD.1;AD.2;AE.8;AP.1;B.1;B.1.1;B.1.1.1;B.1.1.10;B.1.1.138;B.1.1.153;B.1.1.157;B.1.1.170;B.1.1.171;B.1.1.176;B.1.1.189;B.1.1.191;B.1.1.194;B.1.1.196;B.1.1.198;B.1.1.207;B.1.1.214;B.1.1.216;B.1.1.217;B.1.1.219;B.1.1.220;B.1.1.222;B.1.1.227;B.1.1.232;B.1.1.237;B.1.1.240;B.1.1.241;B.1.1.25;B.1.1.253;B.1.1.255;B.1.1.258;B.1.1.263;B.1.1.269;B.1.1.27;B.1.1.272;B.1.1.273;B.1.1.277;B.1.1.279;B.1.1.28;…
B.1.1.369	SNP	2169	23731	C->T	S	T723T	synonymous	830	834	0.995204	11	B.1.1.1;B.1.1.369;B.1.1.372;C.1;C.11;C.14;C.16;C.30;C.35;C.36;C.8
B.1.1.369	deletion	163~229	29837~29903	CCATGTGATTTTAATAGCTTCTTAGGAGAATGACAAAAAAAAAAAAAAAAAAAAAAAAAAAAAAAAA->-------------------------------------------------------------------	UTR3	-	non-synonymous	735	834	0.881295	153	A.23.1;A.3;AB.1;AD.1;AD.2;B.1.1.1;B.1.1.10;B.1.1.138;B.1.1.153;B.1.1.170;B.1.1.171;B.1.1.176;B.1.1.191;B.1.1.196;B.1.1.198;B.1.1.207;B.1.1.217;B.1.1.219;B.1.1.220;B.1.1.227;B.1.1.232;B.1.1.240;B.1.1.241;B.1.1.253;B.1.1.255;B.1.1.269;B.1.1.272;B.1.1.277;B.1.1.279;B.1.1.286;B.1.1.288;B.1.1.294;B.1.1.297;B.1.1.298;B.1.1.301;B.1.1.302;B.1.1.303;B.1.1.304;B.1.1.305;B.1.1.307;B.1.1.309;B.1.1.310;B.1.1.…
B.1.1.369	SNP	241	241	C->T	UTR5	R81C	non-synonymous	834	834	1	299	AB.1;AD.1;AD.2;AE.8;AP.1;B.1;B.1.1;B.1.1.1;B.1.1.10;B.1.1.138;B.1.1.153;B.1.1.157;B.1.1.170;B.1.1.171;B.1.1.176;B.1.1.189;B.1.1.191;B.1.1.194;B.1.1.196;B.1.1.198;B.1.1.207;B.1.1.214;B.1.1.216;B.1.1.217;B.1.1.219;B.1.1.220;B.1.1.222;B.1.1.227;B.1.1.232;B.1.1.237;B.1.1.240;B.1.1.241;B.1.1.25;B.1.1.253;B.1.1.255;B.1.1.258;B.1.1.263;B.1.1.269;B.1.1.27;B.1.1.272;B.1.1.273;B.1.1.277;B.1.1.279;B.1.1.28;…
B.1.1.369	deletion	1~54	1~54	ATTAAAGGTTTATACCTTCCCAGGTAACAAACCAACCAACTTTCGATCTCTTGT->------------------------------------------------------	UTR5	-	non-synonymous	737	834	0.883693	173	A.23.1;A.3;AB.1;AD.1;AD.2;AE.8;B.1.1.1;B.1.1.10;B.1.1.138;B.1.1.153;B.1.1.157;B.1.1.170;B.1.1.171;B.1.1.176;B.1.1.191;B.1.1.196;B.1.1.198;B.1.1.207;B.1.1.217;B.1.1.219;B.1.1.220;B.1.1.227;B.1.1.232;B.1.1.240;B.1.1.241;B.1.1.253;B.1.1.255;B.1.1.269;B.1.1.272;B.1.1.277;B.1.1.279;B.1.1.286;B.1.1.288;B.1.1.294;B.1.1.297;B.1.1.298;B.1.1.301;B.1.1.302;B.1.1.303;B.1.1.304;B.1.1.305;B.1.1.307;B.1.1.309;B…
B.1.1.369	SNP	318	3037	C->T	nsp3	F106F	synonymous	832	834	0.997602	299	AB.1;AD.1;AD.2;AE.8;AP.1;B.1;B.1.1;B.1.1.1;B.1.1.10;B.1.1.138;B.1.1.153;B.1.1.157;B.1.1.170;B.1.1.171;B.1.1.176;B.1.1.189;B.1.1.191;B.1.1.194;B.1.1.196;B.1.1.198;B.1.1.207;B.1.1.214;B.1.1.216;B.1.1.217;B.1.1.219;B.1.1.220;B.1.1.222;B.1.1.227;B.1.1.232;B.1.1.237;B.1.1.240;B.1.1.241;B.1.1.25;B.1.1.253;B.1.1.255;B.1.1.258;B.1.1.263;B.1.1.269;B.1.1.27;B.1.1.272;B.1.1.273;B.1.1.277;B.1.1.279;B.1.1.28;…
B.1.1.369	SNP	43	10097	G->A	proteinase	G15S	non-synonymous	833	834	0.998801	11	B.1.1.1;B.1.1.369;B.1.1.372;C.1;C.11;C.14;C.16;C.30;C.35;C.36;C.8
B.1.1.37	SNP	608	28881	G->A	N	R203K	non-synonymous	3273	3276	0.999084	109	AD.1;AD.2;AE.8;AP.1;B.1.1;B.1.1.1;B.1.1.10;B.1.1.138;B.1.1.153;B.1.1.157;B.1.1.170;B.1.1.171;B.1.1.176;B.1.1.189;B.1.1.191;B.1.1.194;B.1.1.196;B.1.1.198;B.1.1.207;B.1.1.214;B.1.1.216;B.1.1.217;B.1.1.219;B.1.1.220;B.1.1.222;B.1.1.227;B.1.1.232;B.1.1.237;B.1.1.240;B.1.1.241;B.1.1.25;B.1.1.253;B.1.1.255;B.1.1.258;B.1.1.263;B.1.1.269;B.1.1.27;B.1.1.272;B.1.1.273;B.1.1.277;B.1.1.279;B.1.1.28;B.1.1.284…
B.1.1.37	SNP	609	28882	G->A	N	R203R	synonymous	3273	3276	0.999084	109	AD.1;AD.2;AE.8;AP.1;B.1.1;B.1.1.1;B.1.1.10;B.1.1.138;B.1.1.153;B.1.1.157;B.1.1.170;B.1.1.171;B.1.1.176;B.1.1.189;B.1.1.191;B.1.1.194;B.1.1.196;B.1.1.198;B.1.1.207;B.1.1.214;B.1.1.216;B.1.1.217;B.1.1.219;B.1.1.220;B.1.1.222;B.1.1.227;B.1.1.232;B.1.1.237;B.1.1.240;B.1.1.241;B.1.1.25;B.1.1.253;B.1.1.255;B.1.1.258;B.1.1.263;B.1.1.269;B.1.1.27;B.1.1.272;B.1.1.273;B.1.1.277;B.1.1.279;B.1.1.28;B.1.1.284…
B.1.1.37	SNP	610	28883	G->C	N	G204R	non-synonymous	3273	3276	0.999084	109	AD.1;AD.2;AE.8;AP.1;B.1.1;B.1.1.1;B.1.1.10;B.1.1.138;B.1.1.153;B.1.1.157;B.1.1.170;B.1.1.171;B.1.1.176;B.1.1.189;B.1.1.191;B.1.1.194;B.1.1.196;B.1.1.198;B.1.1.207;B.1.1.214;B.1.1.216;B.1.1.217;B.1.1.219;B.1.1.220;B.1.1.222;B.1.1.227;B.1.1.232;B.1.1.237;B.1.1.240;B.1.1.241;B.1.1.25;B.1.1.253;B.1.1.255;B.1.1.258;B.1.1.263;B.1.1.269;B.1.1.27;B.1.1.272;B.1.1.273;B.1.1.277;B.1.1.279;B.1.1.28;B.1.1.284…
B.1.1.37	SNP	276	28169	A->G	ORF8	E92E	synonymous	3252	3276	0.992674	1	B.1.1.37
B.1.1.37	SNP	947	14408	C->T	RdRp	P316L	non-synonymous	3275	3276	0.999695	299	AB.1;AD.1;AD.2;AE.8;AP.1;B.1;B.1.1;B.1.1.1;B.1.1.10;B.1.1.138;B.1.1.153;B.1.1.157;B.1.1.170;B.1.1.171;B.1.1.176;B.1.1.189;B.1.1.191;B.1.1.194;B.1.1.196;B.1.1.198;B.1.1.207;B.1.1.214;B.1.1.216;B.1.1.217;B.1.1.219;B.1.1.220;B.1.1.222;B.1.1.227;B.1.1.232;B.1.1.237;B.1.1.240;B.1.1.241;B.1.1.25;B.1.1.253;B.1.1.255;B.1.1.258;B.1.1.263;B.1.1.269;B.1.1.27;B.1.1.272;B.1.1.273;B.1.1.277;B.1.1.279;B.1.1.28;…
B.1.1.37	SNP	1945	15406	G->T	RdRp	A649S	non-synonymous	2596	3276	0.79243	1	B.1.1.37
B.1.1.37	SNP	75	21637	C->T	S	P25P	synonymous	3271	3276	0.998474	1	B.1.1.37
B.1.1.37	SNP	1841	23403	A->G	S	D614G	non-synonymous	3275	3276	0.999695	299	AB.1;AD.1;AD.2;AE.8;AP.1;B.1;B.1.1;B.1.1.1;B.1.1.10;B.1.1.138;B.1.1.153;B.1.1.157;B.1.1.170;B.1.1.171;B.1.1.176;B.1.1.189;B.1.1.191;B.1.1.194;B.1.1.196;B.1.1.198;B.1.1.207;B.1.1.214;B.1.1.216;B.1.1.217;B.1.1.219;B.1.1.220;B.1.1.222;B.1.1.227;B.1.1.232;B.1.1.237;B.1.1.240;B.1.1.241;B.1.1.25;B.1.1.253;B.1.1.255;B.1.1.258;B.1.1.263;B.1.1.269;B.1.1.27;B.1.1.272;B.1.1.273;B.1.1.277;B.1.1.279;B.1.1.28;…
B.1.1.37	deletion	163~229	29837~29903	CCATGTGATTTTAATAGCTTCTTAGGAGAATGACAAAAAAAAAAAAAAAAAAAAAAAAAAAAAAAAA->-------------------------------------------------------------------	UTR3	-	non-synonymous	2683	3276	0.818987	153	A.23.1;A.3;AB.1;AD.1;AD.2;B.1.1.1;B.1.1.10;B.1.1.138;B.1.1.153;B.1.1.170;B.1.1.171;B.1.1.176;B.1.1.191;B.1.1.196;B.1.1.198;B.1.1.207;B.1.1.217;B.1.1.219;B.1.1.220;B.1.1.227;B.1.1.232;B.1.1.240;B.1.1.241;B.1.1.253;B.1.1.255;B.1.1.269;B.1.1.272;B.1.1.277;B.1.1.279;B.1.1.286;B.1.1.288;B.1.1.294;B.1.1.297;B.1.1.298;B.1.1.301;B.1.1.302;B.1.1.303;B.1.1.304;B.1.1.305;B.1.1.307;B.1.1.309;B.1.1.310;B.1.1.…
B.1.1.37	SNP	241	241	C->T	UTR5	R81C	non-synonymous	3270	3276	0.998168	299	AB.1;AD.1;AD.2;AE.8;AP.1;B.1;B.1.1;B.1.1.1;B.1.1.10;B.1.1.138;B.1.1.153;B.1.1.157;B.1.1.170;B.1.1.171;B.1.1.176;B.1.1.189;B.1.1.191;B.1.1.194;B.1.1.196;B.1.1.198;B.1.1.207;B.1.1.214;B.1.1.216;B.1.1.217;B.1.1.219;B.1.1.220;B.1.1.222;B.1.1.227;B.1.1.232;B.1.1.237;B.1.1.240;B.1.1.241;B.1.1.25;B.1.1.253;B.1.1.255;B.1.1.258;B.1.1.263;B.1.1.269;B.1.1.27;B.1.1.272;B.1.1.273;B.1.1.277;B.1.1.279;B.1.1.28;…
B.1.1.37	deletion	1~54	1~54	ATTAAAGGTTTATACCTTCCCAGGTAACAAACCAACCAACTTTCGATCTCTTGT->------------------------------------------------------	UTR5	-	non-synonymous	2684	3276	0.819292	173	A.23.1;A.3;AB.1;AD.1;AD.2;AE.8;B.1.1.1;B.1.1.10;B.1.1.138;B.1.1.153;B.1.1.157;B.1.1.170;B.1.1.171;B.1.1.176;B.1.1.191;B.1.1.196;B.1.1.198;B.1.1.207;B.1.1.217;B.1.1.219;B.1.1.220;B.1.1.227;B.1.1.232;B.1.1.240;B.1.1.241;B.1.1.253;B.1.1.255;B.1.1.269;B.1.1.272;B.1.1.277;B.1.1.279;B.1.1.286;B.1.1.288;B.1.1.294;B.1.1.297;B.1.1.298;B.1.1.301;B.1.1.302;B.1.1.303;B.1.1.304;B.1.1.305;B.1.1.307;B.1.1.309;B…
B.1.1.37	SNP	318	3037	C->T	nsp3	F106F	synonymous	3276	3276	1	299	AB.1;AD.1;AD.2;AE.8;AP.1;B.1;B.1.1;B.1.1.1;B.1.1.10;B.1.1.138;B.1.1.153;B.1.1.157;B.1.1.170;B.1.1.171;B.1.1.176;B.1.1.189;B.1.1.191;B.1.1.194;B.1.1.196;B.1.1.198;B.1.1.207;B.1.1.214;B.1.1.216;B.1.1.217;B.1.1.219;B.1.1.220;B.1.1.222;B.1.1.227;B.1.1.232;B.1.1.237;B.1.1.240;B.1.1.241;B.1.1.25;B.1.1.253;B.1.1.255;B.1.1.258;B.1.1.263;B.1.1.269;B.1.1.27;B.1.1.272;B.1.1.273;B.1.1.277;B.1.1.279;B.1.1.28;…
B.1.1.37	SNP	129	8683	C->T	nsp4	I43I	synonymous	2576	3276	0.786325	1	B.1.1.37
B.1.1.372	SNP	608	28881	G->A	N	R203K	non-synonymous	522	524	0.996183	109	AD.1;AD.2;AE.8;AP.1;B.1.1;B.1.1.1;B.1.1.10;B.1.1.138;B.1.1.153;B.1.1.157;B.1.1.170;B.1.1.171;B.1.1.176;B.1.1.189;B.1.1.191;B.1.1.194;B.1.1.196;B.1.1.198;B.1.1.207;B.1.1.214;B.1.1.216;B.1.1.217;B.1.1.219;B.1.1.220;B.1.1.222;B.1.1.227;B.1.1.232;B.1.1.237;B.1.1.240;B.1.1.241;B.1.1.25;B.1.1.253;B.1.1.255;B.1.1.258;B.1.1.263;B.1.1.269;B.1.1.27;B.1.1.272;B.1.1.273;B.1.1.277;B.1.1.279;B.1.1.28;B.1.1.284…
B.1.1.372	SNP	609	28882	G->A	N	R203R	synonymous	522	524	0.996183	109	AD.1;AD.2;AE.8;AP.1;B.1.1;B.1.1.1;B.1.1.10;B.1.1.138;B.1.1.153;B.1.1.157;B.1.1.170;B.1.1.171;B.1.1.176;B.1.1.189;B.1.1.191;B.1.1.194;B.1.1.196;B.1.1.198;B.1.1.207;B.1.1.214;B.1.1.216;B.1.1.217;B.1.1.219;B.1.1.220;B.1.1.222;B.1.1.227;B.1.1.232;B.1.1.237;B.1.1.240;B.1.1.241;B.1.1.25;B.1.1.253;B.1.1.255;B.1.1.258;B.1.1.263;B.1.1.269;B.1.1.27;B.1.1.272;B.1.1.273;B.1.1.277;B.1.1.279;B.1.1.28;B.1.1.284…
B.1.1.372	SNP	610	28883	G->C	N	G204R	non-synonymous	522	524	0.996183	109	AD.1;AD.2;AE.8;AP.1;B.1.1;B.1.1.1;B.1.1.10;B.1.1.138;B.1.1.153;B.1.1.157;B.1.1.170;B.1.1.171;B.1.1.176;B.1.1.189;B.1.1.191;B.1.1.194;B.1.1.196;B.1.1.198;B.1.1.207;B.1.1.214;B.1.1.216;B.1.1.217;B.1.1.219;B.1.1.220;B.1.1.222;B.1.1.227;B.1.1.232;B.1.1.237;B.1.1.240;B.1.1.241;B.1.1.25;B.1.1.253;B.1.1.255;B.1.1.258;B.1.1.263;B.1.1.269;B.1.1.27;B.1.1.272;B.1.1.273;B.1.1.277;B.1.1.279;B.1.1.28;B.1.1.284…
B.1.1.372	SNP	947	14408	C->T	RdRp	P316L	non-synonymous	524	524	1	299	AB.1;AD.1;AD.2;AE.8;AP.1;B.1;B.1.1;B.1.1.1;B.1.1.10;B.1.1.138;B.1.1.153;B.1.1.157;B.1.1.170;B.1.1.171;B.1.1.176;B.1.1.189;B.1.1.191;B.1.1.194;B.1.1.196;B.1.1.198;B.1.1.207;B.1.1.214;B.1.1.216;B.1.1.217;B.1.1.219;B.1.1.220;B.1.1.222;B.1.1.227;B.1.1.232;B.1.1.237;B.1.1.240;B.1.1.241;B.1.1.25;B.1.1.253;B.1.1.255;B.1.1.258;B.1.1.263;B.1.1.269;B.1.1.27;B.1.1.272;B.1.1.273;B.1.1.277;B.1.1.279;B.1.1.28;…
B.1.1.372	SNP	1841	23403	A->G	S	D614G	non-synonymous	524	524	1	299	AB.1;AD.1;AD.2;AE.8;AP.1;B.1;B.1.1;B.1.1.1;B.1.1.10;B.1.1.138;B.1.1.153;B.1.1.157;B.1.1.170;B.1.1.171;B.1.1.176;B.1.1.189;B.1.1.191;B.1.1.194;B.1.1.196;B.1.1.198;B.1.1.207;B.1.1.214;B.1.1.216;B.1.1.217;B.1.1.219;B.1.1.220;B.1.1.222;B.1.1.227;B.1.1.232;B.1.1.237;B.1.1.240;B.1.1.241;B.1.1.25;B.1.1.253;B.1.1.255;B.1.1.258;B.1.1.263;B.1.1.269;B.1.1.27;B.1.1.272;B.1.1.273;B.1.1.277;B.1.1.279;B.1.1.28;…
B.1.1.372	SNP	2169	23731	C->T	S	T723T	synonymous	522	524	0.996183	11	B.1.1.1;B.1.1.369;B.1.1.372;C.1;C.11;C.14;C.16;C.30;C.35;C.36;C.8
B.1.1.372	deletion	163~229	29837~29903	CCATGTGATTTTAATAGCTTCTTAGGAGAATGACAAAAAAAAAAAAAAAAAAAAAAAAAAAAAAAAA->-------------------------------------------------------------------	UTR3	-	non-synonymous	432	524	0.824427	153	A.23.1;A.3;AB.1;AD.1;AD.2;B.1.1.1;B.1.1.10;B.1.1.138;B.1.1.153;B.1.1.170;B.1.1.171;B.1.1.176;B.1.1.191;B.1.1.196;B.1.1.198;B.1.1.207;B.1.1.217;B.1.1.219;B.1.1.220;B.1.1.227;B.1.1.232;B.1.1.240;B.1.1.241;B.1.1.253;B.1.1.255;B.1.1.269;B.1.1.272;B.1.1.277;B.1.1.279;B.1.1.286;B.1.1.288;B.1.1.294;B.1.1.297;B.1.1.298;B.1.1.301;B.1.1.302;B.1.1.303;B.1.1.304;B.1.1.305;B.1.1.307;B.1.1.309;B.1.1.310;B.1.1.…
B.1.1.372	SNP	241	241	C->T	UTR5	R81C	non-synonymous	524	524	1	299	AB.1;AD.1;AD.2;AE.8;AP.1;B.1;B.1.1;B.1.1.1;B.1.1.10;B.1.1.138;B.1.1.153;B.1.1.157;B.1.1.170;B.1.1.171;B.1.1.176;B.1.1.189;B.1.1.191;B.1.1.194;B.1.1.196;B.1.1.198;B.1.1.207;B.1.1.214;B.1.1.216;B.1.1.217;B.1.1.219;B.1.1.220;B.1.1.222;B.1.1.227;B.1.1.232;B.1.1.237;B.1.1.240;B.1.1.241;B.1.1.25;B.1.1.253;B.1.1.255;B.1.1.258;B.1.1.263;B.1.1.269;B.1.1.27;B.1.1.272;B.1.1.273;B.1.1.277;B.1.1.279;B.1.1.28;…
B.1.1.372	deletion	1~54	1~54	ATTAAAGGTTTATACCTTCCCAGGTAACAAACCAACCAACTTTCGATCTCTTGT->------------------------------------------------------	UTR5	-	non-synonymous	437	524	0.833969	173	A.23.1;A.3;AB.1;AD.1;AD.2;AE.8;B.1.1.1;B.1.1.10;B.1.1.138;B.1.1.153;B.1.1.157;B.1.1.170;B.1.1.171;B.1.1.176;B.1.1.191;B.1.1.196;B.1.1.198;B.1.1.207;B.1.1.217;B.1.1.219;B.1.1.220;B.1.1.227;B.1.1.232;B.1.1.240;B.1.1.241;B.1.1.253;B.1.1.255;B.1.1.269;B.1.1.272;B.1.1.277;B.1.1.279;B.1.1.286;B.1.1.288;B.1.1.294;B.1.1.297;B.1.1.298;B.1.1.301;B.1.1.302;B.1.1.303;B.1.1.304;B.1.1.305;B.1.1.307;B.1.1.309;B…
B.1.1.372	SNP	318	3037	C->T	nsp3	F106F	synonymous	523	524	0.998092	299	AB.1;AD.1;AD.2;AE.8;AP.1;B.1;B.1.1;B.1.1.1;B.1.1.10;B.1.1.138;B.1.1.153;B.1.1.157;B.1.1.170;B.1.1.171;B.1.1.176;B.1.1.189;B.1.1.191;B.1.1.194;B.1.1.196;B.1.1.198;B.1.1.207;B.1.1.214;B.1.1.216;B.1.1.217;B.1.1.219;B.1.1.220;B.1.1.222;B.1.1.227;B.1.1.232;B.1.1.237;B.1.1.240;B.1.1.241;B.1.1.25;B.1.1.253;B.1.1.255;B.1.1.258;B.1.1.263;B.1.1.269;B.1.1.27;B.1.1.272;B.1.1.273;B.1.1.277;B.1.1.279;B.1.1.28;…
B.1.1.372	SNP	43	10097	G->A	proteinase	G15S	non-synonymous	517	524	0.986641	11	B.1.1.1;B.1.1.369;B.1.1.372;C.1;C.11;C.14;C.16;C.30;C.35;C.36;C.8
B.1.1.377	SNP	608	28881	G->A	N	R203K	non-synonymous	469	473	0.991543	109	AD.1;AD.2;AE.8;AP.1;B.1.1;B.1.1.1;B.1.1.10;B.1.1.138;B.1.1.153;B.1.1.157;B.1.1.170;B.1.1.171;B.1.1.176;B.1.1.189;B.1.1.191;B.1.1.194;B.1.1.196;B.1.1.198;B.1.1.207;B.1.1.214;B.1.1.216;B.1.1.217;B.1.1.219;B.1.1.220;B.1.1.222;B.1.1.227;B.1.1.232;B.1.1.237;B.1.1.240;B.1.1.241;B.1.1.25;B.1.1.253;B.1.1.255;B.1.1.258;B.1.1.263;B.1.1.269;B.1.1.27;B.1.1.272;B.1.1.273;B.1.1.277;B.1.1.279;B.1.1.28;B.1.1.284…
B.1.1.377	SNP	609	28882	G->A	N	R203R	synonymous	469	473	0.991543	109	AD.1;AD.2;AE.8;AP.1;B.1.1;B.1.1.1;B.1.1.10;B.1.1.138;B.1.1.153;B.1.1.157;B.1.1.170;B.1.1.171;B.1.1.176;B.1.1.189;B.1.1.191;B.1.1.194;B.1.1.196;B.1.1.198;B.1.1.207;B.1.1.214;B.1.1.216;B.1.1.217;B.1.1.219;B.1.1.220;B.1.1.222;B.1.1.227;B.1.1.232;B.1.1.237;B.1.1.240;B.1.1.241;B.1.1.25;B.1.1.253;B.1.1.255;B.1.1.258;B.1.1.263;B.1.1.269;B.1.1.27;B.1.1.272;B.1.1.273;B.1.1.277;B.1.1.279;B.1.1.28;B.1.1.284…
B.1.1.377	SNP	610	28883	G->C	N	G204R	non-synonymous	469	473	0.991543	109	AD.1;AD.2;AE.8;AP.1;B.1.1;B.1.1.1;B.1.1.10;B.1.1.138;B.1.1.153;B.1.1.157;B.1.1.170;B.1.1.171;B.1.1.176;B.1.1.189;B.1.1.191;B.1.1.194;B.1.1.196;B.1.1.198;B.1.1.207;B.1.1.214;B.1.1.216;B.1.1.217;B.1.1.219;B.1.1.220;B.1.1.222;B.1.1.227;B.1.1.232;B.1.1.237;B.1.1.240;B.1.1.241;B.1.1.25;B.1.1.253;B.1.1.255;B.1.1.258;B.1.1.263;B.1.1.269;B.1.1.27;B.1.1.272;B.1.1.273;B.1.1.277;B.1.1.279;B.1.1.28;B.1.1.284…
B.1.1.377	SNP	769	14230	C->T	RdRp	P257S	non-synonymous	473	473	1	1	B.1.1.377
B.1.1.377	SNP	947	14408	C->T	RdRp	P316L	non-synonymous	473	473	1	299	AB.1;AD.1;AD.2;AE.8;AP.1;B.1;B.1.1;B.1.1.1;B.1.1.10;B.1.1.138;B.1.1.153;B.1.1.157;B.1.1.170;B.1.1.171;B.1.1.176;B.1.1.189;B.1.1.191;B.1.1.194;B.1.1.196;B.1.1.198;B.1.1.207;B.1.1.214;B.1.1.216;B.1.1.217;B.1.1.219;B.1.1.220;B.1.1.222;B.1.1.227;B.1.1.232;B.1.1.237;B.1.1.240;B.1.1.241;B.1.1.25;B.1.1.253;B.1.1.255;B.1.1.258;B.1.1.263;B.1.1.269;B.1.1.27;B.1.1.272;B.1.1.273;B.1.1.277;B.1.1.279;B.1.1.28;…
B.1.1.377	SNP	697	22259	A->G	S	I233V	non-synonymous	473	473	1	1	B.1.1.377
B.1.1.377	SNP	1841	23403	A->G	S	D614G	non-synonymous	473	473	1	299	AB.1;AD.1;AD.2;AE.8;AP.1;B.1;B.1.1;B.1.1.1;B.1.1.10;B.1.1.138;B.1.1.153;B.1.1.157;B.1.1.170;B.1.1.171;B.1.1.176;B.1.1.189;B.1.1.191;B.1.1.194;B.1.1.196;B.1.1.198;B.1.1.207;B.1.1.214;B.1.1.216;B.1.1.217;B.1.1.219;B.1.1.220;B.1.1.222;B.1.1.227;B.1.1.232;B.1.1.237;B.1.1.240;B.1.1.241;B.1.1.25;B.1.1.253;B.1.1.255;B.1.1.258;B.1.1.263;B.1.1.269;B.1.1.27;B.1.1.272;B.1.1.273;B.1.1.277;B.1.1.279;B.1.1.28;…
B.1.1.377	deletion	163~229	29837~29903	CCATGTGATTTTAATAGCTTCTTAGGAGAATGACAAAAAAAAAAAAAAAAAAAAAAAAAAAAAAAAA->-------------------------------------------------------------------	UTR3	-	non-synonymous	473	473	1	153	A.23.1;A.3;AB.1;AD.1;AD.2;B.1.1.1;B.1.1.10;B.1.1.138;B.1.1.153;B.1.1.170;B.1.1.171;B.1.1.176;B.1.1.191;B.1.1.196;B.1.1.198;B.1.1.207;B.1.1.217;B.1.1.219;B.1.1.220;B.1.1.227;B.1.1.232;B.1.1.240;B.1.1.241;B.1.1.253;B.1.1.255;B.1.1.269;B.1.1.272;B.1.1.277;B.1.1.279;B.1.1.286;B.1.1.288;B.1.1.294;B.1.1.297;B.1.1.298;B.1.1.301;B.1.1.302;B.1.1.303;B.1.1.304;B.1.1.305;B.1.1.307;B.1.1.309;B.1.1.310;B.1.1.…
B.1.1.377	SNP	241	241	C->T	UTR5	R81C	non-synonymous	473	473	1	299	AB.1;AD.1;AD.2;AE.8;AP.1;B.1;B.1.1;B.1.1.1;B.1.1.10;B.1.1.138;B.1.1.153;B.1.1.157;B.1.1.170;B.1.1.171;B.1.1.176;B.1.1.189;B.1.1.191;B.1.1.194;B.1.1.196;B.1.1.198;B.1.1.207;B.1.1.214;B.1.1.216;B.1.1.217;B.1.1.219;B.1.1.220;B.1.1.222;B.1.1.227;B.1.1.232;B.1.1.237;B.1.1.240;B.1.1.241;B.1.1.25;B.1.1.253;B.1.1.255;B.1.1.258;B.1.1.263;B.1.1.269;B.1.1.27;B.1.1.272;B.1.1.273;B.1.1.277;B.1.1.279;B.1.1.28;…
B.1.1.377	deletion	1~54	1~54	ATTAAAGGTTTATACCTTCCCAGGTAACAAACCAACCAACTTTCGATCTCTTGT->------------------------------------------------------	UTR5	-	non-synonymous	473	473	1	173	A.23.1;A.3;AB.1;AD.1;AD.2;AE.8;B.1.1.1;B.1.1.10;B.1.1.138;B.1.1.153;B.1.1.157;B.1.1.170;B.1.1.171;B.1.1.176;B.1.1.191;B.1.1.196;B.1.1.198;B.1.1.207;B.1.1.217;B.1.1.219;B.1.1.220;B.1.1.227;B.1.1.232;B.1.1.240;B.1.1.241;B.1.1.253;B.1.1.255;B.1.1.269;B.1.1.272;B.1.1.277;B.1.1.279;B.1.1.286;B.1.1.288;B.1.1.294;B.1.1.297;B.1.1.298;B.1.1.301;B.1.1.302;B.1.1.303;B.1.1.304;B.1.1.305;B.1.1.307;B.1.1.309;B…
B.1.1.377	SNP	126	16362	C->T	helicase	V42V	synonymous	472	473	0.997886	1	B.1.1.377
B.1.1.377	SNP	318	3037	C->T	nsp3	F106F	synonymous	473	473	1	299	AB.1;AD.1;AD.2;AE.8;AP.1;B.1;B.1.1;B.1.1.1;B.1.1.10;B.1.1.138;B.1.1.153;B.1.1.157;B.1.1.170;B.1.1.171;B.1.1.176;B.1.1.189;B.1.1.191;B.1.1.194;B.1.1.196;B.1.1.198;B.1.1.207;B.1.1.214;B.1.1.216;B.1.1.217;B.1.1.219;B.1.1.220;B.1.1.222;B.1.1.227;B.1.1.232;B.1.1.237;B.1.1.240;B.1.1.241;B.1.1.25;B.1.1.253;B.1.1.255;B.1.1.258;B.1.1.263;B.1.1.269;B.1.1.27;B.1.1.272;B.1.1.273;B.1.1.277;B.1.1.279;B.1.1.28;…
B.1.1.377	SNP	1349	4068	C->T	nsp3	A450V	non-synonymous	473	473	1	1	B.1.1.377
B.1.1.377	SNP	114	11956	C->T	nsp7	D38D	synonymous	470	473	0.993658	2	B.1.1.377;B.1.1.464
B.1.1.39	SNP	214	28487	G->A	N	V72I	non-synonymous	569	588	0.967687	1	B.1.1.39
B.1.1.39	SNP	595	28868	C->T	N	P199S	non-synonymous	570	588	0.969388	1	B.1.1.39
B.1.1.39	SNP	608	28881	G->A	N	R203K	non-synonymous	566	588	0.962585	109	AD.1;AD.2;AE.8;AP.1;B.1.1;B.1.1.1;B.1.1.10;B.1.1.138;B.1.1.153;B.1.1.157;B.1.1.170;B.1.1.171;B.1.1.176;B.1.1.189;B.1.1.191;B.1.1.194;B.1.1.196;B.1.1.198;B.1.1.207;B.1.1.214;B.1.1.216;B.1.1.217;B.1.1.219;B.1.1.220;B.1.1.222;B.1.1.227;B.1.1.232;B.1.1.237;B.1.1.240;B.1.1.241;B.1.1.25;B.1.1.253;B.1.1.255;B.1.1.258;B.1.1.263;B.1.1.269;B.1.1.27;B.1.1.272;B.1.1.273;B.1.1.277;B.1.1.279;B.1.1.28;B.1.1.284…
B.1.1.39	SNP	609	28882	G->A	N	R203R	synonymous	566	588	0.962585	109	AD.1;AD.2;AE.8;AP.1;B.1.1;B.1.1.1;B.1.1.10;B.1.1.138;B.1.1.153;B.1.1.157;B.1.1.170;B.1.1.171;B.1.1.176;B.1.1.189;B.1.1.191;B.1.1.194;B.1.1.196;B.1.1.198;B.1.1.207;B.1.1.214;B.1.1.216;B.1.1.217;B.1.1.219;B.1.1.220;B.1.1.222;B.1.1.227;B.1.1.232;B.1.1.237;B.1.1.240;B.1.1.241;B.1.1.25;B.1.1.253;B.1.1.255;B.1.1.258;B.1.1.263;B.1.1.269;B.1.1.27;B.1.1.272;B.1.1.273;B.1.1.277;B.1.1.279;B.1.1.28;B.1.1.284…
B.1.1.39	SNP	610	28883	G->C	N	G204R	non-synonymous	568	588	0.965986	109	AD.1;AD.2;AE.8;AP.1;B.1.1;B.1.1.1;B.1.1.10;B.1.1.138;B.1.1.153;B.1.1.157;B.1.1.170;B.1.1.171;B.1.1.176;B.1.1.189;B.1.1.191;B.1.1.194;B.1.1.196;B.1.1.198;B.1.1.207;B.1.1.214;B.1.1.216;B.1.1.217;B.1.1.219;B.1.1.220;B.1.1.222;B.1.1.227;B.1.1.232;B.1.1.237;B.1.1.240;B.1.1.241;B.1.1.25;B.1.1.253;B.1.1.255;B.1.1.258;B.1.1.263;B.1.1.269;B.1.1.27;B.1.1.272;B.1.1.273;B.1.1.277;B.1.1.279;B.1.1.28;B.1.1.284…
B.1.1.39	SNP	118	27319	T->C	ORF6	L40L	synonymous	567	588	0.964286	1	B.1.1.39
B.1.1.39	SNP	947	14408	C->T	RdRp	P316L	non-synonymous	588	588	1	299	AB.1;AD.1;AD.2;AE.8;AP.1;B.1;B.1.1;B.1.1.1;B.1.1.10;B.1.1.138;B.1.1.153;B.1.1.157;B.1.1.170;B.1.1.171;B.1.1.176;B.1.1.189;B.1.1.191;B.1.1.194;B.1.1.196;B.1.1.198;B.1.1.207;B.1.1.214;B.1.1.216;B.1.1.217;B.1.1.219;B.1.1.220;B.1.1.222;B.1.1.227;B.1.1.232;B.1.1.237;B.1.1.240;B.1.1.241;B.1.1.25;B.1.1.253;B.1.1.255;B.1.1.258;B.1.1.263;B.1.1.269;B.1.1.27;B.1.1.272;B.1.1.273;B.1.1.277;B.1.1.279;B.1.1.28;…
B.1.1.39	SNP	2650	16111	C->T	RdRp	L884L	synonymous	317	588	0.539116	1	B.1.1.39
B.1.1.39	SNP	1841	23403	A->G	S	D614G	non-synonymous	588	588	1	299	AB.1;AD.1;AD.2;AE.8;AP.1;B.1;B.1.1;B.1.1.1;B.1.1.10;B.1.1.138;B.1.1.153;B.1.1.157;B.1.1.170;B.1.1.171;B.1.1.176;B.1.1.189;B.1.1.191;B.1.1.194;B.1.1.196;B.1.1.198;B.1.1.207;B.1.1.214;B.1.1.216;B.1.1.217;B.1.1.219;B.1.1.220;B.1.1.222;B.1.1.227;B.1.1.232;B.1.1.237;B.1.1.240;B.1.1.241;B.1.1.25;B.1.1.253;B.1.1.255;B.1.1.258;B.1.1.263;B.1.1.269;B.1.1.27;B.1.1.272;B.1.1.273;B.1.1.277;B.1.1.279;B.1.1.28;…
B.1.1.39	SNP	32	29706	G->T	UTR3	G11V	non-synonymous	336	588	0.571429	1	B.1.1.39
B.1.1.39	SNP	241	241	C->T	UTR5	R81C	non-synonymous	587	588	0.998299	299	AB.1;AD.1;AD.2;AE.8;AP.1;B.1;B.1.1;B.1.1.1;B.1.1.10;B.1.1.138;B.1.1.153;B.1.1.157;B.1.1.170;B.1.1.171;B.1.1.176;B.1.1.189;B.1.1.191;B.1.1.194;B.1.1.196;B.1.1.198;B.1.1.207;B.1.1.214;B.1.1.216;B.1.1.217;B.1.1.219;B.1.1.220;B.1.1.222;B.1.1.227;B.1.1.232;B.1.1.237;B.1.1.240;B.1.1.241;B.1.1.25;B.1.1.253;B.1.1.255;B.1.1.258;B.1.1.263;B.1.1.269;B.1.1.27;B.1.1.272;B.1.1.273;B.1.1.277;B.1.1.279;B.1.1.28;…
B.1.1.39	SNP	318	3037	C->T	nsp3	F106F	synonymous	588	588	1	299	AB.1;AD.1;AD.2;AE.8;AP.1;B.1;B.1.1;B.1.1.1;B.1.1.10;B.1.1.138;B.1.1.153;B.1.1.157;B.1.1.170;B.1.1.171;B.1.1.176;B.1.1.189;B.1.1.191;B.1.1.194;B.1.1.196;B.1.1.198;B.1.1.207;B.1.1.214;B.1.1.216;B.1.1.217;B.1.1.219;B.1.1.220;B.1.1.222;B.1.1.227;B.1.1.232;B.1.1.237;B.1.1.240;B.1.1.241;B.1.1.25;B.1.1.253;B.1.1.255;B.1.1.258;B.1.1.263;B.1.1.269;B.1.1.27;B.1.1.272;B.1.1.273;B.1.1.277;B.1.1.279;B.1.1.28;…
B.1.1.39	SNP	576	9130	G->T	nsp4	V192V	synonymous	570	588	0.969388	2	B.1.1.39;B.1.177.24
B.1.1.391	SNP	480	27002	C->T	M	D160D	synonymous	111	111	1	2	B.1.1.288;B.1.1.391
B.1.1.391	SNP	608	28881	G->A	N	R203K	non-synonymous	111	111	1	109	AD.1;AD.2;AE.8;AP.1;B.1.1;B.1.1.1;B.1.1.10;B.1.1.138;B.1.1.153;B.1.1.157;B.1.1.170;B.1.1.171;B.1.1.176;B.1.1.189;B.1.1.191;B.1.1.194;B.1.1.196;B.1.1.198;B.1.1.207;B.1.1.214;B.1.1.216;B.1.1.217;B.1.1.219;B.1.1.220;B.1.1.222;B.1.1.227;B.1.1.232;B.1.1.237;B.1.1.240;B.1.1.241;B.1.1.25;B.1.1.253;B.1.1.255;B.1.1.258;B.1.1.263;B.1.1.269;B.1.1.27;B.1.1.272;B.1.1.273;B.1.1.277;B.1.1.279;B.1.1.28;B.1.1.284…
B.1.1.391	SNP	609	28882	G->A	N	R203R	synonymous	111	111	1	109	AD.1;AD.2;AE.8;AP.1;B.1.1;B.1.1.1;B.1.1.10;B.1.1.138;B.1.1.153;B.1.1.157;B.1.1.170;B.1.1.171;B.1.1.176;B.1.1.189;B.1.1.191;B.1.1.194;B.1.1.196;B.1.1.198;B.1.1.207;B.1.1.214;B.1.1.216;B.1.1.217;B.1.1.219;B.1.1.220;B.1.1.222;B.1.1.227;B.1.1.232;B.1.1.237;B.1.1.240;B.1.1.241;B.1.1.25;B.1.1.253;B.1.1.255;B.1.1.258;B.1.1.263;B.1.1.269;B.1.1.27;B.1.1.272;B.1.1.273;B.1.1.277;B.1.1.279;B.1.1.28;B.1.1.284…
B.1.1.391	SNP	610	28883	G->C	N	G204R	non-synonymous	111	111	1	109	AD.1;AD.2;AE.8;AP.1;B.1.1;B.1.1.1;B.1.1.10;B.1.1.138;B.1.1.153;B.1.1.157;B.1.1.170;B.1.1.171;B.1.1.176;B.1.1.189;B.1.1.191;B.1.1.194;B.1.1.196;B.1.1.198;B.1.1.207;B.1.1.214;B.1.1.216;B.1.1.217;B.1.1.219;B.1.1.220;B.1.1.222;B.1.1.227;B.1.1.232;B.1.1.237;B.1.1.240;B.1.1.241;B.1.1.25;B.1.1.253;B.1.1.255;B.1.1.258;B.1.1.263;B.1.1.269;B.1.1.27;B.1.1.272;B.1.1.273;B.1.1.277;B.1.1.279;B.1.1.28;B.1.1.284…
B.1.1.391	SNP	947	14408	C->T	RdRp	P316L	non-synonymous	110	111	0.990991	299	AB.1;AD.1;AD.2;AE.8;AP.1;B.1;B.1.1;B.1.1.1;B.1.1.10;B.1.1.138;B.1.1.153;B.1.1.157;B.1.1.170;B.1.1.171;B.1.1.176;B.1.1.189;B.1.1.191;B.1.1.194;B.1.1.196;B.1.1.198;B.1.1.207;B.1.1.214;B.1.1.216;B.1.1.217;B.1.1.219;B.1.1.220;B.1.1.222;B.1.1.227;B.1.1.232;B.1.1.237;B.1.1.240;B.1.1.241;B.1.1.25;B.1.1.253;B.1.1.255;B.1.1.258;B.1.1.263;B.1.1.269;B.1.1.27;B.1.1.272;B.1.1.273;B.1.1.277;B.1.1.279;B.1.1.28;…
B.1.1.391	SNP	1841	23403	A->G	S	D614G	non-synonymous	111	111	1	299	AB.1;AD.1;AD.2;AE.8;AP.1;B.1;B.1.1;B.1.1.1;B.1.1.10;B.1.1.138;B.1.1.153;B.1.1.157;B.1.1.170;B.1.1.171;B.1.1.176;B.1.1.189;B.1.1.191;B.1.1.194;B.1.1.196;B.1.1.198;B.1.1.207;B.1.1.214;B.1.1.216;B.1.1.217;B.1.1.219;B.1.1.220;B.1.1.222;B.1.1.227;B.1.1.232;B.1.1.237;B.1.1.240;B.1.1.241;B.1.1.25;B.1.1.253;B.1.1.255;B.1.1.258;B.1.1.263;B.1.1.269;B.1.1.27;B.1.1.272;B.1.1.273;B.1.1.277;B.1.1.279;B.1.1.28;…
B.1.1.391	deletion	218~229	29892~29903	AAAAAAAAAAAA->------------	UTR3	-	non-synonymous	87	111	0.783784	2	B.1.1.263;B.1.1.391
B.1.1.391	SNP	241	241	C->T	UTR5	R81C	non-synonymous	110	111	0.990991	299	AB.1;AD.1;AD.2;AE.8;AP.1;B.1;B.1.1;B.1.1.1;B.1.1.10;B.1.1.138;B.1.1.153;B.1.1.157;B.1.1.170;B.1.1.171;B.1.1.176;B.1.1.189;B.1.1.191;B.1.1.194;B.1.1.196;B.1.1.198;B.1.1.207;B.1.1.214;B.1.1.216;B.1.1.217;B.1.1.219;B.1.1.220;B.1.1.222;B.1.1.227;B.1.1.232;B.1.1.237;B.1.1.240;B.1.1.241;B.1.1.25;B.1.1.253;B.1.1.255;B.1.1.258;B.1.1.263;B.1.1.269;B.1.1.27;B.1.1.272;B.1.1.273;B.1.1.277;B.1.1.279;B.1.1.28;…
B.1.1.391	SNP	318	3037	C->T	nsp3	F106F	synonymous	108	111	0.972973	299	AB.1;AD.1;AD.2;AE.8;AP.1;B.1;B.1.1;B.1.1.1;B.1.1.10;B.1.1.138;B.1.1.153;B.1.1.157;B.1.1.170;B.1.1.171;B.1.1.176;B.1.1.189;B.1.1.191;B.1.1.194;B.1.1.196;B.1.1.198;B.1.1.207;B.1.1.214;B.1.1.216;B.1.1.217;B.1.1.219;B.1.1.220;B.1.1.222;B.1.1.227;B.1.1.232;B.1.1.237;B.1.1.240;B.1.1.241;B.1.1.25;B.1.1.253;B.1.1.255;B.1.1.258;B.1.1.263;B.1.1.269;B.1.1.27;B.1.1.272;B.1.1.273;B.1.1.277;B.1.1.279;B.1.1.28;…
B.1.1.391	SNP	4452	7171	T->C	nsp3	P1484P	synonymous	105	111	0.945946	1	B.1.1.391
B.1.1.4	SNP	608	28881	G->A	N	R203K	non-synonymous	223	223	1	109	AD.1;AD.2;AE.8;AP.1;B.1.1;B.1.1.1;B.1.1.10;B.1.1.138;B.1.1.153;B.1.1.157;B.1.1.170;B.1.1.171;B.1.1.176;B.1.1.189;B.1.1.191;B.1.1.194;B.1.1.196;B.1.1.198;B.1.1.207;B.1.1.214;B.1.1.216;B.1.1.217;B.1.1.219;B.1.1.220;B.1.1.222;B.1.1.227;B.1.1.232;B.1.1.237;B.1.1.240;B.1.1.241;B.1.1.25;B.1.1.253;B.1.1.255;B.1.1.258;B.1.1.263;B.1.1.269;B.1.1.27;B.1.1.272;B.1.1.273;B.1.1.277;B.1.1.279;B.1.1.28;B.1.1.284…
B.1.1.4	SNP	609	28882	G->A	N	R203R	synonymous	223	223	1	109	AD.1;AD.2;AE.8;AP.1;B.1.1;B.1.1.1;B.1.1.10;B.1.1.138;B.1.1.153;B.1.1.157;B.1.1.170;B.1.1.171;B.1.1.176;B.1.1.189;B.1.1.191;B.1.1.194;B.1.1.196;B.1.1.198;B.1.1.207;B.1.1.214;B.1.1.216;B.1.1.217;B.1.1.219;B.1.1.220;B.1.1.222;B.1.1.227;B.1.1.232;B.1.1.237;B.1.1.240;B.1.1.241;B.1.1.25;B.1.1.253;B.1.1.255;B.1.1.258;B.1.1.263;B.1.1.269;B.1.1.27;B.1.1.272;B.1.1.273;B.1.1.277;B.1.1.279;B.1.1.28;B.1.1.284…
B.1.1.4	SNP	610	28883	G->C	N	G204R	non-synonymous	223	223	1	109	AD.1;AD.2;AE.8;AP.1;B.1.1;B.1.1.1;B.1.1.10;B.1.1.138;B.1.1.153;B.1.1.157;B.1.1.170;B.1.1.171;B.1.1.176;B.1.1.189;B.1.1.191;B.1.1.194;B.1.1.196;B.1.1.198;B.1.1.207;B.1.1.214;B.1.1.216;B.1.1.217;B.1.1.219;B.1.1.220;B.1.1.222;B.1.1.227;B.1.1.232;B.1.1.237;B.1.1.240;B.1.1.241;B.1.1.25;B.1.1.253;B.1.1.255;B.1.1.258;B.1.1.263;B.1.1.269;B.1.1.27;B.1.1.272;B.1.1.273;B.1.1.277;B.1.1.279;B.1.1.28;B.1.1.284…
B.1.1.4	SNP	311	25703	C->T	ORF3a	P104L	non-synonymous	208	223	0.932735	2	B.1.1.4;B.1.526.1
B.1.1.4	SNP	947	14408	C->T	RdRp	P316L	non-synonymous	223	223	1	299	AB.1;AD.1;AD.2;AE.8;AP.1;B.1;B.1.1;B.1.1.1;B.1.1.10;B.1.1.138;B.1.1.153;B.1.1.157;B.1.1.170;B.1.1.171;B.1.1.176;B.1.1.189;B.1.1.191;B.1.1.194;B.1.1.196;B.1.1.198;B.1.1.207;B.1.1.214;B.1.1.216;B.1.1.217;B.1.1.219;B.1.1.220;B.1.1.222;B.1.1.227;B.1.1.232;B.1.1.237;B.1.1.240;B.1.1.241;B.1.1.25;B.1.1.253;B.1.1.255;B.1.1.258;B.1.1.263;B.1.1.269;B.1.1.27;B.1.1.272;B.1.1.273;B.1.1.277;B.1.1.279;B.1.1.28;…
B.1.1.4	SNP	1841	23403	A->G	S	D614G	non-synonymous	223	223	1	299	AB.1;AD.1;AD.2;AE.8;AP.1;B.1;B.1.1;B.1.1.1;B.1.1.10;B.1.1.138;B.1.1.153;B.1.1.157;B.1.1.170;B.1.1.171;B.1.1.176;B.1.1.189;B.1.1.191;B.1.1.194;B.1.1.196;B.1.1.198;B.1.1.207;B.1.1.214;B.1.1.216;B.1.1.217;B.1.1.219;B.1.1.220;B.1.1.222;B.1.1.227;B.1.1.232;B.1.1.237;B.1.1.240;B.1.1.241;B.1.1.25;B.1.1.253;B.1.1.255;B.1.1.258;B.1.1.263;B.1.1.269;B.1.1.27;B.1.1.272;B.1.1.273;B.1.1.277;B.1.1.279;B.1.1.28;…
B.1.1.4	deletion	163~229	29837~29903	CCATGTGATTTTAATAGCTTCTTAGGAGAATGACAAAAAAAAAAAAAAAAAAAAAAAAAAAAAAAAA->-------------------------------------------------------------------	UTR3	-	non-synonymous	216	223	0.96861	153	A.23.1;A.3;AB.1;AD.1;AD.2;B.1.1.1;B.1.1.10;B.1.1.138;B.1.1.153;B.1.1.170;B.1.1.171;B.1.1.176;B.1.1.191;B.1.1.196;B.1.1.198;B.1.1.207;B.1.1.217;B.1.1.219;B.1.1.220;B.1.1.227;B.1.1.232;B.1.1.240;B.1.1.241;B.1.1.253;B.1.1.255;B.1.1.269;B.1.1.272;B.1.1.277;B.1.1.279;B.1.1.286;B.1.1.288;B.1.1.294;B.1.1.297;B.1.1.298;B.1.1.301;B.1.1.302;B.1.1.303;B.1.1.304;B.1.1.305;B.1.1.307;B.1.1.309;B.1.1.310;B.1.1.…
B.1.1.4	SNP	241	241	C->T	UTR5	R81C	non-synonymous	223	223	1	299	AB.1;AD.1;AD.2;AE.8;AP.1;B.1;B.1.1;B.1.1.1;B.1.1.10;B.1.1.138;B.1.1.153;B.1.1.157;B.1.1.170;B.1.1.171;B.1.1.176;B.1.1.189;B.1.1.191;B.1.1.194;B.1.1.196;B.1.1.198;B.1.1.207;B.1.1.214;B.1.1.216;B.1.1.217;B.1.1.219;B.1.1.220;B.1.1.222;B.1.1.227;B.1.1.232;B.1.1.237;B.1.1.240;B.1.1.241;B.1.1.25;B.1.1.253;B.1.1.255;B.1.1.258;B.1.1.263;B.1.1.269;B.1.1.27;B.1.1.272;B.1.1.273;B.1.1.277;B.1.1.279;B.1.1.28;…
B.1.1.4	deletion	1~54	1~54	ATTAAAGGTTTATACCTTCCCAGGTAACAAACCAACCAACTTTCGATCTCTTGT->------------------------------------------------------	UTR5	-	non-synonymous	215	223	0.964126	173	A.23.1;A.3;AB.1;AD.1;AD.2;AE.8;B.1.1.1;B.1.1.10;B.1.1.138;B.1.1.153;B.1.1.157;B.1.1.170;B.1.1.171;B.1.1.176;B.1.1.191;B.1.1.196;B.1.1.198;B.1.1.207;B.1.1.217;B.1.1.219;B.1.1.220;B.1.1.227;B.1.1.232;B.1.1.240;B.1.1.241;B.1.1.253;B.1.1.255;B.1.1.269;B.1.1.272;B.1.1.277;B.1.1.279;B.1.1.286;B.1.1.288;B.1.1.294;B.1.1.297;B.1.1.298;B.1.1.301;B.1.1.302;B.1.1.303;B.1.1.304;B.1.1.305;B.1.1.307;B.1.1.309;B…
B.1.1.4	SNP	219	19839	T->C	endoRNAse	N73N	synonymous	223	223	1	12	B.1.1.220;B.1.1.222;B.1.1.288;B.1.1.289;B.1.1.291;B.1.1.317;B.1.1.4;B.1.1.464;B.1.1.464.1;B.1.1.519;B.1.1.74;R.1
B.1.1.4	SNP	327	18366	A->G	exonuclease	L109L	synonymous	223	223	1	1	B.1.1.4
B.1.1.4	SNP	749	18788	C->T	exonuclease	T250I	non-synonymous	223	223	1	1	B.1.1.4
B.1.1.4	SNP	435	21093	T->C	methyltransferase	S145S	synonymous	223	223	1	1	B.1.1.4
B.1.1.4	SNP	9	274	C->T	nsp1	S3S	synonymous	223	223	1	1	B.1.1.4
B.1.1.4	SNP	318	3037	C->T	nsp3	F106F	synonymous	223	223	1	299	AB.1;AD.1;AD.2;AE.8;AP.1;B.1;B.1.1;B.1.1.1;B.1.1.10;B.1.1.138;B.1.1.153;B.1.1.157;B.1.1.170;B.1.1.171;B.1.1.176;B.1.1.189;B.1.1.191;B.1.1.194;B.1.1.196;B.1.1.198;B.1.1.207;B.1.1.214;B.1.1.216;B.1.1.217;B.1.1.219;B.1.1.220;B.1.1.222;B.1.1.227;B.1.1.232;B.1.1.237;B.1.1.240;B.1.1.241;B.1.1.25;B.1.1.253;B.1.1.255;B.1.1.258;B.1.1.263;B.1.1.269;B.1.1.27;B.1.1.272;B.1.1.273;B.1.1.277;B.1.1.279;B.1.1.28;…
B.1.1.4	SNP	3676	6395	C->T	nsp3	L1226L	synonymous	223	223	1	1	B.1.1.4
B.1.1.4	SNP	319	12410	A->G	nsp8	I107V	non-synonymous	223	223	1	1	B.1.1.4
B.1.1.412	SNP	608	28881	G->A	N	R203K	non-synonymous	114	114	1	109	AD.1;AD.2;AE.8;AP.1;B.1.1;B.1.1.1;B.1.1.10;B.1.1.138;B.1.1.153;B.1.1.157;B.1.1.170;B.1.1.171;B.1.1.176;B.1.1.189;B.1.1.191;B.1.1.194;B.1.1.196;B.1.1.198;B.1.1.207;B.1.1.214;B.1.1.216;B.1.1.217;B.1.1.219;B.1.1.220;B.1.1.222;B.1.1.227;B.1.1.232;B.1.1.237;B.1.1.240;B.1.1.241;B.1.1.25;B.1.1.253;B.1.1.255;B.1.1.258;B.1.1.263;B.1.1.269;B.1.1.27;B.1.1.272;B.1.1.273;B.1.1.277;B.1.1.279;B.1.1.28;B.1.1.284…
B.1.1.412	SNP	609	28882	G->A	N	R203R	synonymous	114	114	1	109	AD.1;AD.2;AE.8;AP.1;B.1.1;B.1.1.1;B.1.1.10;B.1.1.138;B.1.1.153;B.1.1.157;B.1.1.170;B.1.1.171;B.1.1.176;B.1.1.189;B.1.1.191;B.1.1.194;B.1.1.196;B.1.1.198;B.1.1.207;B.1.1.214;B.1.1.216;B.1.1.217;B.1.1.219;B.1.1.220;B.1.1.222;B.1.1.227;B.1.1.232;B.1.1.237;B.1.1.240;B.1.1.241;B.1.1.25;B.1.1.253;B.1.1.255;B.1.1.258;B.1.1.263;B.1.1.269;B.1.1.27;B.1.1.272;B.1.1.273;B.1.1.277;B.1.1.279;B.1.1.28;B.1.1.284…
B.1.1.412	SNP	610	28883	G->C	N	G204R	non-synonymous	114	114	1	109	AD.1;AD.2;AE.8;AP.1;B.1.1;B.1.1.1;B.1.1.10;B.1.1.138;B.1.1.153;B.1.1.157;B.1.1.170;B.1.1.171;B.1.1.176;B.1.1.189;B.1.1.191;B.1.1.194;B.1.1.196;B.1.1.198;B.1.1.207;B.1.1.214;B.1.1.216;B.1.1.217;B.1.1.219;B.1.1.220;B.1.1.222;B.1.1.227;B.1.1.232;B.1.1.237;B.1.1.240;B.1.1.241;B.1.1.25;B.1.1.253;B.1.1.255;B.1.1.258;B.1.1.263;B.1.1.269;B.1.1.27;B.1.1.272;B.1.1.273;B.1.1.277;B.1.1.279;B.1.1.28;B.1.1.284…
B.1.1.412	SNP	947	14408	C->T	RdRp	P316L	non-synonymous	114	114	1	299	AB.1;AD.1;AD.2;AE.8;AP.1;B.1;B.1.1;B.1.1.1;B.1.1.10;B.1.1.138;B.1.1.153;B.1.1.157;B.1.1.170;B.1.1.171;B.1.1.176;B.1.1.189;B.1.1.191;B.1.1.194;B.1.1.196;B.1.1.198;B.1.1.207;B.1.1.214;B.1.1.216;B.1.1.217;B.1.1.219;B.1.1.220;B.1.1.222;B.1.1.227;B.1.1.232;B.1.1.237;B.1.1.240;B.1.1.241;B.1.1.25;B.1.1.253;B.1.1.255;B.1.1.258;B.1.1.263;B.1.1.269;B.1.1.27;B.1.1.272;B.1.1.273;B.1.1.277;B.1.1.279;B.1.1.28;…
B.1.1.412	SNP	1113	22675	C->T	S	S371S	synonymous	114	114	1	2	B.1.1.273;B.1.1.412
B.1.1.412	SNP	1841	23403	A->G	S	D614G	non-synonymous	114	114	1	299	AB.1;AD.1;AD.2;AE.8;AP.1;B.1;B.1.1;B.1.1.1;B.1.1.10;B.1.1.138;B.1.1.153;B.1.1.157;B.1.1.170;B.1.1.171;B.1.1.176;B.1.1.189;B.1.1.191;B.1.1.194;B.1.1.196;B.1.1.198;B.1.1.207;B.1.1.214;B.1.1.216;B.1.1.217;B.1.1.219;B.1.1.220;B.1.1.222;B.1.1.227;B.1.1.232;B.1.1.237;B.1.1.240;B.1.1.241;B.1.1.25;B.1.1.253;B.1.1.255;B.1.1.258;B.1.1.263;B.1.1.269;B.1.1.27;B.1.1.272;B.1.1.273;B.1.1.277;B.1.1.279;B.1.1.28;…
B.1.1.412	SNP	241	241	C->T	UTR5	R81C	non-synonymous	114	114	1	299	AB.1;AD.1;AD.2;AE.8;AP.1;B.1;B.1.1;B.1.1.1;B.1.1.10;B.1.1.138;B.1.1.153;B.1.1.157;B.1.1.170;B.1.1.171;B.1.1.176;B.1.1.189;B.1.1.191;B.1.1.194;B.1.1.196;B.1.1.198;B.1.1.207;B.1.1.214;B.1.1.216;B.1.1.217;B.1.1.219;B.1.1.220;B.1.1.222;B.1.1.227;B.1.1.232;B.1.1.237;B.1.1.240;B.1.1.241;B.1.1.25;B.1.1.253;B.1.1.255;B.1.1.258;B.1.1.263;B.1.1.269;B.1.1.27;B.1.1.272;B.1.1.273;B.1.1.277;B.1.1.279;B.1.1.28;…
B.1.1.412	SNP	318	3037	C->T	nsp3	F106F	synonymous	114	114	1	299	AB.1;AD.1;AD.2;AE.8;AP.1;B.1;B.1.1;B.1.1.1;B.1.1.10;B.1.1.138;B.1.1.153;B.1.1.157;B.1.1.170;B.1.1.171;B.1.1.176;B.1.1.189;B.1.1.191;B.1.1.194;B.1.1.196;B.1.1.198;B.1.1.207;B.1.1.214;B.1.1.216;B.1.1.217;B.1.1.219;B.1.1.220;B.1.1.222;B.1.1.227;B.1.1.232;B.1.1.237;B.1.1.240;B.1.1.241;B.1.1.25;B.1.1.253;B.1.1.255;B.1.1.258;B.1.1.263;B.1.1.269;B.1.1.27;B.1.1.272;B.1.1.273;B.1.1.277;B.1.1.279;B.1.1.28;…
B.1.1.412	SNP	475	11447	G->A	nsp6	D159N	non-synonymous	114	114	1	2	B.1.1.412;B.1.1.67
B.1.1.416	SNP	608	28881	G->A	N	R203K	non-synonymous	111	111	1	109	AD.1;AD.2;AE.8;AP.1;B.1.1;B.1.1.1;B.1.1.10;B.1.1.138;B.1.1.153;B.1.1.157;B.1.1.170;B.1.1.171;B.1.1.176;B.1.1.189;B.1.1.191;B.1.1.194;B.1.1.196;B.1.1.198;B.1.1.207;B.1.1.214;B.1.1.216;B.1.1.217;B.1.1.219;B.1.1.220;B.1.1.222;B.1.1.227;B.1.1.232;B.1.1.237;B.1.1.240;B.1.1.241;B.1.1.25;B.1.1.253;B.1.1.255;B.1.1.258;B.1.1.263;B.1.1.269;B.1.1.27;B.1.1.272;B.1.1.273;B.1.1.277;B.1.1.279;B.1.1.28;B.1.1.284…
B.1.1.416	SNP	609	28882	G->A	N	R203R	synonymous	111	111	1	109	AD.1;AD.2;AE.8;AP.1;B.1.1;B.1.1.1;B.1.1.10;B.1.1.138;B.1.1.153;B.1.1.157;B.1.1.170;B.1.1.171;B.1.1.176;B.1.1.189;B.1.1.191;B.1.1.194;B.1.1.196;B.1.1.198;B.1.1.207;B.1.1.214;B.1.1.216;B.1.1.217;B.1.1.219;B.1.1.220;B.1.1.222;B.1.1.227;B.1.1.232;B.1.1.237;B.1.1.240;B.1.1.241;B.1.1.25;B.1.1.253;B.1.1.255;B.1.1.258;B.1.1.263;B.1.1.269;B.1.1.27;B.1.1.272;B.1.1.273;B.1.1.277;B.1.1.279;B.1.1.28;B.1.1.284…
B.1.1.416	SNP	610	28883	G->C	N	G204R	non-synonymous	111	111	1	109	AD.1;AD.2;AE.8;AP.1;B.1.1;B.1.1.1;B.1.1.10;B.1.1.138;B.1.1.153;B.1.1.157;B.1.1.170;B.1.1.171;B.1.1.176;B.1.1.189;B.1.1.191;B.1.1.194;B.1.1.196;B.1.1.198;B.1.1.207;B.1.1.214;B.1.1.216;B.1.1.217;B.1.1.219;B.1.1.220;B.1.1.222;B.1.1.227;B.1.1.232;B.1.1.237;B.1.1.240;B.1.1.241;B.1.1.25;B.1.1.253;B.1.1.255;B.1.1.258;B.1.1.263;B.1.1.269;B.1.1.27;B.1.1.272;B.1.1.273;B.1.1.277;B.1.1.279;B.1.1.28;B.1.1.284…
B.1.1.416	SNP	668	26060	C->T	ORF3a	T223I	non-synonymous	106	111	0.954955	7	AB.1;AD.1;AD.2;B.1.1.216;B.1.1.416;B.1.1.433;B.1.36.27
B.1.1.416	SNP	947	14408	C->T	RdRp	P316L	non-synonymous	111	111	1	299	AB.1;AD.1;AD.2;AE.8;AP.1;B.1;B.1.1;B.1.1.1;B.1.1.10;B.1.1.138;B.1.1.153;B.1.1.157;B.1.1.170;B.1.1.171;B.1.1.176;B.1.1.189;B.1.1.191;B.1.1.194;B.1.1.196;B.1.1.198;B.1.1.207;B.1.1.214;B.1.1.216;B.1.1.217;B.1.1.219;B.1.1.220;B.1.1.222;B.1.1.227;B.1.1.232;B.1.1.237;B.1.1.240;B.1.1.241;B.1.1.25;B.1.1.253;B.1.1.255;B.1.1.258;B.1.1.263;B.1.1.269;B.1.1.27;B.1.1.272;B.1.1.273;B.1.1.277;B.1.1.279;B.1.1.28;…
B.1.1.416	SNP	1425	22987	C->T	S	A475A	synonymous	83	111	0.747748	1	B.1.1.416
B.1.1.416	SNP	1841	23403	A->G	S	D614G	non-synonymous	111	111	1	299	AB.1;AD.1;AD.2;AE.8;AP.1;B.1;B.1.1;B.1.1.1;B.1.1.10;B.1.1.138;B.1.1.153;B.1.1.157;B.1.1.170;B.1.1.171;B.1.1.176;B.1.1.189;B.1.1.191;B.1.1.194;B.1.1.196;B.1.1.198;B.1.1.207;B.1.1.214;B.1.1.216;B.1.1.217;B.1.1.219;B.1.1.220;B.1.1.222;B.1.1.227;B.1.1.232;B.1.1.237;B.1.1.240;B.1.1.241;B.1.1.25;B.1.1.253;B.1.1.255;B.1.1.258;B.1.1.263;B.1.1.269;B.1.1.27;B.1.1.272;B.1.1.273;B.1.1.277;B.1.1.279;B.1.1.28;…
B.1.1.416	SNP	241	241	C->T	UTR5	R81C	non-synonymous	111	111	1	299	AB.1;AD.1;AD.2;AE.8;AP.1;B.1;B.1.1;B.1.1.1;B.1.1.10;B.1.1.138;B.1.1.153;B.1.1.157;B.1.1.170;B.1.1.171;B.1.1.176;B.1.1.189;B.1.1.191;B.1.1.194;B.1.1.196;B.1.1.198;B.1.1.207;B.1.1.214;B.1.1.216;B.1.1.217;B.1.1.219;B.1.1.220;B.1.1.222;B.1.1.227;B.1.1.232;B.1.1.237;B.1.1.240;B.1.1.241;B.1.1.25;B.1.1.253;B.1.1.255;B.1.1.258;B.1.1.263;B.1.1.269;B.1.1.27;B.1.1.272;B.1.1.273;B.1.1.277;B.1.1.279;B.1.1.28;…
B.1.1.416	SNP	150	16386	C->T	helicase	C50C	synonymous	111	111	1	1	B.1.1.416
B.1.1.416	SNP	104	20762	C->T	methyltransferase	T35I	non-synonymous	108	111	0.972973	1	B.1.1.416
B.1.1.416	SNP	767	1572	C->T	nsp2	T256I	non-synonymous	86	111	0.774775	1	B.1.1.416
B.1.1.416	SNP	318	3037	C->T	nsp3	F106F	synonymous	111	111	1	299	AB.1;AD.1;AD.2;AE.8;AP.1;B.1;B.1.1;B.1.1.1;B.1.1.10;B.1.1.138;B.1.1.153;B.1.1.157;B.1.1.170;B.1.1.171;B.1.1.176;B.1.1.189;B.1.1.191;B.1.1.194;B.1.1.196;B.1.1.198;B.1.1.207;B.1.1.214;B.1.1.216;B.1.1.217;B.1.1.219;B.1.1.220;B.1.1.222;B.1.1.227;B.1.1.232;B.1.1.237;B.1.1.240;B.1.1.241;B.1.1.25;B.1.1.253;B.1.1.255;B.1.1.258;B.1.1.263;B.1.1.269;B.1.1.27;B.1.1.272;B.1.1.273;B.1.1.277;B.1.1.279;B.1.1.28;…
B.1.1.416	SNP	4271	6990	C->T	nsp3	S1424F	non-synonymous	87	111	0.783784	1	B.1.1.416
B.1.1.432	SNP	608	28881	G->A	N	R203K	non-synonymous	137	137	1	109	AD.1;AD.2;AE.8;AP.1;B.1.1;B.1.1.1;B.1.1.10;B.1.1.138;B.1.1.153;B.1.1.157;B.1.1.170;B.1.1.171;B.1.1.176;B.1.1.189;B.1.1.191;B.1.1.194;B.1.1.196;B.1.1.198;B.1.1.207;B.1.1.214;B.1.1.216;B.1.1.217;B.1.1.219;B.1.1.220;B.1.1.222;B.1.1.227;B.1.1.232;B.1.1.237;B.1.1.240;B.1.1.241;B.1.1.25;B.1.1.253;B.1.1.255;B.1.1.258;B.1.1.263;B.1.1.269;B.1.1.27;B.1.1.272;B.1.1.273;B.1.1.277;B.1.1.279;B.1.1.28;B.1.1.284…
B.1.1.432	SNP	609	28882	G->A	N	R203R	synonymous	136	137	0.992701	109	AD.1;AD.2;AE.8;AP.1;B.1.1;B.1.1.1;B.1.1.10;B.1.1.138;B.1.1.153;B.1.1.157;B.1.1.170;B.1.1.171;B.1.1.176;B.1.1.189;B.1.1.191;B.1.1.194;B.1.1.196;B.1.1.198;B.1.1.207;B.1.1.214;B.1.1.216;B.1.1.217;B.1.1.219;B.1.1.220;B.1.1.222;B.1.1.227;B.1.1.232;B.1.1.237;B.1.1.240;B.1.1.241;B.1.1.25;B.1.1.253;B.1.1.255;B.1.1.258;B.1.1.263;B.1.1.269;B.1.1.27;B.1.1.272;B.1.1.273;B.1.1.277;B.1.1.279;B.1.1.28;B.1.1.284…
B.1.1.432	SNP	610	28883	G->C	N	G204R	non-synonymous	136	137	0.992701	109	AD.1;AD.2;AE.8;AP.1;B.1.1;B.1.1.1;B.1.1.10;B.1.1.138;B.1.1.153;B.1.1.157;B.1.1.170;B.1.1.171;B.1.1.176;B.1.1.189;B.1.1.191;B.1.1.194;B.1.1.196;B.1.1.198;B.1.1.207;B.1.1.214;B.1.1.216;B.1.1.217;B.1.1.219;B.1.1.220;B.1.1.222;B.1.1.227;B.1.1.232;B.1.1.237;B.1.1.240;B.1.1.241;B.1.1.25;B.1.1.253;B.1.1.255;B.1.1.258;B.1.1.263;B.1.1.269;B.1.1.27;B.1.1.272;B.1.1.273;B.1.1.277;B.1.1.279;B.1.1.28;B.1.1.284…
B.1.1.432	SNP	1044	29317	T->C	N	D348D	synonymous	116	137	0.846715	1	B.1.1.432
B.1.1.432	SNP	221	25613	C->T	ORF3a	S74F	non-synonymous	103	137	0.751825	1	B.1.1.432
B.1.1.432	SNP	520	25912	G->T	ORF3a	G174C	non-synonymous	101	137	0.737226	1	B.1.1.432
B.1.1.432	SNP	852	14313	T->C	RdRp	D284D	synonymous	135	137	0.985401	1	B.1.1.432
B.1.1.432	SNP	947	14408	C->T	RdRp	P316L	non-synonymous	137	137	1	299	AB.1;AD.1;AD.2;AE.8;AP.1;B.1;B.1.1;B.1.1.1;B.1.1.10;B.1.1.138;B.1.1.153;B.1.1.157;B.1.1.170;B.1.1.171;B.1.1.176;B.1.1.189;B.1.1.191;B.1.1.194;B.1.1.196;B.1.1.198;B.1.1.207;B.1.1.214;B.1.1.216;B.1.1.217;B.1.1.219;B.1.1.220;B.1.1.222;B.1.1.227;B.1.1.232;B.1.1.237;B.1.1.240;B.1.1.241;B.1.1.25;B.1.1.253;B.1.1.255;B.1.1.258;B.1.1.263;B.1.1.269;B.1.1.27;B.1.1.272;B.1.1.273;B.1.1.277;B.1.1.279;B.1.1.28;…
B.1.1.432	SNP	1841	23403	A->G	S	D614G	non-synonymous	137	137	1	299	AB.1;AD.1;AD.2;AE.8;AP.1;B.1;B.1.1;B.1.1.1;B.1.1.10;B.1.1.138;B.1.1.153;B.1.1.157;B.1.1.170;B.1.1.171;B.1.1.176;B.1.1.189;B.1.1.191;B.1.1.194;B.1.1.196;B.1.1.198;B.1.1.207;B.1.1.214;B.1.1.216;B.1.1.217;B.1.1.219;B.1.1.220;B.1.1.222;B.1.1.227;B.1.1.232;B.1.1.237;B.1.1.240;B.1.1.241;B.1.1.25;B.1.1.253;B.1.1.255;B.1.1.258;B.1.1.263;B.1.1.269;B.1.1.27;B.1.1.272;B.1.1.273;B.1.1.277;B.1.1.279;B.1.1.28;…
B.1.1.432	SNP	241	241	C->T	UTR5	R81C	non-synonymous	137	137	1	299	AB.1;AD.1;AD.2;AE.8;AP.1;B.1;B.1.1;B.1.1.1;B.1.1.10;B.1.1.138;B.1.1.153;B.1.1.157;B.1.1.170;B.1.1.171;B.1.1.176;B.1.1.189;B.1.1.191;B.1.1.194;B.1.1.196;B.1.1.198;B.1.1.207;B.1.1.214;B.1.1.216;B.1.1.217;B.1.1.219;B.1.1.220;B.1.1.222;B.1.1.227;B.1.1.232;B.1.1.237;B.1.1.240;B.1.1.241;B.1.1.25;B.1.1.253;B.1.1.255;B.1.1.258;B.1.1.263;B.1.1.269;B.1.1.27;B.1.1.272;B.1.1.273;B.1.1.277;B.1.1.279;B.1.1.28;…
B.1.1.432	SNP	318	3037	C->T	nsp3	F106F	synonymous	137	137	1	299	AB.1;AD.1;AD.2;AE.8;AP.1;B.1;B.1.1;B.1.1.1;B.1.1.10;B.1.1.138;B.1.1.153;B.1.1.157;B.1.1.170;B.1.1.171;B.1.1.176;B.1.1.189;B.1.1.191;B.1.1.194;B.1.1.196;B.1.1.198;B.1.1.207;B.1.1.214;B.1.1.216;B.1.1.217;B.1.1.219;B.1.1.220;B.1.1.222;B.1.1.227;B.1.1.232;B.1.1.237;B.1.1.240;B.1.1.241;B.1.1.25;B.1.1.253;B.1.1.255;B.1.1.258;B.1.1.263;B.1.1.269;B.1.1.27;B.1.1.272;B.1.1.273;B.1.1.277;B.1.1.279;B.1.1.28;…
B.1.1.432	SNP	4266	6985	A->T	nsp3	L1422L	synonymous	137	137	1	1	B.1.1.432
B.1.1.432	SNP	765	9319	C->T	nsp4	F255F	synonymous	132	137	0.963504	1	B.1.1.432
B.1.1.432	SNP	321	12412	C->T	nsp8	I107I	synonymous	133	137	0.970803	1	B.1.1.432
B.1.1.433	SNP	429	26951	G->C	M	V143V	synonymous	419	421	0.995249	1	B.1.1.433
B.1.1.433	SNP	608	28881	G->A	N	R203K	non-synonymous	420	421	0.997625	109	AD.1;AD.2;AE.8;AP.1;B.1.1;B.1.1.1;B.1.1.10;B.1.1.138;B.1.1.153;B.1.1.157;B.1.1.170;B.1.1.171;B.1.1.176;B.1.1.189;B.1.1.191;B.1.1.194;B.1.1.196;B.1.1.198;B.1.1.207;B.1.1.214;B.1.1.216;B.1.1.217;B.1.1.219;B.1.1.220;B.1.1.222;B.1.1.227;B.1.1.232;B.1.1.237;B.1.1.240;B.1.1.241;B.1.1.25;B.1.1.253;B.1.1.255;B.1.1.258;B.1.1.263;B.1.1.269;B.1.1.27;B.1.1.272;B.1.1.273;B.1.1.277;B.1.1.279;B.1.1.28;B.1.1.284…
B.1.1.433	SNP	609	28882	G->A	N	R203R	synonymous	420	421	0.997625	109	AD.1;AD.2;AE.8;AP.1;B.1.1;B.1.1.1;B.1.1.10;B.1.1.138;B.1.1.153;B.1.1.157;B.1.1.170;B.1.1.171;B.1.1.176;B.1.1.189;B.1.1.191;B.1.1.194;B.1.1.196;B.1.1.198;B.1.1.207;B.1.1.214;B.1.1.216;B.1.1.217;B.1.1.219;B.1.1.220;B.1.1.222;B.1.1.227;B.1.1.232;B.1.1.237;B.1.1.240;B.1.1.241;B.1.1.25;B.1.1.253;B.1.1.255;B.1.1.258;B.1.1.263;B.1.1.269;B.1.1.27;B.1.1.272;B.1.1.273;B.1.1.277;B.1.1.279;B.1.1.28;B.1.1.284…
B.1.1.433	SNP	610	28883	G->C	N	G204R	non-synonymous	420	421	0.997625	109	AD.1;AD.2;AE.8;AP.1;B.1.1;B.1.1.1;B.1.1.10;B.1.1.138;B.1.1.153;B.1.1.157;B.1.1.170;B.1.1.171;B.1.1.176;B.1.1.189;B.1.1.191;B.1.1.194;B.1.1.196;B.1.1.198;B.1.1.207;B.1.1.214;B.1.1.216;B.1.1.217;B.1.1.219;B.1.1.220;B.1.1.222;B.1.1.227;B.1.1.232;B.1.1.237;B.1.1.240;B.1.1.241;B.1.1.25;B.1.1.253;B.1.1.255;B.1.1.258;B.1.1.263;B.1.1.269;B.1.1.27;B.1.1.272;B.1.1.273;B.1.1.277;B.1.1.279;B.1.1.28;B.1.1.284…
B.1.1.433	SNP	668	26060	C->T	ORF3a	T223I	non-synonymous	404	421	0.95962	7	AB.1;AD.1;AD.2;B.1.1.216;B.1.1.416;B.1.1.433;B.1.36.27
B.1.1.433	SNP	825	26217	G->T	ORF3a	L275F	non-synonymous	397	421	0.942993	1	B.1.1.433
B.1.1.433	SNP	7	27900	T->C	ORF8	F3L	non-synonymous	396	421	0.940618	1	B.1.1.433
B.1.1.433	SNP	947	14408	C->T	RdRp	P316L	non-synonymous	421	421	1	299	AB.1;AD.1;AD.2;AE.8;AP.1;B.1;B.1.1;B.1.1.1;B.1.1.10;B.1.1.138;B.1.1.153;B.1.1.157;B.1.1.170;B.1.1.171;B.1.1.176;B.1.1.189;B.1.1.191;B.1.1.194;B.1.1.196;B.1.1.198;B.1.1.207;B.1.1.214;B.1.1.216;B.1.1.217;B.1.1.219;B.1.1.220;B.1.1.222;B.1.1.227;B.1.1.232;B.1.1.237;B.1.1.240;B.1.1.241;B.1.1.25;B.1.1.253;B.1.1.255;B.1.1.258;B.1.1.263;B.1.1.269;B.1.1.27;B.1.1.272;B.1.1.273;B.1.1.277;B.1.1.279;B.1.1.28;…
B.1.1.433	SNP	1123	14584	G->A	RdRp	A375T	non-synonymous	413	421	0.980998	1	B.1.1.433
B.1.1.433	SNP	1344	14805	C->T	RdRp	Y448Y	synonymous	418	421	0.992874	7	A.2;A.2.2;B.1.1.433;B.28;B.39;B.40;B.41
B.1.1.433	SNP	1653	15114	T->C	RdRp	A551A	synonymous	416	421	0.988124	1	B.1.1.433
B.1.1.433	SNP	2387	15848	C->T	RdRp	T796I	non-synonymous	418	421	0.992874	2	B.1.1.253;B.1.1.433
B.1.1.433	SNP	1431	22993	C->G	S	S477R	non-synonymous	416	421	0.988124	1	B.1.1.433
B.1.1.433	SNP	1841	23403	A->G	S	D614G	non-synonymous	421	421	1	299	AB.1;AD.1;AD.2;AE.8;AP.1;B.1;B.1.1;B.1.1.1;B.1.1.10;B.1.1.138;B.1.1.153;B.1.1.157;B.1.1.170;B.1.1.171;B.1.1.176;B.1.1.189;B.1.1.191;B.1.1.194;B.1.1.196;B.1.1.198;B.1.1.207;B.1.1.214;B.1.1.216;B.1.1.217;B.1.1.219;B.1.1.220;B.1.1.222;B.1.1.227;B.1.1.232;B.1.1.237;B.1.1.240;B.1.1.241;B.1.1.25;B.1.1.253;B.1.1.255;B.1.1.258;B.1.1.263;B.1.1.269;B.1.1.27;B.1.1.272;B.1.1.273;B.1.1.277;B.1.1.279;B.1.1.28;…
B.1.1.433	SNP	2018	23580	G->C	S	S673T	non-synonymous	419	421	0.995249	1	B.1.1.433
B.1.1.433	SNP	2037	23599	T->A	S	N679K	non-synonymous	402	421	0.954869	1	B.1.1.433
B.1.1.433	deletion	163~229	29837~29903	CCATGTGATTTTAATAGCTTCTTAGGAGAATGACAAAAAAAAAAAAAAAAAAAAAAAAAAAAAAAAA->-------------------------------------------------------------------	UTR3	-	non-synonymous	406	421	0.964371	153	A.23.1;A.3;AB.1;AD.1;AD.2;B.1.1.1;B.1.1.10;B.1.1.138;B.1.1.153;B.1.1.170;B.1.1.171;B.1.1.176;B.1.1.191;B.1.1.196;B.1.1.198;B.1.1.207;B.1.1.217;B.1.1.219;B.1.1.220;B.1.1.227;B.1.1.232;B.1.1.240;B.1.1.241;B.1.1.253;B.1.1.255;B.1.1.269;B.1.1.272;B.1.1.277;B.1.1.279;B.1.1.286;B.1.1.288;B.1.1.294;B.1.1.297;B.1.1.298;B.1.1.301;B.1.1.302;B.1.1.303;B.1.1.304;B.1.1.305;B.1.1.307;B.1.1.309;B.1.1.310;B.1.1.…
B.1.1.433	SNP	241	241	C->T	UTR5	R81C	non-synonymous	421	421	1	299	AB.1;AD.1;AD.2;AE.8;AP.1;B.1;B.1.1;B.1.1.1;B.1.1.10;B.1.1.138;B.1.1.153;B.1.1.157;B.1.1.170;B.1.1.171;B.1.1.176;B.1.1.189;B.1.1.191;B.1.1.194;B.1.1.196;B.1.1.198;B.1.1.207;B.1.1.214;B.1.1.216;B.1.1.217;B.1.1.219;B.1.1.220;B.1.1.222;B.1.1.227;B.1.1.232;B.1.1.237;B.1.1.240;B.1.1.241;B.1.1.25;B.1.1.253;B.1.1.255;B.1.1.258;B.1.1.263;B.1.1.269;B.1.1.27;B.1.1.272;B.1.1.273;B.1.1.277;B.1.1.279;B.1.1.28;…
B.1.1.433	deletion	1~54	1~54	ATTAAAGGTTTATACCTTCCCAGGTAACAAACCAACCAACTTTCGATCTCTTGT->------------------------------------------------------	UTR5	-	non-synonymous	407	421	0.966746	173	A.23.1;A.3;AB.1;AD.1;AD.2;AE.8;B.1.1.1;B.1.1.10;B.1.1.138;B.1.1.153;B.1.1.157;B.1.1.170;B.1.1.171;B.1.1.176;B.1.1.191;B.1.1.196;B.1.1.198;B.1.1.207;B.1.1.217;B.1.1.219;B.1.1.220;B.1.1.227;B.1.1.232;B.1.1.240;B.1.1.241;B.1.1.253;B.1.1.255;B.1.1.269;B.1.1.272;B.1.1.277;B.1.1.279;B.1.1.286;B.1.1.288;B.1.1.294;B.1.1.297;B.1.1.298;B.1.1.301;B.1.1.302;B.1.1.303;B.1.1.304;B.1.1.305;B.1.1.307;B.1.1.309;B…
B.1.1.433	SNP	282	20940	G->T	methyltransferase	L94L	synonymous	418	421	0.992874	1	B.1.1.433
B.1.1.433	SNP	48	313	C->T	nsp1	L16L	synonymous	417	421	0.990499	11	AE.8;B.1.1.214;B.1.1.272;B.1.1.284;B.1.1.303;B.1.1.305;B.1.1.306;B.1.1.433;B.1.1.48;B.1.1.50;B.1.1.51
B.1.1.433	SNP	318	3037	C->T	nsp3	F106F	synonymous	421	421	1	299	AB.1;AD.1;AD.2;AE.8;AP.1;B.1;B.1.1;B.1.1.1;B.1.1.10;B.1.1.138;B.1.1.153;B.1.1.157;B.1.1.170;B.1.1.171;B.1.1.176;B.1.1.189;B.1.1.191;B.1.1.194;B.1.1.196;B.1.1.198;B.1.1.207;B.1.1.214;B.1.1.216;B.1.1.217;B.1.1.219;B.1.1.220;B.1.1.222;B.1.1.227;B.1.1.232;B.1.1.237;B.1.1.240;B.1.1.241;B.1.1.25;B.1.1.253;B.1.1.255;B.1.1.258;B.1.1.263;B.1.1.269;B.1.1.27;B.1.1.272;B.1.1.273;B.1.1.277;B.1.1.279;B.1.1.28;…
B.1.1.433	SNP	973	3692	G->T	nsp3	V325F	non-synonymous	399	421	0.947743	1	B.1.1.433
B.1.1.433	SNP	2288	5007	C->T	nsp3	T763M	non-synonymous	412	421	0.978622	1	B.1.1.433
B.1.1.433	SNP	149	11991	A->G	nsp7	E50G	non-synonymous	411	421	0.976247	1	B.1.1.433
B.1.1.434	SNP	608	28881	G->A	N	R203K	non-synonymous	803	806	0.996278	109	AD.1;AD.2;AE.8;AP.1;B.1.1;B.1.1.1;B.1.1.10;B.1.1.138;B.1.1.153;B.1.1.157;B.1.1.170;B.1.1.171;B.1.1.176;B.1.1.189;B.1.1.191;B.1.1.194;B.1.1.196;B.1.1.198;B.1.1.207;B.1.1.214;B.1.1.216;B.1.1.217;B.1.1.219;B.1.1.220;B.1.1.222;B.1.1.227;B.1.1.232;B.1.1.237;B.1.1.240;B.1.1.241;B.1.1.25;B.1.1.253;B.1.1.255;B.1.1.258;B.1.1.263;B.1.1.269;B.1.1.27;B.1.1.272;B.1.1.273;B.1.1.277;B.1.1.279;B.1.1.28;B.1.1.284…
B.1.1.434	SNP	609	28882	G->A	N	R203R	synonymous	803	806	0.996278	109	AD.1;AD.2;AE.8;AP.1;B.1.1;B.1.1.1;B.1.1.10;B.1.1.138;B.1.1.153;B.1.1.157;B.1.1.170;B.1.1.171;B.1.1.176;B.1.1.189;B.1.1.191;B.1.1.194;B.1.1.196;B.1.1.198;B.1.1.207;B.1.1.214;B.1.1.216;B.1.1.217;B.1.1.219;B.1.1.220;B.1.1.222;B.1.1.227;B.1.1.232;B.1.1.237;B.1.1.240;B.1.1.241;B.1.1.25;B.1.1.253;B.1.1.255;B.1.1.258;B.1.1.263;B.1.1.269;B.1.1.27;B.1.1.272;B.1.1.273;B.1.1.277;B.1.1.279;B.1.1.28;B.1.1.284…
B.1.1.434	SNP	610	28883	G->C	N	G204R	non-synonymous	803	806	0.996278	109	AD.1;AD.2;AE.8;AP.1;B.1.1;B.1.1.1;B.1.1.10;B.1.1.138;B.1.1.153;B.1.1.157;B.1.1.170;B.1.1.171;B.1.1.176;B.1.1.189;B.1.1.191;B.1.1.194;B.1.1.196;B.1.1.198;B.1.1.207;B.1.1.214;B.1.1.216;B.1.1.217;B.1.1.219;B.1.1.220;B.1.1.222;B.1.1.227;B.1.1.232;B.1.1.237;B.1.1.240;B.1.1.241;B.1.1.25;B.1.1.253;B.1.1.255;B.1.1.258;B.1.1.263;B.1.1.269;B.1.1.27;B.1.1.272;B.1.1.273;B.1.1.277;B.1.1.279;B.1.1.28;B.1.1.284…
B.1.1.434	SNP	677	26069	A->G	ORF3a	E226G	non-synonymous	805	806	0.998759	1	B.1.1.434
B.1.1.434	SNP	947	14408	C->T	RdRp	P316L	non-synonymous	806	806	1	299	AB.1;AD.1;AD.2;AE.8;AP.1;B.1;B.1.1;B.1.1.1;B.1.1.10;B.1.1.138;B.1.1.153;B.1.1.157;B.1.1.170;B.1.1.171;B.1.1.176;B.1.1.189;B.1.1.191;B.1.1.194;B.1.1.196;B.1.1.198;B.1.1.207;B.1.1.214;B.1.1.216;B.1.1.217;B.1.1.219;B.1.1.220;B.1.1.222;B.1.1.227;B.1.1.232;B.1.1.237;B.1.1.240;B.1.1.241;B.1.1.25;B.1.1.253;B.1.1.255;B.1.1.258;B.1.1.263;B.1.1.269;B.1.1.27;B.1.1.272;B.1.1.273;B.1.1.277;B.1.1.279;B.1.1.28;…
B.1.1.434	SNP	1841	23403	A->G	S	D614G	non-synonymous	806	806	1	299	AB.1;AD.1;AD.2;AE.8;AP.1;B.1;B.1.1;B.1.1.1;B.1.1.10;B.1.1.138;B.1.1.153;B.1.1.157;B.1.1.170;B.1.1.171;B.1.1.176;B.1.1.189;B.1.1.191;B.1.1.194;B.1.1.196;B.1.1.198;B.1.1.207;B.1.1.214;B.1.1.216;B.1.1.217;B.1.1.219;B.1.1.220;B.1.1.222;B.1.1.227;B.1.1.232;B.1.1.237;B.1.1.240;B.1.1.241;B.1.1.25;B.1.1.253;B.1.1.255;B.1.1.258;B.1.1.263;B.1.1.269;B.1.1.27;B.1.1.272;B.1.1.273;B.1.1.277;B.1.1.279;B.1.1.28;…
B.1.1.434	SNP	241	241	C->T	UTR5	R81C	non-synonymous	806	806	1	299	AB.1;AD.1;AD.2;AE.8;AP.1;B.1;B.1.1;B.1.1.1;B.1.1.10;B.1.1.138;B.1.1.153;B.1.1.157;B.1.1.170;B.1.1.171;B.1.1.176;B.1.1.189;B.1.1.191;B.1.1.194;B.1.1.196;B.1.1.198;B.1.1.207;B.1.1.214;B.1.1.216;B.1.1.217;B.1.1.219;B.1.1.220;B.1.1.222;B.1.1.227;B.1.1.232;B.1.1.237;B.1.1.240;B.1.1.241;B.1.1.25;B.1.1.253;B.1.1.255;B.1.1.258;B.1.1.263;B.1.1.269;B.1.1.27;B.1.1.272;B.1.1.273;B.1.1.277;B.1.1.279;B.1.1.28;…
B.1.1.434	SNP	309	18348	C->T	exonuclease	T103T	synonymous	804	806	0.997519	1	B.1.1.434
B.1.1.434	SNP	886	17122	G->T	helicase	A296S	non-synonymous	805	806	0.998759	1	B.1.1.434
B.1.1.434	SNP	1537	2342	A->G	nsp2	I513V	non-synonymous	805	806	0.998759	1	B.1.1.434
B.1.1.434	SNP	131	936	C->T	nsp2	T44I	non-synonymous	805	806	0.998759	2	B.1.1.304;B.1.1.434
B.1.1.434	SNP	318	3037	C->T	nsp3	F106F	synonymous	805	806	0.998759	299	AB.1;AD.1;AD.2;AE.8;AP.1;B.1;B.1.1;B.1.1.1;B.1.1.10;B.1.1.138;B.1.1.153;B.1.1.157;B.1.1.170;B.1.1.171;B.1.1.176;B.1.1.189;B.1.1.191;B.1.1.194;B.1.1.196;B.1.1.198;B.1.1.207;B.1.1.214;B.1.1.216;B.1.1.217;B.1.1.219;B.1.1.220;B.1.1.222;B.1.1.227;B.1.1.232;B.1.1.237;B.1.1.240;B.1.1.241;B.1.1.25;B.1.1.253;B.1.1.255;B.1.1.258;B.1.1.263;B.1.1.269;B.1.1.27;B.1.1.272;B.1.1.273;B.1.1.277;B.1.1.279;B.1.1.28;…
B.1.1.434	SNP	540	3259	G->T	nsp3	Q180H	non-synonymous	805	806	0.998759	2	B.1.1.304;B.1.1.434
B.1.1.434	SNP	619	11591	C->T	nsp6	L207F	non-synonymous	805	806	0.998759	1	B.1.1.434
B.1.1.44	SNP	608	28881	G->A	N	R203K	non-synonymous	220	220	1	109	AD.1;AD.2;AE.8;AP.1;B.1.1;B.1.1.1;B.1.1.10;B.1.1.138;B.1.1.153;B.1.1.157;B.1.1.170;B.1.1.171;B.1.1.176;B.1.1.189;B.1.1.191;B.1.1.194;B.1.1.196;B.1.1.198;B.1.1.207;B.1.1.214;B.1.1.216;B.1.1.217;B.1.1.219;B.1.1.220;B.1.1.222;B.1.1.227;B.1.1.232;B.1.1.237;B.1.1.240;B.1.1.241;B.1.1.25;B.1.1.253;B.1.1.255;B.1.1.258;B.1.1.263;B.1.1.269;B.1.1.27;B.1.1.272;B.1.1.273;B.1.1.277;B.1.1.279;B.1.1.28;B.1.1.284…
B.1.1.44	SNP	609	28882	G->A	N	R203R	synonymous	220	220	1	109	AD.1;AD.2;AE.8;AP.1;B.1.1;B.1.1.1;B.1.1.10;B.1.1.138;B.1.1.153;B.1.1.157;B.1.1.170;B.1.1.171;B.1.1.176;B.1.1.189;B.1.1.191;B.1.1.194;B.1.1.196;B.1.1.198;B.1.1.207;B.1.1.214;B.1.1.216;B.1.1.217;B.1.1.219;B.1.1.220;B.1.1.222;B.1.1.227;B.1.1.232;B.1.1.237;B.1.1.240;B.1.1.241;B.1.1.25;B.1.1.253;B.1.1.255;B.1.1.258;B.1.1.263;B.1.1.269;B.1.1.27;B.1.1.272;B.1.1.273;B.1.1.277;B.1.1.279;B.1.1.28;B.1.1.284…
B.1.1.44	SNP	610	28883	G->C	N	G204R	non-synonymous	220	220	1	109	AD.1;AD.2;AE.8;AP.1;B.1.1;B.1.1.1;B.1.1.10;B.1.1.138;B.1.1.153;B.1.1.157;B.1.1.170;B.1.1.171;B.1.1.176;B.1.1.189;B.1.1.191;B.1.1.194;B.1.1.196;B.1.1.198;B.1.1.207;B.1.1.214;B.1.1.216;B.1.1.217;B.1.1.219;B.1.1.220;B.1.1.222;B.1.1.227;B.1.1.232;B.1.1.237;B.1.1.240;B.1.1.241;B.1.1.25;B.1.1.253;B.1.1.255;B.1.1.258;B.1.1.263;B.1.1.269;B.1.1.27;B.1.1.272;B.1.1.273;B.1.1.277;B.1.1.279;B.1.1.28;B.1.1.284…
B.1.1.44	SNP	611	28884	G->T	N	G204V	non-synonymous	220	220	1	2	B.1.1.153;B.1.1.44
B.1.1.44	SNP	947	14408	C->T	RdRp	P316L	non-synonymous	220	220	1	299	AB.1;AD.1;AD.2;AE.8;AP.1;B.1;B.1.1;B.1.1.1;B.1.1.10;B.1.1.138;B.1.1.153;B.1.1.157;B.1.1.170;B.1.1.171;B.1.1.176;B.1.1.189;B.1.1.191;B.1.1.194;B.1.1.196;B.1.1.198;B.1.1.207;B.1.1.214;B.1.1.216;B.1.1.217;B.1.1.219;B.1.1.220;B.1.1.222;B.1.1.227;B.1.1.232;B.1.1.237;B.1.1.240;B.1.1.241;B.1.1.25;B.1.1.253;B.1.1.255;B.1.1.258;B.1.1.263;B.1.1.269;B.1.1.27;B.1.1.272;B.1.1.273;B.1.1.277;B.1.1.279;B.1.1.28;…
B.1.1.44	SNP	1841	23403	A->G	S	D614G	non-synonymous	220	220	1	299	AB.1;AD.1;AD.2;AE.8;AP.1;B.1;B.1.1;B.1.1.1;B.1.1.10;B.1.1.138;B.1.1.153;B.1.1.157;B.1.1.170;B.1.1.171;B.1.1.176;B.1.1.189;B.1.1.191;B.1.1.194;B.1.1.196;B.1.1.198;B.1.1.207;B.1.1.214;B.1.1.216;B.1.1.217;B.1.1.219;B.1.1.220;B.1.1.222;B.1.1.227;B.1.1.232;B.1.1.237;B.1.1.240;B.1.1.241;B.1.1.25;B.1.1.253;B.1.1.255;B.1.1.258;B.1.1.263;B.1.1.269;B.1.1.27;B.1.1.272;B.1.1.273;B.1.1.277;B.1.1.279;B.1.1.28;…
B.1.1.44	deletion	163~229	29837~29903	CCATGTGATTTTAATAGCTTCTTAGGAGAATGACAAAAAAAAAAAAAAAAAAAAAAAAAAAAAAAAA->-------------------------------------------------------------------	UTR3	-	non-synonymous	207	220	0.940909	153	A.23.1;A.3;AB.1;AD.1;AD.2;B.1.1.1;B.1.1.10;B.1.1.138;B.1.1.153;B.1.1.170;B.1.1.171;B.1.1.176;B.1.1.191;B.1.1.196;B.1.1.198;B.1.1.207;B.1.1.217;B.1.1.219;B.1.1.220;B.1.1.227;B.1.1.232;B.1.1.240;B.1.1.241;B.1.1.253;B.1.1.255;B.1.1.269;B.1.1.272;B.1.1.277;B.1.1.279;B.1.1.286;B.1.1.288;B.1.1.294;B.1.1.297;B.1.1.298;B.1.1.301;B.1.1.302;B.1.1.303;B.1.1.304;B.1.1.305;B.1.1.307;B.1.1.309;B.1.1.310;B.1.1.…
B.1.1.44	SNP	241	241	C->T	UTR5	R81C	non-synonymous	220	220	1	299	AB.1;AD.1;AD.2;AE.8;AP.1;B.1;B.1.1;B.1.1.1;B.1.1.10;B.1.1.138;B.1.1.153;B.1.1.157;B.1.1.170;B.1.1.171;B.1.1.176;B.1.1.189;B.1.1.191;B.1.1.194;B.1.1.196;B.1.1.198;B.1.1.207;B.1.1.214;B.1.1.216;B.1.1.217;B.1.1.219;B.1.1.220;B.1.1.222;B.1.1.227;B.1.1.232;B.1.1.237;B.1.1.240;B.1.1.241;B.1.1.25;B.1.1.253;B.1.1.255;B.1.1.258;B.1.1.263;B.1.1.269;B.1.1.27;B.1.1.272;B.1.1.273;B.1.1.277;B.1.1.279;B.1.1.28;…
B.1.1.44	deletion	1~54	1~54	ATTAAAGGTTTATACCTTCCCAGGTAACAAACCAACCAACTTTCGATCTCTTGT->------------------------------------------------------	UTR5	-	non-synonymous	208	220	0.945455	173	A.23.1;A.3;AB.1;AD.1;AD.2;AE.8;B.1.1.1;B.1.1.10;B.1.1.138;B.1.1.153;B.1.1.157;B.1.1.170;B.1.1.171;B.1.1.176;B.1.1.191;B.1.1.196;B.1.1.198;B.1.1.207;B.1.1.217;B.1.1.219;B.1.1.220;B.1.1.227;B.1.1.232;B.1.1.240;B.1.1.241;B.1.1.253;B.1.1.255;B.1.1.269;B.1.1.272;B.1.1.277;B.1.1.279;B.1.1.286;B.1.1.288;B.1.1.294;B.1.1.297;B.1.1.298;B.1.1.301;B.1.1.302;B.1.1.303;B.1.1.304;B.1.1.305;B.1.1.307;B.1.1.309;B…
B.1.1.44	SNP	644	21302	C->T	methyltransferase	P215L	non-synonymous	173	220	0.786364	1	B.1.1.44
B.1.1.44	SNP	646	21304	C->A	methyltransferase	R216S	non-synonymous	176	220	0.8	1	B.1.1.44
B.1.1.44	SNP	647	21305	G->A	methyltransferase	R216H	non-synonymous	176	220	0.8	1	B.1.1.44
B.1.1.44	SNP	318	3037	C->T	nsp3	F106F	synonymous	220	220	1	299	AB.1;AD.1;AD.2;AE.8;AP.1;B.1;B.1.1;B.1.1.1;B.1.1.10;B.1.1.138;B.1.1.153;B.1.1.157;B.1.1.170;B.1.1.171;B.1.1.176;B.1.1.189;B.1.1.191;B.1.1.194;B.1.1.196;B.1.1.198;B.1.1.207;B.1.1.214;B.1.1.216;B.1.1.217;B.1.1.219;B.1.1.220;B.1.1.222;B.1.1.227;B.1.1.232;B.1.1.237;B.1.1.240;B.1.1.241;B.1.1.25;B.1.1.253;B.1.1.255;B.1.1.258;B.1.1.263;B.1.1.269;B.1.1.27;B.1.1.272;B.1.1.273;B.1.1.277;B.1.1.279;B.1.1.28;…
B.1.1.44	SNP	1936	4655	C->T	nsp3	R646W	non-synonymous	171	220	0.777273	1	B.1.1.44
B.1.1.44	SNP	2586	5305	G->A	nsp3	L862L	synonymous	175	220	0.795455	1	B.1.1.44
B.1.1.44	SNP	3239	5958	A->G	nsp3	N1080S	non-synonymous	174	220	0.790909	1	B.1.1.44
B.1.1.448	SNP	608	28881	G->A	N	R203K	non-synonymous	193	193	1	109	AD.1;AD.2;AE.8;AP.1;B.1.1;B.1.1.1;B.1.1.10;B.1.1.138;B.1.1.153;B.1.1.157;B.1.1.170;B.1.1.171;B.1.1.176;B.1.1.189;B.1.1.191;B.1.1.194;B.1.1.196;B.1.1.198;B.1.1.207;B.1.1.214;B.1.1.216;B.1.1.217;B.1.1.219;B.1.1.220;B.1.1.222;B.1.1.227;B.1.1.232;B.1.1.237;B.1.1.240;B.1.1.241;B.1.1.25;B.1.1.253;B.1.1.255;B.1.1.258;B.1.1.263;B.1.1.269;B.1.1.27;B.1.1.272;B.1.1.273;B.1.1.277;B.1.1.279;B.1.1.28;B.1.1.284…
B.1.1.448	SNP	609	28882	G->A	N	R203R	synonymous	193	193	1	109	AD.1;AD.2;AE.8;AP.1;B.1.1;B.1.1.1;B.1.1.10;B.1.1.138;B.1.1.153;B.1.1.157;B.1.1.170;B.1.1.171;B.1.1.176;B.1.1.189;B.1.1.191;B.1.1.194;B.1.1.196;B.1.1.198;B.1.1.207;B.1.1.214;B.1.1.216;B.1.1.217;B.1.1.219;B.1.1.220;B.1.1.222;B.1.1.227;B.1.1.232;B.1.1.237;B.1.1.240;B.1.1.241;B.1.1.25;B.1.1.253;B.1.1.255;B.1.1.258;B.1.1.263;B.1.1.269;B.1.1.27;B.1.1.272;B.1.1.273;B.1.1.277;B.1.1.279;B.1.1.28;B.1.1.284…
B.1.1.448	SNP	610	28883	G->C	N	G204R	non-synonymous	193	193	1	109	AD.1;AD.2;AE.8;AP.1;B.1.1;B.1.1.1;B.1.1.10;B.1.1.138;B.1.1.153;B.1.1.157;B.1.1.170;B.1.1.171;B.1.1.176;B.1.1.189;B.1.1.191;B.1.1.194;B.1.1.196;B.1.1.198;B.1.1.207;B.1.1.214;B.1.1.216;B.1.1.217;B.1.1.219;B.1.1.220;B.1.1.222;B.1.1.227;B.1.1.232;B.1.1.237;B.1.1.240;B.1.1.241;B.1.1.25;B.1.1.253;B.1.1.255;B.1.1.258;B.1.1.263;B.1.1.269;B.1.1.27;B.1.1.272;B.1.1.273;B.1.1.277;B.1.1.279;B.1.1.28;B.1.1.284…
B.1.1.448	SNP	378	25770	G->T	ORF3a	R126S	non-synonymous	102	193	0.528497	2	B.1.1.448;B.1.1.54
B.1.1.448	SNP	947	14408	C->T	RdRp	P316L	non-synonymous	193	193	1	299	AB.1;AD.1;AD.2;AE.8;AP.1;B.1;B.1.1;B.1.1.1;B.1.1.10;B.1.1.138;B.1.1.153;B.1.1.157;B.1.1.170;B.1.1.171;B.1.1.176;B.1.1.189;B.1.1.191;B.1.1.194;B.1.1.196;B.1.1.198;B.1.1.207;B.1.1.214;B.1.1.216;B.1.1.217;B.1.1.219;B.1.1.220;B.1.1.222;B.1.1.227;B.1.1.232;B.1.1.237;B.1.1.240;B.1.1.241;B.1.1.25;B.1.1.253;B.1.1.255;B.1.1.258;B.1.1.263;B.1.1.269;B.1.1.27;B.1.1.272;B.1.1.273;B.1.1.277;B.1.1.279;B.1.1.28;…
B.1.1.448	SNP	1841	23403	A->G	S	D614G	non-synonymous	193	193	1	299	AB.1;AD.1;AD.2;AE.8;AP.1;B.1;B.1.1;B.1.1.1;B.1.1.10;B.1.1.138;B.1.1.153;B.1.1.157;B.1.1.170;B.1.1.171;B.1.1.176;B.1.1.189;B.1.1.191;B.1.1.194;B.1.1.196;B.1.1.198;B.1.1.207;B.1.1.214;B.1.1.216;B.1.1.217;B.1.1.219;B.1.1.220;B.1.1.222;B.1.1.227;B.1.1.232;B.1.1.237;B.1.1.240;B.1.1.241;B.1.1.25;B.1.1.253;B.1.1.255;B.1.1.258;B.1.1.263;B.1.1.269;B.1.1.27;B.1.1.272;B.1.1.273;B.1.1.277;B.1.1.279;B.1.1.28;…
B.1.1.448	SNP	47	29721	C->T	UTR3	T16I	non-synonymous	188	193	0.974093	2	B.1.1.448;B.1.1.54
B.1.1.448	SNP	241	241	C->T	UTR5	R81C	non-synonymous	193	193	1	299	AB.1;AD.1;AD.2;AE.8;AP.1;B.1;B.1.1;B.1.1.1;B.1.1.10;B.1.1.138;B.1.1.153;B.1.1.157;B.1.1.170;B.1.1.171;B.1.1.176;B.1.1.189;B.1.1.191;B.1.1.194;B.1.1.196;B.1.1.198;B.1.1.207;B.1.1.214;B.1.1.216;B.1.1.217;B.1.1.219;B.1.1.220;B.1.1.222;B.1.1.227;B.1.1.232;B.1.1.237;B.1.1.240;B.1.1.241;B.1.1.25;B.1.1.253;B.1.1.255;B.1.1.258;B.1.1.263;B.1.1.269;B.1.1.27;B.1.1.272;B.1.1.273;B.1.1.277;B.1.1.279;B.1.1.28;…
B.1.1.448	SNP	318	3037	C->T	nsp3	F106F	synonymous	193	193	1	299	AB.1;AD.1;AD.2;AE.8;AP.1;B.1;B.1.1;B.1.1.1;B.1.1.10;B.1.1.138;B.1.1.153;B.1.1.157;B.1.1.170;B.1.1.171;B.1.1.176;B.1.1.189;B.1.1.191;B.1.1.194;B.1.1.196;B.1.1.198;B.1.1.207;B.1.1.214;B.1.1.216;B.1.1.217;B.1.1.219;B.1.1.220;B.1.1.222;B.1.1.227;B.1.1.232;B.1.1.237;B.1.1.240;B.1.1.241;B.1.1.25;B.1.1.253;B.1.1.255;B.1.1.258;B.1.1.263;B.1.1.269;B.1.1.27;B.1.1.272;B.1.1.273;B.1.1.277;B.1.1.279;B.1.1.28;…
B.1.1.448	SNP	412	12503	T->C	nsp8	Y138H	non-synonymous	192	193	0.994819	2	B.1.1.448;B.1.1.54
B.1.1.464	SNP	608	28881	G->A	N	R203K	non-synonymous	190	191	0.994764	109	AD.1;AD.2;AE.8;AP.1;B.1.1;B.1.1.1;B.1.1.10;B.1.1.138;B.1.1.153;B.1.1.157;B.1.1.170;B.1.1.171;B.1.1.176;B.1.1.189;B.1.1.191;B.1.1.194;B.1.1.196;B.1.1.198;B.1.1.207;B.1.1.214;B.1.1.216;B.1.1.217;B.1.1.219;B.1.1.220;B.1.1.222;B.1.1.227;B.1.1.232;B.1.1.237;B.1.1.240;B.1.1.241;B.1.1.25;B.1.1.253;B.1.1.255;B.1.1.258;B.1.1.263;B.1.1.269;B.1.1.27;B.1.1.272;B.1.1.273;B.1.1.277;B.1.1.279;B.1.1.28;B.1.1.284…
B.1.1.464	SNP	609	28882	G->A	N	R203R	synonymous	190	191	0.994764	109	AD.1;AD.2;AE.8;AP.1;B.1.1;B.1.1.1;B.1.1.10;B.1.1.138;B.1.1.153;B.1.1.157;B.1.1.170;B.1.1.171;B.1.1.176;B.1.1.189;B.1.1.191;B.1.1.194;B.1.1.196;B.1.1.198;B.1.1.207;B.1.1.214;B.1.1.216;B.1.1.217;B.1.1.219;B.1.1.220;B.1.1.222;B.1.1.227;B.1.1.232;B.1.1.237;B.1.1.240;B.1.1.241;B.1.1.25;B.1.1.253;B.1.1.255;B.1.1.258;B.1.1.263;B.1.1.269;B.1.1.27;B.1.1.272;B.1.1.273;B.1.1.277;B.1.1.279;B.1.1.28;B.1.1.284…
B.1.1.464	SNP	610	28883	G->C	N	G204R	non-synonymous	190	191	0.994764	109	AD.1;AD.2;AE.8;AP.1;B.1.1;B.1.1.1;B.1.1.10;B.1.1.138;B.1.1.153;B.1.1.157;B.1.1.170;B.1.1.171;B.1.1.176;B.1.1.189;B.1.1.191;B.1.1.194;B.1.1.196;B.1.1.198;B.1.1.207;B.1.1.214;B.1.1.216;B.1.1.217;B.1.1.219;B.1.1.220;B.1.1.222;B.1.1.227;B.1.1.232;B.1.1.237;B.1.1.240;B.1.1.241;B.1.1.25;B.1.1.253;B.1.1.255;B.1.1.258;B.1.1.263;B.1.1.269;B.1.1.27;B.1.1.272;B.1.1.273;B.1.1.277;B.1.1.279;B.1.1.28;B.1.1.284…
B.1.1.464	SNP	947	14408	C->T	RdRp	P316L	non-synonymous	181	191	0.947644	299	AB.1;AD.1;AD.2;AE.8;AP.1;B.1;B.1.1;B.1.1.1;B.1.1.10;B.1.1.138;B.1.1.153;B.1.1.157;B.1.1.170;B.1.1.171;B.1.1.176;B.1.1.189;B.1.1.191;B.1.1.194;B.1.1.196;B.1.1.198;B.1.1.207;B.1.1.214;B.1.1.216;B.1.1.217;B.1.1.219;B.1.1.220;B.1.1.222;B.1.1.227;B.1.1.232;B.1.1.237;B.1.1.240;B.1.1.241;B.1.1.25;B.1.1.253;B.1.1.255;B.1.1.258;B.1.1.263;B.1.1.269;B.1.1.27;B.1.1.272;B.1.1.273;B.1.1.277;B.1.1.279;B.1.1.28;…
B.1.1.464	SNP	1841	23403	A->G	S	D614G	non-synonymous	191	191	1	299	AB.1;AD.1;AD.2;AE.8;AP.1;B.1;B.1.1;B.1.1.1;B.1.1.10;B.1.1.138;B.1.1.153;B.1.1.157;B.1.1.170;B.1.1.171;B.1.1.176;B.1.1.189;B.1.1.191;B.1.1.194;B.1.1.196;B.1.1.198;B.1.1.207;B.1.1.214;B.1.1.216;B.1.1.217;B.1.1.219;B.1.1.220;B.1.1.222;B.1.1.227;B.1.1.232;B.1.1.237;B.1.1.240;B.1.1.241;B.1.1.25;B.1.1.253;B.1.1.255;B.1.1.258;B.1.1.263;B.1.1.269;B.1.1.27;B.1.1.272;B.1.1.273;B.1.1.277;B.1.1.279;B.1.1.28;…
B.1.1.464	SNP	2145	23707	C->T	S	P715P	synonymous	183	191	0.958115	2	B.1.1.464;B.1.1.464.1
B.1.1.464	SNP	95	29769	C->T	UTR3	T32I	non-synonymous	144	191	0.753927	1	B.1.1.464
B.1.1.464	SNP	241	241	C->T	UTR5	R81C	non-synonymous	190	191	0.994764	299	AB.1;AD.1;AD.2;AE.8;AP.1;B.1;B.1.1;B.1.1.1;B.1.1.10;B.1.1.138;B.1.1.153;B.1.1.157;B.1.1.170;B.1.1.171;B.1.1.176;B.1.1.189;B.1.1.191;B.1.1.194;B.1.1.196;B.1.1.198;B.1.1.207;B.1.1.214;B.1.1.216;B.1.1.217;B.1.1.219;B.1.1.220;B.1.1.222;B.1.1.227;B.1.1.232;B.1.1.237;B.1.1.240;B.1.1.241;B.1.1.25;B.1.1.253;B.1.1.255;B.1.1.258;B.1.1.263;B.1.1.269;B.1.1.27;B.1.1.272;B.1.1.273;B.1.1.277;B.1.1.279;B.1.1.28;…
B.1.1.464	SNP	219	19839	T->C	endoRNAse	N73N	synonymous	182	191	0.95288	12	B.1.1.220;B.1.1.222;B.1.1.288;B.1.1.289;B.1.1.291;B.1.1.317;B.1.1.4;B.1.1.464;B.1.1.464.1;B.1.1.519;B.1.1.74;R.1
B.1.1.464	SNP	757	1562	T->C	nsp2	C253R	non-synonymous	118	191	0.617801	1	B.1.1.464
B.1.1.464	SNP	1230	2035	G->T	nsp2	L410F	non-synonymous	135	191	0.706806	2	B.1.1.464;B.1.36.9
B.1.1.464	SNP	318	3037	C->T	nsp3	F106F	synonymous	191	191	1	299	AB.1;AD.1;AD.2;AE.8;AP.1;B.1;B.1.1;B.1.1.1;B.1.1.10;B.1.1.138;B.1.1.153;B.1.1.157;B.1.1.170;B.1.1.171;B.1.1.176;B.1.1.189;B.1.1.191;B.1.1.194;B.1.1.196;B.1.1.198;B.1.1.207;B.1.1.214;B.1.1.216;B.1.1.217;B.1.1.219;B.1.1.220;B.1.1.222;B.1.1.227;B.1.1.232;B.1.1.237;B.1.1.240;B.1.1.241;B.1.1.25;B.1.1.253;B.1.1.255;B.1.1.258;B.1.1.263;B.1.1.269;B.1.1.27;B.1.1.272;B.1.1.273;B.1.1.277;B.1.1.279;B.1.1.28;…
B.1.1.464	SNP	702	11674	C->T	nsp6	Y234Y	synonymous	108	191	0.565445	1	B.1.1.464
B.1.1.464	SNP	114	11956	C->T	nsp7	D38D	synonymous	134	191	0.701571	2	B.1.1.377;B.1.1.464
B.1.1.464	SNP	183	12025	C->T	nsp7	S61S	synonymous	181	191	0.947644	2	B.1.1.464;B.1.1.464.1
B.1.1.464.1	SNP	608	28881	G->A	N	R203K	non-synonymous	137	137	1	109	AD.1;AD.2;AE.8;AP.1;B.1.1;B.1.1.1;B.1.1.10;B.1.1.138;B.1.1.153;B.1.1.157;B.1.1.170;B.1.1.171;B.1.1.176;B.1.1.189;B.1.1.191;B.1.1.194;B.1.1.196;B.1.1.198;B.1.1.207;B.1.1.214;B.1.1.216;B.1.1.217;B.1.1.219;B.1.1.220;B.1.1.222;B.1.1.227;B.1.1.232;B.1.1.237;B.1.1.240;B.1.1.241;B.1.1.25;B.1.1.253;B.1.1.255;B.1.1.258;B.1.1.263;B.1.1.269;B.1.1.27;B.1.1.272;B.1.1.273;B.1.1.277;B.1.1.279;B.1.1.28;B.1.1.284…
B.1.1.464.1	SNP	609	28882	G->A	N	R203R	synonymous	137	137	1	109	AD.1;AD.2;AE.8;AP.1;B.1.1;B.1.1.1;B.1.1.10;B.1.1.138;B.1.1.153;B.1.1.157;B.1.1.170;B.1.1.171;B.1.1.176;B.1.1.189;B.1.1.191;B.1.1.194;B.1.1.196;B.1.1.198;B.1.1.207;B.1.1.214;B.1.1.216;B.1.1.217;B.1.1.219;B.1.1.220;B.1.1.222;B.1.1.227;B.1.1.232;B.1.1.237;B.1.1.240;B.1.1.241;B.1.1.25;B.1.1.253;B.1.1.255;B.1.1.258;B.1.1.263;B.1.1.269;B.1.1.27;B.1.1.272;B.1.1.273;B.1.1.277;B.1.1.279;B.1.1.28;B.1.1.284…
B.1.1.464.1	SNP	610	28883	G->C	N	G204R	non-synonymous	137	137	1	109	AD.1;AD.2;AE.8;AP.1;B.1.1;B.1.1.1;B.1.1.10;B.1.1.138;B.1.1.153;B.1.1.157;B.1.1.170;B.1.1.171;B.1.1.176;B.1.1.189;B.1.1.191;B.1.1.194;B.1.1.196;B.1.1.198;B.1.1.207;B.1.1.214;B.1.1.216;B.1.1.217;B.1.1.219;B.1.1.220;B.1.1.222;B.1.1.227;B.1.1.232;B.1.1.237;B.1.1.240;B.1.1.241;B.1.1.25;B.1.1.253;B.1.1.255;B.1.1.258;B.1.1.263;B.1.1.269;B.1.1.27;B.1.1.272;B.1.1.273;B.1.1.277;B.1.1.279;B.1.1.28;B.1.1.284…
B.1.1.464.1	SNP	514	25906	G->T	ORF3a	G172C	non-synonymous	137	137	1	2	B.1.1.304;B.1.1.464.1
B.1.1.464.1	SNP	947	14408	C->T	RdRp	P316L	non-synonymous	137	137	1	299	AB.1;AD.1;AD.2;AE.8;AP.1;B.1;B.1.1;B.1.1.1;B.1.1.10;B.1.1.138;B.1.1.153;B.1.1.157;B.1.1.170;B.1.1.171;B.1.1.176;B.1.1.189;B.1.1.191;B.1.1.194;B.1.1.196;B.1.1.198;B.1.1.207;B.1.1.214;B.1.1.216;B.1.1.217;B.1.1.219;B.1.1.220;B.1.1.222;B.1.1.227;B.1.1.232;B.1.1.237;B.1.1.240;B.1.1.241;B.1.1.25;B.1.1.253;B.1.1.255;B.1.1.258;B.1.1.263;B.1.1.269;B.1.1.27;B.1.1.272;B.1.1.273;B.1.1.277;B.1.1.279;B.1.1.28;…
B.1.1.464.1	SNP	1841	23403	A->G	S	D614G	non-synonymous	137	137	1	299	AB.1;AD.1;AD.2;AE.8;AP.1;B.1;B.1.1;B.1.1.1;B.1.1.10;B.1.1.138;B.1.1.153;B.1.1.157;B.1.1.170;B.1.1.171;B.1.1.176;B.1.1.189;B.1.1.191;B.1.1.194;B.1.1.196;B.1.1.198;B.1.1.207;B.1.1.214;B.1.1.216;B.1.1.217;B.1.1.219;B.1.1.220;B.1.1.222;B.1.1.227;B.1.1.232;B.1.1.237;B.1.1.240;B.1.1.241;B.1.1.25;B.1.1.253;B.1.1.255;B.1.1.258;B.1.1.263;B.1.1.269;B.1.1.27;B.1.1.272;B.1.1.273;B.1.1.277;B.1.1.279;B.1.1.28;…
B.1.1.464.1	SNP	2145	23707	C->T	S	P715P	synonymous	137	137	1	2	B.1.1.464;B.1.1.464.1
B.1.1.464.1	deletion	95~229	29769~29903	CAATGCTAGGGAGAGCTGCCTATATGGAAGAGCCCTAATGTGTAAAATTAATTTTAGTAGTGCTATCCCCATGTGATTTTAATAGCTTCTTAGGAGAATGACAAAAAAAAAAAAAAAAAAAAAAAAAAAAAAAAA->---------------------------------------------------------------------------------------------------------------------------------------	UTR3	-	non-synonymous	136	137	0.992701	9	AE.8;B.1.1.157;B.1.1.464.1;B.1.128;B.1.36.36;B.1.36.37;B.1.422;B.1.438.1;B.1.573
B.1.1.464.1	SNP	241	241	C->T	UTR5	R81C	non-synonymous	137	137	1	299	AB.1;AD.1;AD.2;AE.8;AP.1;B.1;B.1.1;B.1.1.1;B.1.1.10;B.1.1.138;B.1.1.153;B.1.1.157;B.1.1.170;B.1.1.171;B.1.1.176;B.1.1.189;B.1.1.191;B.1.1.194;B.1.1.196;B.1.1.198;B.1.1.207;B.1.1.214;B.1.1.216;B.1.1.217;B.1.1.219;B.1.1.220;B.1.1.222;B.1.1.227;B.1.1.232;B.1.1.237;B.1.1.240;B.1.1.241;B.1.1.25;B.1.1.253;B.1.1.255;B.1.1.258;B.1.1.263;B.1.1.269;B.1.1.27;B.1.1.272;B.1.1.273;B.1.1.277;B.1.1.279;B.1.1.28;…
B.1.1.464.1	deletion	1~54	1~54	ATTAAAGGTTTATACCTTCCCAGGTAACAAACCAACCAACTTTCGATCTCTTGT->------------------------------------------------------	UTR5	-	non-synonymous	137	137	1	173	A.23.1;A.3;AB.1;AD.1;AD.2;AE.8;B.1.1.1;B.1.1.10;B.1.1.138;B.1.1.153;B.1.1.157;B.1.1.170;B.1.1.171;B.1.1.176;B.1.1.191;B.1.1.196;B.1.1.198;B.1.1.207;B.1.1.217;B.1.1.219;B.1.1.220;B.1.1.227;B.1.1.232;B.1.1.240;B.1.1.241;B.1.1.253;B.1.1.255;B.1.1.269;B.1.1.272;B.1.1.277;B.1.1.279;B.1.1.286;B.1.1.288;B.1.1.294;B.1.1.297;B.1.1.298;B.1.1.301;B.1.1.302;B.1.1.303;B.1.1.304;B.1.1.305;B.1.1.307;B.1.1.309;B…
B.1.1.464.1	SNP	219	19839	T->C	endoRNAse	N73N	synonymous	137	137	1	12	B.1.1.220;B.1.1.222;B.1.1.288;B.1.1.289;B.1.1.291;B.1.1.317;B.1.1.4;B.1.1.464;B.1.1.464.1;B.1.1.519;B.1.1.74;R.1
B.1.1.464.1	SNP	335	19955	C->T	endoRNAse	T112I	non-synonymous	137	137	1	1	B.1.1.464.1
B.1.1.464.1	SNP	1125	19164	C->T	exonuclease	D375D	synonymous	137	137	1	1	B.1.1.464.1
B.1.1.464.1	SNP	1095	17331	G->T	helicase	E365D	non-synonymous	137	137	1	1	B.1.1.464.1
B.1.1.464.1	SNP	562	21220	G->T	methyltransferase	A188S	non-synonymous	137	137	1	1	B.1.1.464.1
B.1.1.464.1	SNP	332	13356	C->T	nsp10	T111I	non-synonymous	126	137	0.919708	1	B.1.1.464.1
B.1.1.464.1	SNP	1901	2706	C->T	nsp2	T634I	non-synonymous	137	137	1	2	B.1.1.464.1;B.1.416.1
B.1.1.464.1	SNP	318	3037	C->T	nsp3	F106F	synonymous	137	137	1	299	AB.1;AD.1;AD.2;AE.8;AP.1;B.1;B.1.1;B.1.1.1;B.1.1.10;B.1.1.138;B.1.1.153;B.1.1.157;B.1.1.170;B.1.1.171;B.1.1.176;B.1.1.189;B.1.1.191;B.1.1.194;B.1.1.196;B.1.1.198;B.1.1.207;B.1.1.214;B.1.1.216;B.1.1.217;B.1.1.219;B.1.1.220;B.1.1.222;B.1.1.227;B.1.1.232;B.1.1.237;B.1.1.240;B.1.1.241;B.1.1.25;B.1.1.253;B.1.1.255;B.1.1.258;B.1.1.263;B.1.1.269;B.1.1.27;B.1.1.272;B.1.1.273;B.1.1.277;B.1.1.279;B.1.1.28;…
B.1.1.464.1	SNP	1049	3768	C->A	nsp3	T350N	non-synonymous	137	137	1	1	B.1.1.464.1
B.1.1.464.1	SNP	1167	9721	T->C	nsp4	H389H	synonymous	137	137	1	1	B.1.1.464.1
B.1.1.464.1	SNP	183	12025	C->T	nsp7	S61S	synonymous	137	137	1	2	B.1.1.464;B.1.1.464.1
B.1.1.464.1	SNP	423	12514	G->T	nsp8	T141T	synonymous	137	137	1	2	B.1.1.272;B.1.1.464.1
B.1.1.464.1	SNP	63	12748	T->C	nsp9	T21T	synonymous	137	137	1	1	B.1.1.464.1
B.1.1.48	SNP	208	26730	G->A	M	V70I	non-synonymous	303	303	1	1	B.1.1.48
B.1.1.48	SNP	608	28881	G->A	N	R203K	non-synonymous	303	303	1	109	AD.1;AD.2;AE.8;AP.1;B.1.1;B.1.1.1;B.1.1.10;B.1.1.138;B.1.1.153;B.1.1.157;B.1.1.170;B.1.1.171;B.1.1.176;B.1.1.189;B.1.1.191;B.1.1.194;B.1.1.196;B.1.1.198;B.1.1.207;B.1.1.214;B.1.1.216;B.1.1.217;B.1.1.219;B.1.1.220;B.1.1.222;B.1.1.227;B.1.1.232;B.1.1.237;B.1.1.240;B.1.1.241;B.1.1.25;B.1.1.253;B.1.1.255;B.1.1.258;B.1.1.263;B.1.1.269;B.1.1.27;B.1.1.272;B.1.1.273;B.1.1.277;B.1.1.279;B.1.1.28;B.1.1.284…
B.1.1.48	SNP	609	28882	G->A	N	R203R	synonymous	303	303	1	109	AD.1;AD.2;AE.8;AP.1;B.1.1;B.1.1.1;B.1.1.10;B.1.1.138;B.1.1.153;B.1.1.157;B.1.1.170;B.1.1.171;B.1.1.176;B.1.1.189;B.1.1.191;B.1.1.194;B.1.1.196;B.1.1.198;B.1.1.207;B.1.1.214;B.1.1.216;B.1.1.217;B.1.1.219;B.1.1.220;B.1.1.222;B.1.1.227;B.1.1.232;B.1.1.237;B.1.1.240;B.1.1.241;B.1.1.25;B.1.1.253;B.1.1.255;B.1.1.258;B.1.1.263;B.1.1.269;B.1.1.27;B.1.1.272;B.1.1.273;B.1.1.277;B.1.1.279;B.1.1.28;B.1.1.284…
B.1.1.48	SNP	610	28883	G->C	N	G204R	non-synonymous	303	303	1	109	AD.1;AD.2;AE.8;AP.1;B.1.1;B.1.1.1;B.1.1.10;B.1.1.138;B.1.1.153;B.1.1.157;B.1.1.170;B.1.1.171;B.1.1.176;B.1.1.189;B.1.1.191;B.1.1.194;B.1.1.196;B.1.1.198;B.1.1.207;B.1.1.214;B.1.1.216;B.1.1.217;B.1.1.219;B.1.1.220;B.1.1.222;B.1.1.227;B.1.1.232;B.1.1.237;B.1.1.240;B.1.1.241;B.1.1.25;B.1.1.253;B.1.1.255;B.1.1.258;B.1.1.263;B.1.1.269;B.1.1.27;B.1.1.272;B.1.1.273;B.1.1.277;B.1.1.279;B.1.1.28;B.1.1.284…
B.1.1.48	SNP	947	14408	C->T	RdRp	P316L	non-synonymous	303	303	1	299	AB.1;AD.1;AD.2;AE.8;AP.1;B.1;B.1.1;B.1.1.1;B.1.1.10;B.1.1.138;B.1.1.153;B.1.1.157;B.1.1.170;B.1.1.171;B.1.1.176;B.1.1.189;B.1.1.191;B.1.1.194;B.1.1.196;B.1.1.198;B.1.1.207;B.1.1.214;B.1.1.216;B.1.1.217;B.1.1.219;B.1.1.220;B.1.1.222;B.1.1.227;B.1.1.232;B.1.1.237;B.1.1.240;B.1.1.241;B.1.1.25;B.1.1.253;B.1.1.255;B.1.1.258;B.1.1.263;B.1.1.269;B.1.1.27;B.1.1.272;B.1.1.273;B.1.1.277;B.1.1.279;B.1.1.28;…
B.1.1.48	SNP	1841	23403	A->G	S	D614G	non-synonymous	303	303	1	299	AB.1;AD.1;AD.2;AE.8;AP.1;B.1;B.1.1;B.1.1.1;B.1.1.10;B.1.1.138;B.1.1.153;B.1.1.157;B.1.1.170;B.1.1.171;B.1.1.176;B.1.1.189;B.1.1.191;B.1.1.194;B.1.1.196;B.1.1.198;B.1.1.207;B.1.1.214;B.1.1.216;B.1.1.217;B.1.1.219;B.1.1.220;B.1.1.222;B.1.1.227;B.1.1.232;B.1.1.237;B.1.1.240;B.1.1.241;B.1.1.25;B.1.1.253;B.1.1.255;B.1.1.258;B.1.1.263;B.1.1.269;B.1.1.27;B.1.1.272;B.1.1.273;B.1.1.277;B.1.1.279;B.1.1.28;…
B.1.1.48	SNP	241	241	C->T	UTR5	R81C	non-synonymous	303	303	1	299	AB.1;AD.1;AD.2;AE.8;AP.1;B.1;B.1.1;B.1.1.1;B.1.1.10;B.1.1.138;B.1.1.153;B.1.1.157;B.1.1.170;B.1.1.171;B.1.1.176;B.1.1.189;B.1.1.191;B.1.1.194;B.1.1.196;B.1.1.198;B.1.1.207;B.1.1.214;B.1.1.216;B.1.1.217;B.1.1.219;B.1.1.220;B.1.1.222;B.1.1.227;B.1.1.232;B.1.1.237;B.1.1.240;B.1.1.241;B.1.1.25;B.1.1.253;B.1.1.255;B.1.1.258;B.1.1.263;B.1.1.269;B.1.1.27;B.1.1.272;B.1.1.273;B.1.1.277;B.1.1.279;B.1.1.28;…
B.1.1.48	SNP	48	313	C->T	nsp1	L16L	synonymous	301	303	0.993399	11	AE.8;B.1.1.214;B.1.1.272;B.1.1.284;B.1.1.303;B.1.1.305;B.1.1.306;B.1.1.433;B.1.1.48;B.1.1.50;B.1.1.51
B.1.1.48	SNP	318	3037	C->T	nsp3	F106F	synonymous	303	303	1	299	AB.1;AD.1;AD.2;AE.8;AP.1;B.1;B.1.1;B.1.1.1;B.1.1.10;B.1.1.138;B.1.1.153;B.1.1.157;B.1.1.170;B.1.1.171;B.1.1.176;B.1.1.189;B.1.1.191;B.1.1.194;B.1.1.196;B.1.1.198;B.1.1.207;B.1.1.214;B.1.1.216;B.1.1.217;B.1.1.219;B.1.1.220;B.1.1.222;B.1.1.227;B.1.1.232;B.1.1.237;B.1.1.240;B.1.1.241;B.1.1.25;B.1.1.253;B.1.1.255;B.1.1.258;B.1.1.263;B.1.1.269;B.1.1.27;B.1.1.272;B.1.1.273;B.1.1.277;B.1.1.279;B.1.1.28;…
B.1.1.486	SNP	608	28881	G->A	N	R203K	non-synonymous	110	110	1	109	AD.1;AD.2;AE.8;AP.1;B.1.1;B.1.1.1;B.1.1.10;B.1.1.138;B.1.1.153;B.1.1.157;B.1.1.170;B.1.1.171;B.1.1.176;B.1.1.189;B.1.1.191;B.1.1.194;B.1.1.196;B.1.1.198;B.1.1.207;B.1.1.214;B.1.1.216;B.1.1.217;B.1.1.219;B.1.1.220;B.1.1.222;B.1.1.227;B.1.1.232;B.1.1.237;B.1.1.240;B.1.1.241;B.1.1.25;B.1.1.253;B.1.1.255;B.1.1.258;B.1.1.263;B.1.1.269;B.1.1.27;B.1.1.272;B.1.1.273;B.1.1.277;B.1.1.279;B.1.1.28;B.1.1.284…
B.1.1.486	SNP	609	28882	G->A	N	R203R	synonymous	110	110	1	109	AD.1;AD.2;AE.8;AP.1;B.1.1;B.1.1.1;B.1.1.10;B.1.1.138;B.1.1.153;B.1.1.157;B.1.1.170;B.1.1.171;B.1.1.176;B.1.1.189;B.1.1.191;B.1.1.194;B.1.1.196;B.1.1.198;B.1.1.207;B.1.1.214;B.1.1.216;B.1.1.217;B.1.1.219;B.1.1.220;B.1.1.222;B.1.1.227;B.1.1.232;B.1.1.237;B.1.1.240;B.1.1.241;B.1.1.25;B.1.1.253;B.1.1.255;B.1.1.258;B.1.1.263;B.1.1.269;B.1.1.27;B.1.1.272;B.1.1.273;B.1.1.277;B.1.1.279;B.1.1.28;B.1.1.284…
[truncated: 3,364 more rows]

## Sheet: 2019.12~2021.05.14
Lineage	Mutation type	Site on gene	Site on genome	Mutation	Gene	Amino Acid change	Synonymous or non-syn	Number of the isolates with the mutation	Total number of the isolates in the lineage	Percentage of the mutation	Number of the lineages with the same mutation	Lineages with the same mutation
[truncated: 5,393 more rows]

[truncated: 1 more sheets: 2019.12~2021.07.13]
