# Supplementary material for: Developing an Amplification Refractory Mutation System-Quantitative Reverse Transcription-PCR Assay for Rapid and Sensitive Screening of SARS-CoV-2 Variants of Concern
Source: Microbiol Spectr. 2022 Jan 5;10(1):e01438-21. doi: 10.1128/spectrum.01438-21 (PMC8729772; doi:10.1128/spectrum.01438-21)
Supplement: SUPPLEMENTAL FILE 2 — Supplemental material. Download SPECTRUM01438-21_Supp_2_seq9.xlsx, XLSX file, 0.03 MB [file spectrum01438-21_supp_2_seq9.xlsx]

## Sheet: Orignal Ct values
Supplementary Table 2A. Original Ct values of the clinical samples
Sample	Collection date	Primer names				Lineage
		RBD	RPP30	S-1709m	S-56m
SV001	2021-05-11	27.16	28.03	27.3	ND	B.1.1.7
SV002	2021-05-11	36.61	24.31	36.6	ND	B.1.1.7
SV003	2021-06-21	33.29	28.9	ND	33.15	B.1.617.2
SV004	2021-06-28	23.85	28.73	ND	23.63	B.1.617.2
SV005	2021-06-29	26.38	30.82	ND	26.28	B.1.617.2
SN001	2021-05-11	ND	24.5	ND	ND	Negative
SN002	2021-06-01	ND	24.55	ND	ND	Negative
SN003	2021-06-15	ND	24.13	ND	ND	Negative
SN004	2021-06-28	ND	28.94	ND	ND	Negative
SNV001	2021-05-25	33.33	25.15	ND	ND	Non-target variant
SNV002	2021-06-08	37.65	22.62	ND	ND	Non-target variant
SV006	2021-07-02	29.13	29.91	ND	30.61	B.1.617.2
SV007	2021-07-02	35.26	29.23	ND	36.76	B.1.617.2
SV008	2021-07-02	33.49	30.85	ND	35.77	B.1.617.2
SV009	2021-07-02	37	26.43	ND	36.73	B.1.617.2
SV010	2021-07-02	35.96	26.43	ND	35.05	B.1.617.2
SV011	2021-07-02	37.12	26.22	ND	34.91	B.1.617.2
SV012	2021-07-02	38.32	28.45	ND	38.86	B.1.617.2
SV013	2021-07-02	34.73	27.36	ND	34.55	B.1.617.2
SV014	2021-07-02	38.02	25.79	ND	36.33	B.1.617.2
SV015	2021-07-02	35.19	28.1	ND	36.31	B.1.617.2
SV016	2021-07-02	37.64	25.87	ND	34.52	B.1.617.2
SV017	2021-07-02	35.25	26.39	ND	36.06	B.1.617.2
SV018	2021-07-02	29.23	26.26	ND	30.71	B.1.617.2
SV019	2021-07-02	28.25	27.36	ND	29.12	B.1.617.2
SV020	2021-07-02	26.34	25.06	ND	27.59	B.1.617.2
SV021	2021-07-02	31.65	29.76	ND	32.65	B.1.617.2
SV022	2021-07-02	37.78	29	ND	36.93	B.1.617.2
SV023	2021-07-02	29.91	27.76	ND	31.77	B.1.617.2
SV024	2021-07-02	22.11	24.81	ND	22.98	B.1.617.2
SV025	2021-07-02	28.28	29.17	ND	29.26	B.1.617.2
SV026	2021-07-02	37.1	27.15	ND	34.48	B.1.617.2
SV027	2021-07-02	25.73	23.69	36.31	27.44	B.1.617.2
SV028	2021-07-02	36.95	28.17	ND	36.16	B.1.617.2
SV029	2021-07-02	32.66	24.73	ND	33.27	B.1.617.2
SV030	2021-07-02	20.71	29	ND	21.44	B.1.617.2
SV031	2021-07-02	29.88	27.81	ND	31.65	B.1.617.2
SV032	2021-07-02	35.65	26.93	ND	34.99	B.1.617.2
SV033	2021-07-02	21.52	26.35	36.42	21.72	B.1.617.2
SV034	2021-07-02	30.06	30.3	ND	30.85	B.1.617.2
SV035	2021-07-30	25.99	27.25	ND	27.01	B.1.617.2
SV036	2021-07-30	26.43	25.08	ND	27.69	B.1.617.2
SV037	2021-07-30	27.99	25.23	ND	27.33	B.1.617.2
SN005	2021-07-02	ND	26.73	ND	ND	Negative
SN006	2021-07-02	ND	26.41	ND	ND	Negative
SN007	2021-07-02	ND	28.19	ND	ND	Negative
SN008	2021-07-02	ND	29.21	ND	ND	Negative
SN009	2021-07-05	ND	26.33	ND	ND	Negative
SNV003 (EPI_ISL_493149)	2020-01-25	30.77	31.89	ND	ND	B
SNV004 (EPI_ISL_493151)	2020-01-25	29.95	29.14	ND	ND	B
SNV005 (EPI_ISL_493152)	2020-01-25	28.49	29.12	ND	ND	B
SNV006 (EPI_ISL_493153)	2020-01-25	30.27	29.36	ND	ND	B
SNV007 (EPI_ISL_493154)	2020-01-25	28.54	26.27	ND	ND	B
SNV008 (EPI_ISL_493155)	2020-01-25	26.23	24.19	ND	ND	B
SNV009 (EPI_ISL_493158)	2020-01-25	23.27	25.74	ND	34.78	B
SNV010 (EPI_ISL_493159)	2020-01-25	35.47	31.33	ND	ND	B
SNV011 (EPI_ISL_493160)	2020-01-25	26.13	27.66	ND	ND	B
SNV012 (EPI_ISL_493161)	2020-01-25	34.58	28.21	ND	ND	B
SNV013 (EPI_ISL_493162)	2020-01-25	31.21	29.17	ND	ND	B
SNV014 (EPI_ISL_493164)	2020-01-25	28.18	28.49	ND	ND	B
SNV015 (EPI_ISL_493165)	2020-01-25	26.69	28.67	ND	ND	B
SNV016 (EPI_ISL_493166)	2020-01-25	24.88	29.25	ND	37.65	B
SNV017 (EPI_ISL_493167)	2020-01-26	32.02	24.6	ND	ND	B
SNV018 (EPI_ISL_493168)	2020-01-26	28.89	25.71	ND	ND	A
SNV019 (EPI_ISL_493169)	2020-01-26	28.34	28.22	ND	ND	A
SNV020 (EPI_ISL_493170)	2020-01-26	23.17	25.84	ND	ND	B
SNV021 (EPI_ISL_493171)	2020-01-26	25.99	27.83	ND	35.86	A
SNV022 (EPI_ISL_493172)	2020-01-26	28.3	24.19	ND	ND	B
SNV023 (EPI_ISL_493174)	2020-01-26	31.47	26.68	ND	ND	A
SNV024 (EPI_ISL_493175)	2020-01-26	26.16	25.24	ND	36.16	A
SNV025 (EPI_ISL_493177)	2020-01-26	28.25	30.15	ND	ND	B
SNV026 (EPI_ISL_493178)	2020-01-26	26.91	25.5	ND	ND	B
SNV027 (EPI_ISL_493179)	2020-01-26	28.11	25.97	ND	36.86	B
SNV028 (EPI_ISL_493181)	2020-01-26	27.49	25.7	ND	ND	A
SNV029 (EPI_ISL_493182)	2020-01-26	29.6	26.93	ND	ND	B
SNV030 (EPI_ISL_493183)	2020-01-26	32.75	29.42	ND	ND	A
SNV031 (EPI_ISL_493184)	2020-01-26	31.59	32.42	ND	ND	A
SNV032 (EPI_ISL_493185)	2020-01-26	27.41	25.24	ND	ND	A
SNV033 (EPI_ISL_493186)	2020-01-26	32.61	26.13	ND	ND	A
SNV034 (EPI_ISL_493187)	2020-01-26	29.66	25.74	ND	ND	B
SNV035 (EPI_ISL_493188)	2020-01-26	27.98	24.76	ND	36.84	A
SNV036 (EPI_ISL_493190)	2020-01-26	36.17	26.89	ND	ND	B
SNV037 (EPI_ISL_493150)	2020-01-25	35.28	28.64	ND	ND	B
SNV038 (EPI_ISL_493156)	2020-01-25	36.53	29.61	ND	ND	B
SNV039 (EPI_ISL_493157)	2020-01-25	24.18	26.03	37.13	32.89	B
SNV040 (EPI_ISL_493163)	2020-01-25	27.17	31.42	ND	36	B
SNV041 (EPI_ISL_493173)	2020-01-26	36.1	27.72	ND	ND	A
SNV042 (EPI_ISL_493176)	2020-01-26	25.28	28.53	37.26	34.47	B

## Sheet: Sanger sequencing validation
Supplementary Table 2B. Validation of the mutations in the spike gene for each variant sample by PCR-Sanger sequencing
Sample	Mutations detection by Sanger sequencing														Lineage determination
	Point mutation											Deletion
	56	62	77	284	354	425	1709	2848	2944	3111	3183	del: 203-208	del:429-431	del:467-472
SV001							C->A(A570D)		T->G(S982A)			√	√		B.1.1.7
SV002							C->A(A570D)		T->G(S982A)			√	√		B.1.1.7
SV003	C->G(T19R)	G->T(R21I)				G->A(G142D)		G->A(D950N)						√	B.1.617.2
SV004	C->G(T19R)					G->A(G142D)		G->A(D950N)						√	B.1.617.2
SV005	C->G(T19R)			C->T(T95I)		G->A(G142D)		G->A(D950N)						√	B.1.617.2
SV006	C->G(T19R)			C->T(T95I)		G->A(G142D)		G->A(D950N)						√	B.1.617.2
SV007	C->G(T19R)			C->T(T95I)		G->A(G142D)		G->A(D950N)						√	B.1.617.2
SV008	C->G(T19R)					G->A(G142D)		G->A(D950N)		A->G(S1037S)				√	B.1.617.2
SV009	C->G(T19R)		C->T(P26L)	C->T(T95I)		G->A(G142D)		G->A(D950N)						√	B.1.617.2
SV010	C->G(T19R)		C->T(P26L)	C->T(T95I)		G->A(G142D)		G->A(D950N)						√	B.1.617.2
SV011	C->G(T19R)			C->T(T95I)		G->A(G142D)		G->A(D950N)						√	B.1.617.2
SV012	C->G(T19R)			C->T(T95I)		G->A(G142D)		G->A(D950N)						√	B.1.617.2
SV013	C->G(T19R)			C->T(T95I)		G->A(G142D)		G->A(D950N)						√	B.1.617.2
SV014	C->G(T19R)	G->C(R21T)				G->A(G142D)		G->A(D950N)						√	B.1.617.2
SV015	C->G(T19R)	G->C(R21T)				G->A(G142D)		G->A(D950N)						√	B.1.617.2
SV016	C->G(T19R)			C->T(T95I)		G->A(G142D)		G->A(D950N)						√	B.1.617.2
SV017	C->G(T19R)			C->T(T95I)		G->A(G142D)		G->A(D950N)						√	B.1.617.2
SV018	C->G(T19R)			C->T(T95I)		G->A(G142D)		G->A(D950N)						√	B.1.617.2
SV019	C->G(T19R)			C->T(T95I)		G->A(G142D)		G->A(D950N)						√	B.1.617.2
SV020	C->G(T19R)			C->T(T95I)		G->A(G142D)		G->A(D950N)						√	B.1.617.2
SV021	C->G(T19R)					G->A(G142D)		G->A(D950N)			C->T(V1061V)			√	B.1.617.2
SV022	C->G(T19R)					G->A(G142D)		G->A(D950N)						√	B.1.617.2
SV023	C->G(T19R)			C->T(T95I)		G->A(G142D)		G->A(D950N)						√	B.1.617.2
SV024	C->G(T19R)	G->C(R21T)				G->A(G142D)		G->A(D950N)						√	B.1.617.2
SV025	C->G(T19R)	G->C(R21T)				G->A(G142D)		G->A(D950N)						√	B.1.617.2
SV026	C->G(T19R)	G->C(R21T)				G->A(G142D)		G->A(D950N)						√	B.1.617.2
SV027	C->G(T19R)	G->C(R21T)				G->A(G142D)		G->A(D950N)						√	B.1.617.2
SV028	C->G(T19R)					G->A(G142D)		G->A(D950N)						√	B.1.617.2
SV029	C->G(T19R)					G->A(G142D)		G->A(D950N)						√	B.1.617.2
SV030	C->G(T19R)			C->T(T95I)		G->A(G142D)		G->A(D950N)						√	B.1.617.2
SV031	C->G(T19R)	G->C(R21T)			T->C(L118L)	G->A(G142D)		G->A(D950N)						√	B.1.617.2
SV032	C->G(T19R)			C->T(T95I)		G->A(G142D)		G->A(D950N)						√	B.1.617.2
SV033	C->G(T19R)			C->T(T95I)		G->A(G142D)		G->A(D950N)						√	B.1.617.2
SV034	C->G(T19R)			C->T(T95I)		G->A(G142D)		G->A(D950N)						√	B.1.617.2
SV035	C->G(T19R)					G->A(G142D)		G->A(D950N)						√	B.1.617.2
SV036	C->G(T19R)			C->T(T95I)		G->A(G142D)		G->A(D950N)						√	B.1.617.2
SV037	C->G(T19R)			C->T(T95I)		G->A(G142D)		G->A(D950N)						√	B.1.617.2
SNV001															Non-target variant
SNV002															Non-target variant

## Sheet: NGS validation
Supplementary Table 2C. Identification of genome-wide mutations of clinical samples by next-generation sequencing.
Sample	Genome-wide mutations identification						Lineage
	Mutation type	Site on gene	Site on genome	Mutation	Gene	Amino acid change
SV001	SNP	108	913	C->T	nsp2	S36S	B.1.1.7
	SNP	1521	2326	T->C	nsp2	A507A
	SNP	318	3037	C->T	nsp3	F106F
	SNP	548	3267	C->T	nsp3	T183I
	SNP	632	3351	G->C	nsp3	S211T
	SNP	2306	5025	C->T	nsp3	S769L
	SNP	2669	5388	C->A	nsp3	A890D
	SNP	3267	5986	C->T	nsp3	F1089F
	SNP	3476	6195	C->A	nsp3	P1159H
	SNP	4124	6843	C->T	nsp3	S1375F
	SNP	4235	6954	T->C	nsp3	I1412T
	SNP	947	14408	C->T	RdRp	P316L
	SNP	1215	14676	C->T	RdRp	P405P
	SNP	1818	15279	C->T	RdRp	H606H
	SNP	2715	16176	T->C	RdRp	T905T
	SNP	1501	23063	A->T	S	N501Y
	SNP	1709	23271	C->A	S	A570D
	SNP	1841	23403	A->G	S	D614G
	SNP	2042	23604	C->A	S	P681H
	SNP	2147	23709	C->T	S	T716I
	SNP	2944	24506	T->G	S	S982A
	SNP	3352	24914	G->C	S	D1118H
	SNP	79	27972	C->T	ORF8	Q27*
	SNP	155	28048	G->T	ORF8	R52I
	SNP	218	28111	A->G	ORF8	Y73C
	SNP	7	28280	G->C	N	D3L
	SNP	8	28281	A->T	N
	SNP	9	28282	T->A	N
	SNP	608	28881	G->A	N	R203K
	SNP	609	28882	G->A	N
	SNP	610	28883	G->C	N	G204R
	SNP	704	28977	C->T	N	S235F
	deletion	316~324	11288~11296	TCTGGTTTT->---------	nsp6	-
	deletion	203~208	21765~21770	TACATG->------	S	-
	deletion	429~431	21991~21993	TTA->---	S	-
SV004	SNP	599	1404	C->T	nsp2	P200L	B.1.617.2
	SNP	318	3037	C->T	nsp3	F106F
	SNP	1462	4181	G->T	nsp3	A488S
	SNP	2033	4752	C->T	nsp3	T678I
	SNP	2465	5184	C->T	nsp3	P822L
	SNP	3683	6402	C->T	nsp3	P1228L
	SNP	4405	7124	C->T	nsp3	P1469S
	SNP	4818	7537	A->G	nsp3	T1606T
	SNP	432	8986	C->T	nsp4	D144D
	SNP	499	9053	G->T	nsp4	V167L
	SNP	1475	10029	C->T	nsp4	T492I
	SNP	446	11418	T->C	nsp6	V149A
	SNP	947	14408	C->T	RdRp	P316L
	SNP	1990	15451	G->A	RdRp	G664S
	SNP	230	16466	C->T	helicase	P77L
	SNP	1181	19220	C->T	exonuclease	A394V
	SNP	56	21618	C->G	S	T19R
	SNP	425	21987	G->A	S	G142D
	SNP	1355	22917	T->G	S	L452R
	SNP	1433	22995	C->A	S	T478K
	SNP	1841	23403	A->G	S	D614G
	SNP	2042	23604	C->G	S	P681R
	SNP	2848	24410	G->A	S	D950N
	SNP	3790	25352	G->T	S	V1264L
	SNP	77	25469	C->T	ORF3a	S26L
	SNP	245	26767	T->C	M	I82T
	SNP	245	27638	T->C	ORF7a	V82A
	SNP	359	27752	C->T	ORF7a	T120I
	SNP	188	28461	A->G	N	D63G
	SNP	608	28881	G->T	N	R203M
	SNP	643	28916	G->T	N	G215C
	SNP	1129	29402	G->T	N	D377Y
	deletion	467~472	22029~22034	AGTTCA->------	S	-
	deletion	355~360	28248~28253	GATTTC->------	ORF8	-
SV012	SNP	318	3037	C->T	nsp3	F106F	B.1.617.2
	SNP	1462	4181	G->T	nsp3	A488S
	SNP	3683	6402	C->T	nsp3	P1228L
	SNP	3702	6421	G->A	nsp3	V1234V
	SNP	4405	7124	C->T	nsp3	P1469S
	SNP	5190	7909	A->G	nsp3	K1730K
	SNP	432	8986	C->T	nsp4	D144D
	SNP	1337	9891	C->T	nsp4	A446V
	SNP	1475	10029	C->T	nsp4	T492I
	SNP	229	11201	A->G	nsp6	T77A
	SNP	360	11332	A->G	nsp6	V120V
	SNP	446	11418	T->C	nsp6	V149A
	SNP	347	13371	T->C	nsp10	V116A
	SNP	947	14408	C->T	RdRp	P316L
	SNP	1990	15451	G->A	RdRp	G664S
	SNP	230	16466	C->T	helicase	P77L
	SNP	56	21618	C->G	S	T19R
	SNP	284	21846	C->T	S	T95I
	SNP	425	21987	G->A	S	G142D
	SNP	1841	23403	A->G	S	D614G
	SNP	2042	23604	C->G	S	P681R
	SNP	2848	24410	G->A	S	D950N
	SNP	77	25469	C->T	ORF3a	S26L
	SNP	245	26767	T->C	M	I82T
	SNP	245	27638	T->C	ORF7a	V82A
	SNP	359	27752	C->T	ORF7a	T120I
	SNP	119	27874	C->T	ORF7b	T40I
	SNP	188	28461	A->G	N	D63G
	SNP	608	28881	G->T	N	R203M
	SNP	643	28916	G->T	N	G215C
	SNP	1129	29402	G->T	N	D377Y
	deletion	467~472	22029~22034	AGTTCA->------	S	-
	deletion	355~360	28248~28253	GATTTC->------	ORF8	-
SV014	SNP	325	590	C->T	nsp1	P109S	B.1.617.2
	SNP	371	636	G->C	nsp1	R124P
	SNP	318	3037	C->T	nsp3	F106F
	SNP	2465	5184	C->T	nsp3	P822L
	SNP	2865	5584	A->G	nsp3	T955T
	SNP	4241	6960	G->T	nsp3	W1414L
	SNP	1075	9629	T->C	nsp4	F359L
	SNP	1337	9891	C->T	nsp4	A446V
	SNP	446	11418	T->C	nsp6	V149A
	SNP	542	11514	C->T	nsp6	T181I
	SNP	803	11775	C->T	nsp6	A268V
	SNP	334	13019	C->T	nsp9	L112L
	SNP	947	14408	C->T	RdRp	P316L
	SNP	1990	15451	G->A	RdRp	G664S
	SNP	230	16466	C->T	helicase	P77L
	SNP	1396	17632	G->T	helicase	D466Y
	SNP	331	19951	C->T	endoRNAse	P111S
	SNP	273	20931	G->A	methyltransferase	T91T
	SNP	56	21618	C->G	S	T19R
	SNP	62	21624	G->C	S	R21T
	SNP	425	21987	G->A	S	G142D
	SNP	1355	22917	T->G	S	L452R
	SNP	1433	22995	C->A	S	T478K
	SNP	1841	23403	A->G	S	D614G
	SNP	2031	23593	G->T	S	Q677H
	SNP	2042	23604	C->G	S	P681R
	SNP	2848	24410	G->A	S	D950N
	SNP	77	25469	C->T	ORF3a	S26L
	SNP	245	26767	T->C	M	I82T
	SNP	245	27638	T->C	ORF7a	V82A
	SNP	359	27752	C->T	ORF7a	T120I
	SNP	53	28326	G->T	N	G18V
	SNP	188	28461	A->G	N	D63G
	SNP	608	28881	G->T	N	R203M
	SNP	1129	29402	G->T	N	D377Y
	deletion	467~472	22029~22034	AGTTCA->------	S	-
	deletion	355~360	28248~28253	GATTTC->------	ORF8	-
SV015	SNP	325	590	C->T	nsp1	P109S	B.1.617.2
	SNP	371	636	G->C	nsp1	R124P
	SNP	318	3037	C->T	nsp3	F106F
	SNP	2465	5184	C->T	nsp3	P822L
	SNP	2865	5584	A->G	nsp3	T955T
	SNP	4241	6960	G->T	nsp3	W1414L
	SNP	1075	9629	T->C	nsp4	F359L
	SNP	1337	9891	C->T	nsp4	A446V
	SNP	446	11418	T->C	nsp6	V149A
	SNP	542	11514	C->T	nsp6	T181I
	SNP	947	14408	C->T	RdRp	P316L
	SNP	1990	15451	G->A	RdRp	G664S
	SNP	230	16466	C->T	helicase	P77L
	SNP	1396	17632	G->T	helicase	D466Y
	SNP	331	19951	C->T	endoRNAse	P111S
	SNP	56	21618	C->G	S	T19R
	SNP	62	21624	G->C	S	R21T
	SNP	425	21987	G->A	S	G142D
	SNP	1355	22917	T->G	S	L452R
	SNP	1433	22995	C->A	S	T478K
	SNP	1841	23403	A->G	S	D614G
	SNP	2031	23593	G->T	S	Q677H
	SNP	2042	23604	C->G	S	P681R
	SNP	2848	24410	G->A	S	D950N
	SNP	77	25469	C->T	ORF3a	S26L
	SNP	245	26767	T->C	M	I82T
	SNP	245	27638	T->C	ORF7a	V82A
	SNP	359	27752	C->T	ORF7a	T120I
	SNP	188	28461	A->G	N	D63G
	SNP	608	28881	G->T	N	R203M
	SNP	1129	29402	G->T	N	D377Y
	deletion	467~472	22029~22034	AGTTCA->------	S	-
	deletion	355~360	28248~28253	GATTTC->------	ORF8	-
SV016	SNP	318	3037	C->T	nsp3	F106F	B.1.617.2
	SNP	1462	4181	G->T	nsp3	A488S
	SNP	3683	6402	C->T	nsp3	P1228L
	SNP	3987	6706	C->T	nsp3	N1329N
	SNP	4405	7124	C->T	nsp3	P1469S
	SNP	5190	7909	A->G	nsp3	K1730K
	SNP	5308	8027	G->A	nsp3	V1770I
	SNP	5571	8290	C->T	nsp3	L1857L
	SNP	432	8986	C->T	nsp4	D144D
	SNP	499	9053	G->T	nsp4	V167L
	SNP	1475	10029	C->T	nsp4	T492I
	SNP	229	11201	A->G	nsp6	T77A
	SNP	360	11332	A->G	nsp6	V120V
	SNP	446	11418	T->C	nsp6	V149A
	SNP	947	14408	C->T	RdRp	P316L
	SNP	1990	15451	G->A	RdRp	G664S
	SNP	230	16466	C->T	helicase	P77L
	SNP	1181	19220	C->T	exonuclease	A394V
	SNP	56	21618	C->G	S	T19R
	SNP	284	21846	C->T	S	T95I
	SNP	425	21987	G->A	S	G142D
	SNP	1355	22917	T->G	S	L452R
	SNP	1433	22995	C->A	S	T478K
	SNP	1841	23403	A->G	S	D614G
	SNP	2042	23604	C->G	S	P681R
	SNP	2848	24410	G->A	S	D950N
	SNP	77	25469	C->T	ORF3a	S26L
	SNP	387	25779	T->C	ORF3a	L129L
	SNP	245	26767	T->C	M	I82T
	SNP	245	27638	T->C	ORF7a	V82A
	SNP	359	27752	C->T	ORF7a	T120I
	SNP	188	28461	A->G	N	D63G
	SNP	608	28881	G->T	N	R203M
	SNP	643	28916	G->T	N	G215C
	SNP	1129	29402	G->T	N	D377Y
	deletion	467~472	22029~22034	AGTTCA->------	S	-
	deletion	355~360	28248~28253	GATTTC->------	ORF8	-
SV022	SNP	318	3037	C->T	nsp3	F106F	B.1.617.2
	SNP	1462	4181	G->T	nsp3	A488S
	SNP	3683	6402	C->T	nsp3	P1228L
	SNP	3987	6706	C->T	nsp3	N1329N
	SNP	4405	7124	C->T	nsp3	P1469S
	SNP	5190	7909	A->G	nsp3	K1730K
	SNP	5571	8290	C->T	nsp3	L1857L
	SNP	432	8986	C->T	nsp4	D144D
	SNP	499	9053	G->T	nsp4	V167L
	SNP	360	11332	A->G	nsp6	V120V
	SNP	947	14408	C->T	RdRp	P316L
	SNP	1990	15451	G->A	RdRp	G664S
	SNP	230	16466	C->T	helicase	P77L
	SNP	1181	19220	C->T	exonuclease	A394V
	SNP	56	21618	C->G	S	T19R
	SNP	425	21987	G->A	S	G142D
	SNP	1355	22917	T->G	S	L452R
	SNP	1433	22995	C->A	S	T478K
	SNP	1841	23403	A->G	S	D614G
	SNP	2042	23604	C->G	S	P681R
	SNP	2848	24410	G->A	S	D950N
	SNP	77	25469	C->T	ORF3a	S26L
	SNP	245	26767	T->C	M	I82T
	SNP	245	27638	T->C	ORF7a	V82A
	SNP	359	27752	C->T	ORF7a	T120I
	SNP	119	27874	C->T	ORF7b	T40I
	SNP	188	28461	A->G	N	D63G
	SNP	608	28881	G->T	N	R203M
	SNP	643	28916	G->T	N	G215C
	SNP	1129	29402	G->T	N	D377Y
	deletion	467~472	22029~22034	AGTTCA->------	S	-
	deletion	355~360	28248~28253	GATTTC->------	ORF8	-
SNV003 (EPI_ISL_493149)	SNP	3150	5869	C->T	nsp3	Y1050Y	B
SNV004 (EPI_ISL_493151)	SNP	3150	5869	C->T	nsp3	Y1050Y	B
SNV005 (EPI_ISL_493152)	SNP	274	1079	A->C	nsp2	N92H	B
	SNP	3150	5869	C->T	nsp3	Y1050Y
	SNP	2568	24130	C->A	S	N856K
SNV006 (EPI_ISL_493153)	SNP	274	1079	A->C	nsp2	N92H	B
	SNP	3150	5869	C->T	nsp3	Y1050Y
SNV007 (EPI_ISL_493154)	/	/	/	/	/	/	B
SNV008 (EPI_ISL_493155)	SNP	274	1079	A->C	nsp2	N92H	B
	SNP	2568	24130	C->A	S	N856K
SNV009 (EPI_ISL_493158)	SNP	222	28115	C->T	ORF8	I74I	B
SNV010 (EPI_ISL_493159)	SNP	274	1079	A->C	nsp2	N92H	B
	SNP	3837	6556	T->C	nsp3	A1279A
	SNP	164	13625	A->G	RdRp	D55G
SNV011 (EPI_ISL_493160)	SNP	3150	5869	C->T	nsp3	Y1050Y	B
	SNP	292	16528	G->T	helicase	V98F
SNV012 (EPI_ISL_493161)	SNP	1657	2462	C->T	nsp2	L553L	B
	SNP	341	18380	G->A	exonuclease	G114D
SNV013 (EPI_ISL_493162)	/	/	/	/	/	/	B
SNV014 (EPI_ISL_493164)	SNP	360	28253	C->T	ORF8	F120F	B
SNV015 (EPI_ISL_493165)	SNP	169	2888	G->T	nsp3	V57L	B
	SNP	228	8782	C->T	nsp4	S76S
	SNP	777	18816	G->T	exonuclease	L259L
	SNP	43	26565	A->C	M	K15Q
	SNP	251	28144	T->C	ORF8	L84S
SNV016 (EPI_ISL_493166)	SNP	4896	7615	G->A	nsp3	W1632*	B
	SNP	151	13175	A->G	nsp10	T51A
SNV017 (EPI_ISL_493167)	SNP	1554	23116	A->T	S	L518L	B
SNV018(EPI_ISL_493168)	SNP	228	8782	C->T	nsp4	S76S	A
	SNP	251	28144	T->C	ORF8	L84S
SNV019 (EPI_ISL_493169)	SNP	1683	4402	T->C	nsp3	L561L	A
	SNP	2343	5062	G->T	nsp3	L781F
	SNP	228	8782	C->T	nsp4	S76S
	SNP	1185	22747	C->T	S	V395V
	SNP	251	28144	T->C	ORF8	L84S
SNV020 (EPI_ISL_493170)	/	/	/	/	/	/	B
SNV021 (EPI_ISL_493171)	SNP	228	8782	C->T	nsp4	S76S	A
	SNP	21	18060	C->T	exonuclease	L7L
	SNP	251	28144	T->C	ORF8	L84S
SNV022 (EPI_ISL_493172)	SNP	815	1620	A->C	nsp2	E272A	B
	SNP	1818	2623	C->T	nsp2	N606N
	SNP	3821	25383	A->G	S	*1274*
	SNP	360	28253	C->T	ORF8	F120F
SNV023 (EPI_ISL_493174)	SNP	5713	8432	G->T	nsp3	E1905*	A
	SNP	228	8782	C->T	nsp4	S76S
	SNP	673	18712	G->T	exonuclease	A225S
	SNP	251	28144	T->C	ORF8	L84S
	SNP	822	29095	C->T	N	F274F
SNV024 (EPI_ISL_493175)	SNP	4763	7482	C->T	nsp3	S1588L	A
	SNP	228	8782	C->T	nsp4	S76S
	SNP	422	12513	C->T	nsp8	T141M
	SNP	12	27213	C->T	ORF6	L4L
	SNP	251	28144	T->C	ORF8	L84S
SNV025 (EPI_ISL_493177)	/	/	/	/	/	/	B
SNV026 (EPI_ISL_493178)	SNP	228	8782	C->T	nsp4	S76S	B
	SNP	378	13402	T->G	nsp10	Y126*
	SNP	251	28144	T->C	ORF8	L84S
SNV027 (EPI_ISL_493179)	SNP	228	8782	C->T	nsp4	S76S	B
	SNP	378	13402	T->G	nsp10	Y126*
SNV028 (EPI_ISL_493181)	SNP	228	8782	C->T	nsp4	S76S	A
	SNP	1174	17410	C->T	helicase	R392C
	SNP	251	28144	T->C	ORF8	L84S
SNV029 (EPI_ISL_493182)	SNP	228	8782	C->T	nsp4	S76S	B
SNV030 (EPI_ISL_493183)	SNP	228	8782	C->T	nsp4	S76S	A
	SNP	251	28144	T->C	ORF8	L84S
SNV031 (EPI_ISL_493184)	SNP	228	8782	C->T	nsp4	S76S	A
	SNP	1174	17410	C->T	helicase	R392C
	SNP	251	28144	T->C	ORF8	L84S
SNV032 (EPI_ISL_493185)	SNP	228	8782	C->T	nsp4	S76S	A
	SNP	1174	17410	C->T	helicase	R392C
	SNP	251	28144	T->C	ORF8	L84S
SNV033 (EPI_ISL_493186)	SNP	228	8782	C->T	nsp4	S76S	A
	SNP	113	16349	C->T	helicase	S38L
	SNP	1174	17410	C->T	helicase	R392C
	SNP	251	28144	T->C	ORF8	L84S
SNV034 (EPI_ISL_493187)	SNP	228	8782	C->T	nsp4	S76S	B
	SNP	127	11969	A->G	nsp7	K43E
	SNP	121	12212	T->C	nsp8	S41P
	SNP	378	13402	T->G	nsp10	Y126*
	SNP	251	28144	T->C	ORF8	L84S
SNV035 (EPI_ISL_493188)	SNP	228	8782	C->T	nsp4	S76S	A
	SNP	1174	17410	C->T	helicase	R392C
	SNP	251	28144	T->C	ORF8	L84S
SNV036 (EPI_ISL_493190)	SNP	228	8782	C->T	nsp4	S76S	B
	SNP	736	14197	G->T	RdRp	A246S
	SNP	251	28144	T->C	ORF8	L84S
SNV037 (EPI_ISL_493150)	SNP	274	1079	A->C	nsp2	N92H	B
	SNP	3150	5869	C->T	nsp3	Y1050Y
	SNP	70	18109	C->A	exonuclease	P24T
SNV038(EPI_ISL_493156)	SNP	274	1079	A->C	nsp2	N92H	B
	SNP	2568	24130	C->A	S	N856K
SNV039(EPI_ISL_493157)	/	/	/	/	/	/	B
SNV040 (EPI_ISL_493163)	SNP	1347	19386	C->T	exonuclease	D449D	B
	SNP	519	22081	G->A	S	Q173Q
SNV041 (EPI_ISL_493173)	SNP	3186	5905	T->C	nsp3	V1062V	A
	SNP	228	8782	C->T	nsp4	S76S
	SNP	251	28144	T->C	ORF8	L84S
SNV042 (EPI_ISL_493176)	SNP	2446	15907	G->A	RdRp	G816S	B
